# Supplementary material for: Construction and sequence sampling of deep-coverage, large-insert BAC libraries for three model lepidopteran species
Source: BMC Genomics. 2009 Jun 26;10:283. doi: 10.1186/1471-2164-10-283 (PMC2718931; doi:10.1186/1471-2164-10-283)
Supplement: Additional file 2 — Classes of repeats in BESs of 3 lepidopteran species analyzed with the RepeatMasker tool. Table S2 includes summaries of types of repeated sequences identified in the BESs of H. erato, H. virescens, and M. sexta using RepeatMasker. [file 1471-2164-10-283-S2.xls]

## Sheet: Sheet1
	Table S2. Classes of repeats in BESs of 3 lepidopteran species analyzed with the RepeatMasker tool
		Heliconius erato			Heliothis virescens			Manduca sexta
	Class of element	No. of elements	length occupied (bp)	percentage of sequence)	No. of elements	length occupied (bp)	percentage of sequence)	No. of elements	length occupied (bp)	percentage of sequence
	Retroelements	2	777	0.66	3	1178	0.59	10	1490	0.83
	SINEs	0	0	0	0	0	0	7	928	0.52
	Penelope	0	0	0	0	0	0	0	0	0
	LINEs	1	164	0.14	1	421	0.21	0	0	0
	CRE/SLACS	0	0	0	0	0	0	0	0	0
	L2/CR1/Rex	0	0	0	0	0	0	0	0	0
	R1/LOA/Jockey	1	164	0.14	1	421	0.21	0	0	0
	R2/R4/NeSL	0	0	0	0	0	0	0	0	0
	RTE/Bov-B	0	0	0	0	0	0	0	0	0
	L1/CIN4	0	0	0	0	0	0	0	0	0
	LTR elements	1	613	0.52	2	757	0.38	3	562	0.31
	BEL/Pao	0	0	0	0	0	0	0	0	0
	Ty1/Copia	0	0	0	0	0	0	1	183	0.1
	Gypsy/DIRS1	1	613	0.52	2	757	0.38	2	379	0.21
	Retroviral	0	0	0	0	0	0	0	0	0
	DNA transposons	2	279	0.24	0	0	0	1	535	0.3
	hobo-Activator	0	0	0	0	0	0	0	0	0
	Tc1-IS630-Pogo	2	279	0.24	0	0	0	1	535	0.3
	En-Spm	0	0	0	0	0	0	0	0	0
	MuDR-IS905	0	0	0	0	0	0	0	0	0
	PiggyBac	0	0	0	0	0	0	0	0	0
	Tourist/Harbinger	0	0	0	0	0	0	0	0	0
	Other*	0	0	0	0	0	0	0	0	0
	Rolling-circles	1	701	0.6	0	0	0	0	0	0
	Unclassified	0	0	0	0	0	0	0	0	0
	Total interspersed repeats		1056	0.9		1178	0.59		2025	1.12
	Small RNA	0	0	0	2	1331	0.67	166	166	0.09
	Satellites	0	0	0	0	0	0	0	0	0
	Simple repeats	17	777	0.66	21	779	0.39	487	487	0.27
	Low complexity	209	9247	7.86	79	2999	1.51	3340	3340	1.86
	*Mirage, P-element, Transib
