# Supplementary material for: Construction and sequence sampling of deep-coverage, large-insert BAC libraries for three model lepidopteran species
Source: BMC Genomics. 2009 Jun 26;10:283. doi: 10.1186/1471-2164-10-283 (PMC2718931; doi:10.1186/1471-2164-10-283)
Supplement: Additional file 3 — Lists of masked Lepidoptera repeats. Table S3 lists the masked repeats in the BESs of H. erato, H. virescens, and M. sexta, their sequence characteristics, and location in the BESs. [file 1471-2164-10-283-S3.xls]

## Sheet: 1
	Table S3 Lists of masked Lepidoptera repeats
	query sequence	position in query				matching repeat	repeat class/family	position in repeat
		begin	end	size (bp)	matching strand			begin	end	ID
	LQCBT04TR	400	425	26	+	AT_rich	Low_complexity	1	26	1
	LQCBT05TR	46	75	30	+	AT_rich	Low_complexity	1	30	2
	LQCBT07TR	157	198	42	+	AT_rich	Low_complexity	1	42	4
	LQCBT07TR	661	684	24	+	AT_rich	Low_complexity	1	24	5
	LQCBT08TFB	102	122	21	+	AT_rich	Low_complexity	1	21	6
	LQCBT09TFB	210	248	39	+	AT_rich	Low_complexity	1	39	8
	LQCBT09TFB	338	373	36	+	AT_rich	Low_complexity	1	36	9
	LQCBT10TR	60	122	63	+	AT_rich	Low_complexity	1	63	10
	LQCBT10TR	314	334	21	+	AT_rich	Low_complexity	1	21	11
	LQCBT11TFB	22	71	50	+	AT_rich	Low_complexity	1	50	12
	LQCBT11TFB	91	187	97	+	AT_rich	Low_complexity	1	97	13
	LQCBT11TR	315	336	22	+	AT_rich	Low_complexity	1	22	14
	LQCBT11TR	590	629	40	+	AT_rich	Low_complexity	1	40	15
	LQCBT11TR	652	674	23	+	AT_rich	Low_complexity	1	23	16
	LQCBT11TR	741	771	31	+	AT_rich	Low_complexity	1	31	17
	LQCBT13TR	161	187	27	+	AT_rich	Low_complexity	1	27	18
	LQCBT13TR	453	511	59	+	AT_rich	Low_complexity	1	59	19
	LQCBT13TR	535	570	36	+	AT_rich	Low_complexity	1	36	20
	LQCBT15TFB	70	124	55	+	AT_rich	Low_complexity	1	55	21
	LQCBT15TFB	224	304	81	+	AT_rich	Low_complexity	1	81	22
	LQCBT15TR	263	284	22	+	AT_rich	Low_complexity	1	22	23
	LQCBT15TR	693	738	46	+	AT_rich	Low_complexity	1	46	24
	LQCBT17TR	58	82	25	+	AT_rich	Low_complexity	1	25	25
	LQCBT18TR	4	43	40	+	AT_rich	Low_complexity	1	40	26
	LQCBT19TFB	274	376	103	+	AT_rich	Low_complexity	1	103	27
	LQCBT20TR	72	92	21	+	AT_rich	Low_complexity	1	21	31
	LQCBT20TR	229	251	23	+	AT_rich	Low_complexity	1	23	32
	LQCBT20TR	669	697	29	+	AT_rich	Low_complexity	1	29	33
	LQCBT21TR	30	85	56	+	AT_rich	Low_complexity	1	56	34
	LQCBT21TR	172	231	60	+	AT_rich	Low_complexity	1	60	35
	LQCBT22TR	297	338	42	+	AT_rich	Low_complexity	1	42	36
	LQCBT23TR	351	378	28	+	AT_rich	Low_complexity	1	28	37
	LQCBT24TR	418	439	22	+	AT_rich	Low_complexity	1	22	38
	LQCBT24TR	516	536	21	+	AT_rich	Low_complexity	1	21	39
	LQCBT24TR	679	699	21	+	AT_rich	Low_complexity	1	21	40
	LQCBT25TFB	59	110	52	+	AT_rich	Low_complexity	1	52	41
	LQCBT25TFB	550	595	46	+	AT_rich	Low_complexity	1	46	42
	LQCBT27TR	483	539	57	+	AT_rich	Low_complexity	1	57	43
	LQCBT28TFB	508	549	42	+	AT_rich	Low_complexity	1	42	44
	LQCBT28TFB	722	790	69	+	AT_rich	Low_complexity	1	69	45
	LQCBT28TR	387	421	35	+	AT_rich	Low_complexity	1	35	46
	LQCBT29TFB	231	252	22	+	AT_rich	Low_complexity	1	22	47
	LQCBT30TR	680	703	24	+	AT_rich	Low_complexity	1	24	49
	LQCBT32TFB	52	103	52	+	AT_rich	Low_complexity	1	52	50
	LQCBT33TR	88	125	38	+	AT_rich	Low_complexity	1	38	52
	LQCBT35TR	288	311	24	+	AT_rich	Low_complexity	1	24	53
	LQCBT36TR	25	50	26	+	AT_rich	Low_complexity	1	26	54
	LQCBT36TR	148	180	33	+	AT_rich	Low_complexity	1	33	55
	LQCBT36TR	191	232	42	+	AT_rich	Low_complexity	1	42	56
	LQCBT36TR	539	639	101	+	AT_rich	Low_complexity	1	101	57
	LQCBT38TR	673	693	21	+	AT_rich	Low_complexity	1	21	58
	LQCBT39TFB	134	209	76	+	AT_rich	Low_complexity	1	76	59
	LQCBT41TFB	387	422	36	+	AT_rich	Low_complexity	1	36	60
	LQCBT41TR	295	322	28	+	AT_rich	Low_complexity	1	28	61
	LQCBT42TFB	119	202	84	+	AT_rich	Low_complexity	1	84	62
	LQCBT42TR	339	383	45	+	AT_rich	Low_complexity	1	45	63
	LQCBT43TFB	187	209	23	+	AT_rich	Low_complexity	1	23	64
	LQCBT43TFB	241	417	177	+	AT_rich	Low_complexity	1	177	65
	LQCBT43TR	56	77	22	+	AT_rich	Low_complexity	1	22	66
	LQCBT43TR	124	151	28	+	AT_rich	Low_complexity	1	28	67
	LQCBT44TFB	256	287	32	+	AT_rich	Low_complexity	1	32	68
	LQCBT44TR	81	120	40	+	AT_rich	Low_complexity	1	40	69
	LQCBT45TR	62	121	60	+	AT_rich	Low_complexity	1	60	70
	LQCBT45TR	191	229	39	+	AT_rich	Low_complexity	1	39	71
	LQCBT48TR	88	117	30	+	AT_rich	Low_complexity	1	30	72
	LQCBT48TR	357	394	38	+	AT_rich	Low_complexity	1	38	73
	LQCBT48TR	802	839	38	+	AT_rich	Low_complexity	1	38	74
	LQCBT50TFB	106	138	33	+	AT_rich	Low_complexity	1	33	75
	LQCBT50TFB	211	277	67	+	AT_rich	Low_complexity	1	67	76
	LQCBT53TR	15	258	244	+	AT_rich	Low_complexity	1	244	77
	LQCBT54TR	117	170	54	+	AT_rich	Low_complexity	1	54	78
	LQCBT55TFB	337	364	28	+	AT_rich	Low_complexity	1	28	79
	LQCBT55TFB	525	547	23	+	AT_rich	Low_complexity	1	23	80
	LQCBT55TR	92	158	67	+	AT_rich	Low_complexity	1	67	81
	LQCBT56TR	473	495	23	+	AT_rich	Low_complexity	1	23	82
	LQCBT57TR	1	38	38	+	AT_rich	Low_complexity	1	38	83
	LQCBT57TR	171	216	46	+	AT_rich	Low_complexity	1	46	84
	LQCBT59TR	9	36	28	+	AT_rich	Low_complexity	1	28	85
	LQCBT59TR	151	190	40	+	AT_rich	Low_complexity	1	40	86
	LQCBT60TR	311	335	25	+	AT_rich	Low_complexity	1	25	87
	LQCBT61TR	1	21	21	+	AT_rich	Low_complexity	1	21	88
	LQCBT61TR	253	274	22	+	AT_rich	Low_complexity	1	22	89
	LQCBT62TFB	101	143	43	+	AT_rich	Low_complexity	1	43	90
	LQCBT62TFB	191	212	22	+	AT_rich	Low_complexity	1	22	91
	LQCBT62TR	21	86	66	+	AT_rich	Low_complexity	1	66	92
	LQCBT62TR	631	680	50	+	AT_rich	Low_complexity	1	50	93
	LQCBT63TFB	396	427	32	+	AT_rich	Low_complexity	1	32	94
	LQCBT64TR	625	669	45	+	AT_rich	Low_complexity	1	45	95
	LQCBT65TFB	766	798	33	+	AT_rich	Low_complexity	1	33	96
	LQCBT66TR	17	71	55	+	AT_rich	Low_complexity	1	55	97
	LQCBT66TR	277	322	46	+	AT_rich	Low_complexity	1	46	98
	LQCBT67TR	52	81	30	+	AT_rich	Low_complexity	1	30	99
	LQCBT68TFB	31	81	51	+	AT_rich	Low_complexity	1	51	100
	LQCBT70TFB	58	92	35	+	AT_rich	Low_complexity	1	35	101
	LQCBT70TR	26	106	81	+	AT_rich	Low_complexity	1	81	103
	LQCBT71TR	41	61	21	+	AT_rich	Low_complexity	1	21	104
	LQCBT71TR	446	506	61	+	AT_rich	Low_complexity	1	61	105
	LQCBT71TR	533	554	22	+	AT_rich	Low_complexity	1	22	106
	LQCBT74TFB	115	160	46	+	AT_rich	Low_complexity	1	46	107
	LQCBT75TR	38	73	36	+	AT_rich	Low_complexity	1	36	108
	LQCBT76TFB	6	112	107	+	AT_rich	Low_complexity	1	107	109
	LQCBT76TR	443	483	41	+	AT_rich	Low_complexity	1	41	110
	LQCBT79TR	134	157	24	+	AT_rich	Low_complexity	1	24	111
	LQCBT80TR	481	502	22	+	AT_rich	Low_complexity	1	22	112
	LQCBT82TR	142	194	53	+	AT_rich	Low_complexity	1	53	113
	LQCBT82TR	456	526	71	+	AT_rich	Low_complexity	1	71	114
	LQCBT82TR	771	811	41	+	AT_rich	Low_complexity	1	41	115
	LQCBT83TFB	35	57	23	+	AT_rich	Low_complexity	1	23	116
	LQCBT84TFB	606	631	26	+	AT_rich	Low_complexity	1	26	117
	LQCBT84TR	61	97	37	+	AT_rich	Low_complexity	1	37	118
	LQCBT84TR	121	150	30	+	AT_rich	Low_complexity	1	30	119
	LQCBT86TR	381	423	43	+	AT_rich	Low_complexity	1	43	120
	LQCBT88TFB	505	564	60	+	AT_rich	Low_complexity	1	60	121
	LQCBT88TFB	781	811	31	+	AT_rich	Low_complexity	1	31	122
	LQCBT88TR	61	81	21	+	AT_rich	Low_complexity	1	21	123
	LQCBT88TR	329	366	38	+	AT_rich	Low_complexity	1	38	124
	LQCBT88TR	499	544	46	+	AT_rich	Low_complexity	1	46	125
	LQCBT91TR	123	153	31	+	AT_rich	Low_complexity	1	31	126
	LQCBT93TR	1	80	80	+	AT_rich	Low_complexity	1	80	127
	LQCBT95TR	47	148	102	+	AT_rich	Low_complexity	1	102	128
	LQCBT96TFB	5	57	53	+	AT_rich	Low_complexity	1	53	129
	LQCBT96TFB	572	592	21	+	AT_rich	Low_complexity	1	21	130
	LQCBT96TR	33	53	21	+	AT_rich	Low_complexity	1	21	131
	LQCBT96TR	523	554	32	+	AT_rich	Low_complexity	1	32	132
	LQCBU01TR	503	529	27	+	AT_rich	Low_complexity	1	27	134
	LQCBU02TR	222	256	35	+	AT_rich	Low_complexity	1	35	135
	LQCBU02TR	506	535	30	+	AT_rich	Low_complexity	1	30	136
	LQCBU05TFB	94	127	34	+	AT_rich	Low_complexity	1	34	137
	LQCBU08TR	540	566	27	+	AT_rich	Low_complexity	1	27	139
	LQCBU09TFB	51	82	32	+	AT_rich	Low_complexity	1	32	140
	LQCBU09TFB	156	189	34	+	AT_rich	Low_complexity	1	34	141
	LQCBU09TFB	344	416	73	+	AT_rich	Low_complexity	1	73	142
	LQCBU10TFB	159	192	34	+	AT_rich	Low_complexity	1	34	143
	LQCBU10TR	186	213	28	+	AT_rich	Low_complexity	1	28	144
	LQCBU10TR	457	487	31	+	AT_rich	Low_complexity	1	31	145
	LQCBU13TFB	298	348	51	+	AT_rich	Low_complexity	1	51	146
	LQCBU13TR	38	67	30	+	AT_rich	Low_complexity	1	30	147
	LQCBU13TR	119	159	41	+	AT_rich	Low_complexity	1	41	148
	LQCBU13TR	184	227	44	+	AT_rich	Low_complexity	1	44	149
	LQCBU16TFB	692	712	21	+	AT_rich	Low_complexity	1	21	150
	LQCBU16TR	773	797	25	+	AT_rich	Low_complexity	1	25	153
	LQCBU17TFB	98	185	88	+	AT_rich	Low_complexity	1	88	154
	LQCBU18TFB	21	71	51	+	AT_rich	Low_complexity	1	51	155
	LQCBU19TFB	170	211	42	+	AT_rich	Low_complexity	1	42	156
	LQCBU20TFB	38	66	29	+	AT_rich	Low_complexity	1	29	157
	LQCBU26TFB	150	253	104	+	AT_rich	Low_complexity	1	104	159
	LQCBU26TFB	388	451	64	+	AT_rich	Low_complexity	1	64	160
	LQCBU27TR	22	43	22	+	AT_rich	Low_complexity	1	22	161
	LQCBU29TFB	161	184	24	+	AT_rich	Low_complexity	1	24	162
	LQCBU29TFB	313	346	34	+	AT_rich	Low_complexity	1	34	163
	LQCBU30TFB	24	47	24	+	AT_rich	Low_complexity	1	24	164
	LQCBU30TFB	359	414	56	+	AT_rich	Low_complexity	1	56	165
	LQCBU30TR	160	220	61	+	AT_rich	Low_complexity	1	61	166
	LQCBU33TR	50	70	21	+	AT_rich	Low_complexity	1	21	167
	LQCBU34TR	71	208	138	+	AT_rich	Low_complexity	1	138	168
	LQCBU35TFB	279	345	67	+	AT_rich	Low_complexity	1	67	169
	LQCBU35TFB	512	539	28	+	AT_rich	Low_complexity	1	28	170
	LQCBU36TFB	28	101	74	+	AT_rich	Low_complexity	1	74	171
	LQCBU38TFB	64	109	46	+	AT_rich	Low_complexity	1	46	172
	LQCBU38TFB	204	226	23	+	AT_rich	Low_complexity	1	23	173
	LQCBU38TFB	319	373	55	+	AT_rich	Low_complexity	1	55	174
	LQCBU38TR	26	59	34	+	AT_rich	Low_complexity	1	34	175
	LQCBU39TR	122	182	61	+	AT_rich	Low_complexity	1	61	176
	LQCBU41TFB	40	71	32	+	AT_rich	Low_complexity	1	32	177
	LQCBU41TFB	223	329	107	+	AT_rich	Low_complexity	1	104	178
	LQCBU42TR	66	94	29	+	AT_rich	Low_complexity	1	29	179
	LQCBU44TFB	8	86	79	+	AT_rich	Low_complexity	1	79	180
	LQCBU44TR	42	62	21	+	AT_rich	Low_complexity	1	21	181
	LQCBU44TR	103	163	61	+	AT_rich	Low_complexity	1	61	182
	LQCBU46TR	43	72	30	+	AT_rich	Low_complexity	1	30	183
	LQCBU48TFB	75	112	38	+	AT_rich	Low_complexity	1	38	184
	LQCBU50TFB	193	214	22	+	AT_rich	Low_complexity	1	22	185
	LQCBU52TFB	58	92	35	+	AT_rich	Low_complexity	1	35	186
	LQCBU55TFB	139	165	27	+	AT_rich	Low_complexity	1	27	187
	LQCBU58TFB	358	378	21	+	AT_rich	Low_complexity	1	21	190
	LQCBU61TR	287	343	57	+	AT_rich	Low_complexity	1	57	191
	LQCBU64TR	482	528	47	+	AT_rich	Low_complexity	1	47	193
	LQCBU65TR	154	236	83	+	AT_rich	Low_complexity	1	83	195
	LQCBU66TFB	82	171	90	+	AT_rich	Low_complexity	1	90	196
	LQCBU66TR	55	109	55	+	AT_rich	Low_complexity	1	55	197
	LQCBU67TR	27	98	72	+	AT_rich	Low_complexity	1	72	198
	LQCBU70TFB	195	223	29	+	AT_rich	Low_complexity	1	29	199
	LQCBU70TFB	659	698	40	+	AT_rich	Low_complexity	1	40	200
	LQCBU70TR	81	104	24	+	AT_rich	Low_complexity	1	24	201
	LQCBU72TFB	207	241	35	+	AT_rich	Low_complexity	1	35	203
	LQCBU72TFB	297	328	32	+	AT_rich	Low_complexity	1	32	204
	LQCBU74TFB	202	251	50	+	AT_rich	Low_complexity	1	50	205
	LQCBU80TFB	261	328	68	+	AT_rich	Low_complexity	1	68	207
	LQCBU80TR	360	406	47	+	AT_rich	Low_complexity	1	47	208
	LQCBU80TR	621	663	43	+	AT_rich	Low_complexity	1	43	209
	LQCBU81TR	37	113	77	+	AT_rich	Low_complexity	1	77	210
	LQCBU81TR	509	529	21	+	AT_rich	Low_complexity	1	21	211
	LQCBU81TR	674	708	35	+	AT_rich	Low_complexity	1	35	213
	LQCBU83TFB	125	162	38	+	AT_rich	Low_complexity	1	38	215
	LQCBU87TR	62	89	28	+	AT_rich	Low_complexity	1	28	216
	LQCBU87TR	178	217	40	+	AT_rich	Low_complexity	1	40	217
	LQCBU88TR	56	83	28	+	AT_rich	Low_complexity	1	28	218
	LQCBU90TFB	6	26	21	+	AT_rich	Low_complexity	1	21	219
	LQCBU90TFB	276	309	34	+	AT_rich	Low_complexity	1	34	220
	LQCBU91TR	337	371	35	+	AT_rich	Low_complexity	1	35	222
	LQCBU91TR	584	605	22	+	AT_rich	Low_complexity	1	22	223
	LQCBU93TR	34	77	44	+	AT_rich	Low_complexity	1	44	224
	LQCBU94TFB	1	51	51	+	AT_rich	Low_complexity	1	51	225
	LQCBU94TR	23	97	75	+	AT_rich	Low_complexity	1	75	226
	LQCBU94TR	225	253	29	+	AT_rich	Low_complexity	1	29	228
	LQCBU94TR	316	349	34	+	AT_rich	Low_complexity	1	34	229
	LQCBU96TFB	207	237	31	+	AT_rich	Low_complexity	1	31	230
	LQCBU64TR	661	715	55	+	GA-rich	Low_complexity	1	55	194
	LQCBT20TFB	254	335	82	+	T-rich	Low_complexity	4	86	30
	LQCBU72TFB	151	170	20	+	(A)n	Simple_repeat	1	20	202
	LQCBT30TR	293	332	40	+	(CA)n	Simple_repeat	2	41	48
	LQCBU16TR	500	556	57	+	(CA)n	Simple_repeat	2	59	152
	LQCBT19TR	419	462	44	+	(CAGA)n	Simple_repeat	3	46	28
	LQCBU79TR	274	321	48	+	(CATA)n	Simple_repeat	3	52	206
	LQCBU81TR	625	645	21	+	(CCA)n	Simple_repeat	1	21	212
	LQCBT08TR	156	201	46	+	(CTATT)n	Simple_repeat	5	50	7
	LQCBT70TR	6	25	20	+	(T)n	Simple_repeat	1	20	102
	LQCBU57TFB	98	182	85	+	(T)n	Simple_repeat	1	81	189
	LQCBT33TFB	1	50	50	+	(TAA)n	Simple_repeat	1	48	51
	LQCBT19TR	636	682	47	+	(TAAA)n	Simple_repeat	1	46	29
	LQCBU16TFB	725	750	26	+	(TAAA)n	Simple_repeat	1	26	151
	LQCBU91TFB	13	47	35	+	(TATG)n	Simple_repeat	3	38	221
	LQCBU63TR	66	128	63	+	(TTAAA)n	Simple_repeat	2	63	192
	LQCBU96TR	328	410	83	+	(TTATA)n	Simple_repeat	1	81	231
	LQCBU94TR	153	191	39	+	(TTTA)n	Simple_repeat	2	39	227
	LQCBU55TFB	212	264	53	+	(TTTTA)n	Simple_repeat	3	52	188
	LQCBU01TFB	25	211	187	+	Mariner_HC	DNA/Mariner	616	764	133
	LQCBU05TR	6	97	92	C	Mariner_HC	DNA/Mariner	-896	359	138
	LQCBU22TR	6	169	164	C	LINE1_BM	LINE/Jockey	(1570) 3	588	158
	LQCBU82TR	47	659	613	+	Gypsy52-I_AG	LTR/Gypsy	2523	3496	214
	LQCBT06TFB	113	813	701	C	Helitron2_AG	RC/Helitron	-1300	5065	3
	LQCBW03TR	326	381	56	+	A-rich	Low_complexity	1	58	56
	LQCBV04TR	456	479	24	+	AT_rich	Low_complexity	1	24	1
	LQCBV06TR	642	685	44	+	AT_rich	Low_complexity	1	44	2
	LQCBV09TR	281	305	25	+	AT_rich	Low_complexity	1	25	5
	LQCBV13TF	558	581	24	+	AT_rich	Low_complexity	1	24	6
	LQCBV14TR	86	109	24	+	AT_rich	Low_complexity	1	24	7
	LQCBV18TF	218	273	56	+	AT_rich	Low_complexity	1	56	9
	LQCBV18TF	291	312	22	+	AT_rich	Low_complexity	1	22	10
	LQCBV18TR	1	27	27	+	AT_rich	Low_complexity	1	27	11
	LQCBV18TR	623	658	36	+	AT_rich	Low_complexity	1	36	12
	LQCBV25TR	56	97	42	+	AT_rich	Low_complexity	1	42	13
	LQCBV25TR	320	354	35	+	AT_rich	Low_complexity	1	35	14
	LQCBV26TR	2	80	79	+	AT_rich	Low_complexity	1	79	15
	LQCBV27TR	479	506	28	+	AT_rich	Low_complexity	1	28	18
	LQCBV34TF	194	221	28	+	AT_rich	Low_complexity	1	28	20
	LQCBV36TF	131	226	96	+	AT_rich	Low_complexity	1	96	21
	LQCBV44TR	51	79	29	+	AT_rich	Low_complexity	1	29	23
	LQCBV46TF	70	123	54	+	AT_rich	Low_complexity	1	54	24
	LQCBV46TF	247	303	57	+	AT_rich	Low_complexity	1	57	25
	LQCBV46TF	568	616	49	+	AT_rich	Low_complexity	1	49	26
	LQCBV51TR	113	189	77	+	AT_rich	Low_complexity	1	77	27
	LQCBV51TR	209	261	53	+	AT_rich	Low_complexity	1	53	28
	LQCBV51TR	355	378	24	+	AT_rich	Low_complexity	1	24	29
	LQCBV52TF	370	431	62	+	AT_rich	Low_complexity	1	62	30
	LQCBV53TR	584	611	28	+	AT_rich	Low_complexity	1	28	31
	LQCBV55TF	332	359	28	+	AT_rich	Low_complexity	1	28	32
	LQCBV55TF	441	473	33	+	AT_rich	Low_complexity	1	33	33
	LQCBV55TR	386	420	35	+	AT_rich	Low_complexity	1	35	34
	LQCBV58TR	13	96	84	+	AT_rich	Low_complexity	1	84	35
	LQCBV61TR	420	457	38	+	AT_rich	Low_complexity	1	38	36
	LQCBV62TR	235	300	66	+	AT_rich	Low_complexity	1	66	38
	LQCBV64TF	781	803	23	+	AT_rich	Low_complexity	1	23	39
	LQCBV66TF	256	290	35	+	AT_rich	Low_complexity	1	35	40
	LQCBV66TR	193	257	65	+	AT_rich	Low_complexity	1	65	41
	LQCBV69TF	265	298	34	+	AT_rich	Low_complexity	1	34	42
	LQCBV71TF	227	248	22	+	AT_rich	Low_complexity	1	22	43
	LQCBV72TR	91	124	34	+	AT_rich	Low_complexity	1	34	44
	LQCBV80TR	651	678	28	+	AT_rich	Low_complexity	1	28	49
	LQCBV80TR	720	791	72	+	AT_rich	Low_complexity	1	72	50
	LQCBV86TR	235	298	64	+	AT_rich	Low_complexity	1	64	51
	LQCBV92TF	79	106	28	+	AT_rich	Low_complexity	1	28	53
	LQCBV92TF	462	489	28	+	AT_rich	Low_complexity	1	28	54
	LQCBV93TF	356	393	38	+	AT_rich	Low_complexity	1	38	55
	LQCBW05TF	235	285	51	+	AT_rich	Low_complexity	1	51	57
	LQCBW08TF	321	352	32	+	AT_rich	Low_complexity	1	32	59
	LQCBW09TR	670	691	22	+	AT_rich	Low_complexity	1	22	60
	LQCBW27TF	470	498	29	+	AT_rich	Low_complexity	1	29	62
	LQCBW28TF	219	239	21	+	AT_rich	Low_complexity	1	21	63
	LQCBW31TR	258	288	31	+	AT_rich	Low_complexity	1	31	64
	LQCBW34TF	206	277	72	+	AT_rich	Low_complexity	1	72	65
	LQCBW38TR	237	275	39	+	AT_rich	Low_complexity	1	39	67
	LQCBW39TF	75	97	23	+	AT_rich	Low_complexity	1	23	68
	LQCBW44TF	29	65	37	+	AT_rich	Low_complexity	1	37	69
	LQCBW44TF	453	524	72	+	AT_rich	Low_complexity	1	72	70
	LQCBW44TF	616	641	26	+	AT_rich	Low_complexity	1	26	71
	LQCBW44TR	764	807	44	+	AT_rich	Low_complexity	1	44	72
	LQCBW46TR	152	172	21	+	AT_rich	Low_complexity	1	21	73
	LQCBW55TF	122	161	40	+	AT_rich	Low_complexity	1	40	76
	LQCBW55TR	762	784	23	+	AT_rich	Low_complexity	1	23	77
	LQCBW55TR	817	844	28	+	AT_rich	Low_complexity	1	28	78
	LQCBW58TR	490	513	24	+	AT_rich	Low_complexity	1	24	79
	LQCBW59TR	123	159	37	+	AT_rich	Low_complexity	1	37	81
	LQCBW60TF	657	686	30	+	AT_rich	Low_complexity	1	30	83
	LQCBW66TR	306	326	21	+	AT_rich	Low_complexity	1	21	90
	LQCBW66TR	408	445	38	+	AT_rich	Low_complexity	1	38	91
	LQCBW75TF	276	311	36	+	AT_rich	Low_complexity	1	36	94
	LQCBW80TF	58	83	26	+	AT_rich	Low_complexity	1	26	95
	LQCBW80TF	235	263	29	+	AT_rich	Low_complexity	1	29	96
	LQCBW80TR	38	62	25	+	AT_rich	Low_complexity	1	25	97
	LQCBW82TF	78	129	52	+	AT_rich	Low_complexity	1	52	98
	LQCBW82TF	184	220	37	+	AT_rich	Low_complexity	1	37	99
	LQCBW86TF	38	61	24	+	AT_rich	Low_complexity	1	24	100
	LQCBW86TF	376	396	21	+	AT_rich	Low_complexity	1	21	101
	LQCBW92TF	271	305	35	+	AT_rich	Low_complexity	1	35	104
	LQCBW92TR	286	317	32	+	AT_rich	Low_complexity	1	32	105
	LQCBW92TR	475	496	22	+	AT_rich	Low_complexity	1	22	106
	LQCBW95TR	620	640	21	+	AT_rich	Low_complexity	1	21	108
	LQCBV74TF	122	142	21	+	GC_rich	Low_complexity	1	21	46
	LQCBW68TF	123	145	23	+	GC_rich	Low_complexity	1	23	92
	LQCBV27TF	579	604	26	+	(A)n	Simple_repeat	1	26	17
	LQCBW60TF	606	630	25	+	(A)n	Simple_repeat	1	25	82
	LQCBW63TR	1	41	41	+	(A)n	Simple_repeat	1	41	88
	LQCBW63TR	85	108	24	+	(A)n	Simple_repeat	1	24	89
	LQCBW58TR	734	754	21	+	(CAA)n	Simple_repeat	1	21	80
	LQCBV09TR	193	215	23	+	(CAAA)n	Simple_repeat	3	25	4
	LQCBV38TF	86	116	31	+	(CAAA)n	Simple_repeat	3	33	22
	LQCBW35TR	9	59	51	+	(CAAA)n	Simple_repeat	1	51	66
	LQCBW55TF	81	112	32	+	(CAAA)n	Simple_repeat	1	32	75
	LQCBV76TR	164	216	53	+	(CAGA)n	Simple_repeat	3	55	47
	LQCBV80TF	295	332	38	+	(CAGA)n	Simple_repeat	4	42	48
	LQCBW52TF	21	40	20	+	(CGAAG)n	Simple_repeat	4	23	74
	LQCBV74TF	68	121	54	+	(G)n	Simple_repeat	1	54	45
	LQCBW87TR	101	123	23	+	(GTATG)n	Simple_repeat	1	23	102
	LQCBV17TF	829	858	30	+	(TA)n	Simple_repeat	2	31	8
	LQCBV89TF	389	454	66	+	(TA)n	Simple_repeat	2	69	52
	LQCBV26TR	777	851	75	+	(TCTG)n	Simple_repeat	4	78	16
	LQCBW08TF	19	39	21	+	(TCTG)n	Simple_repeat	2	22	58
	LQCBV61TR	579	615	37	+	(TTA)n	Simple_repeat	3	41	37
	LQCBW88TR	467	492	26	+	(TTTA)n	Simple_repeat	3	28	103
	LQCBW93TF	61	92	32	+	(TTTG)n	Simple_repeat	1	32	107
	LQCBW12TF	244	273	30	+	(TTTTTA)n	Simple_repeat	6	37	61
	LQCBV31TR	49	469	421	+	TRAS3_BM	LINE/R1	6684	7104	19
	LQCBV09TF	772	833	62	+	DM297_I	LTR/Gypsy	3054	3117	3
	LQCBW73TF	7	701	695	C	Gypsy8-I_AG	LTR/Gypsy	-2278	3656	93
	LQCBW62TF	18	289	272	C	LSU-rRNA_Dme	rRNA	-1845	2055	84
	LQCBW62TF	370	725	356	C	LSU-rRNA_Dme	rRNA	-2134	1766	85
	LQCBW62TR	7	331	325	C	LSU-rRNA_Dme	rRNA	-1797	2103	86
	LQCBW62TR	412	789	378	C	LSU-rRNA_Dme	rRNA	-2134	1766	87
	LQCBY19TRB	99	134	36	+	A-rich	Low_complexity	3	40	69
	LQCBX01TFB	390	421	32	+	AT_rich	Low_complexity	1	32	1
	LQCBX01TRB	180	202	23	+	AT_rich	Low_complexity	1	23	2
	LQCBX02TRB	45	66	22	+	AT_rich	Low_complexity	1	22	5
	LQCBX07TRB	2	39	38	+	AT_rich	Low_complexity	1	38	7
	LQCBX11TFB	696	716	21	+	AT_rich	Low_complexity	1	21	8
	LQCBX15TFB	393	420	28	+	AT_rich	Low_complexity	1	28	9
	LQCBX15TRB	350	381	32	+	AT_rich	Low_complexity	1	32	10
	LQCBX17TRB	729	749	21	+	AT_rich	Low_complexity	1	21	11
	LQCBX22TRB	214	235	22	+	AT_rich	Low_complexity	1	22	13
	LQCBX23TFB	168	193	26	+	AT_rich	Low_complexity	1	26	15
	LQCBX25TFB	214	249	36	+	AT_rich	Low_complexity	1	36	16
	LQCBX26TFB	479	508	30	+	AT_rich	Low_complexity	1	30	17
	LQCBX27TFB	148	169	22	+	AT_rich	Low_complexity	1	22	18
	LQCBX27TFB	253	301	49	+	AT_rich	Low_complexity	1	49	19
	LQCBX27TRB	549	569	21	+	AT_rich	Low_complexity	1	21	20
	LQCBX30TRB	29	61	33	+	AT_rich	Low_complexity	1	33	22
	LQCBX30TRB	217	237	21	+	AT_rich	Low_complexity	1	21	23
	LQCBX30TRB	474	505	32	+	AT_rich	Low_complexity	1	32	24
	LQCBX30TRB	621	643	23	+	AT_rich	Low_complexity	1	23	25
	LQCBX33TRB	618	663	46	+	AT_rich	Low_complexity	1	46	26
	LQCBX34TFB	98	118	21	+	AT_rich	Low_complexity	1	21	27
	LQCBX35TFB	57	85	29	+	AT_rich	Low_complexity	1	29	28
	LQCBX37TRB	76	113	38	+	AT_rich	Low_complexity	1	38	30
	LQCBX37TRB	131	196	66	+	AT_rich	Low_complexity	1	66	31
	LQCBX39TRB	138	164	27	+	AT_rich	Low_complexity	1	27	32
	LQCBX43TRB	106	129	24	+	AT_rich	Low_complexity	1	24	33
	LQCBX44TRB	267	294	28	+	AT_rich	Low_complexity	1	28	34
	LQCBX44TRB	582	610	29	+	AT_rich	Low_complexity	1	29	35
	LQCBX46TRB	120	154	35	+	AT_rich	Low_complexity	1	35	37
	LQCBX47TFB	21	85	65	+	AT_rich	Low_complexity	1	65	38
	LQCBX47TRB	209	231	23	+	AT_rich	Low_complexity	1	23	39
	LQCBX47TRB	536	568	33	+	AT_rich	Low_complexity	1	33	40
	LQCBX49TFB	222	253	32	+	AT_rich	Low_complexity	1	32	41
	LQCBX51TFB	203	234	32	+	AT_rich	Low_complexity	1	32	42
	LQCBX51TFB	342	398	57	+	AT_rich	Low_complexity	1	57	43
	LQCBX53TRB	244	279	36	+	AT_rich	Low_complexity	1	36	44
	LQCBX60TFB	213	250	38	+	AT_rich	Low_complexity	1	38	45
	LQCBX60TFB	505	569	65	+	AT_rich	Low_complexity	1	65	46
	LQCBX63TFB	196	217	22	+	AT_rich	Low_complexity	1	22	47
	LQCBX68TRB	798	818	21	+	AT_rich	Low_complexity	1	21	49
	LQCBX75TFB	128	169	42	+	AT_rich	Low_complexity	1	42	50
	LQCBX81TFB	291	314	24	+	AT_rich	Low_complexity	1	24	52
	LQCBX86TFB	394	417	24	+	AT_rich	Low_complexity	1	24	53
	LQCBX86TFB	634	654	21	+	AT_rich	Low_complexity	1	21	54
	LQCBX86TFB	754	777	24	+	AT_rich	Low_complexity	1	24	55
	LQCBX93TFB	371	399	29	+	AT_rich	Low_complexity	1	29	56
	LQCBX94TRB	189	284	96	+	AT_rich	Low_complexity	1	96	57
	LQCBX95TRB	76	97	22	+	AT_rich	Low_complexity	1	22	58
	LQCBX95TRB	550	570	21	+	AT_rich	Low_complexity	1	21	59
	LQCBY01TFB	393	429	37	+	AT_rich	Low_complexity	1	37	60
	LQCBY09TRB	318	373	56	+	AT_rich	Low_complexity	1	56	61
	LQCBY10TFB	440	474	35	+	AT_rich	Low_complexity	1	35	62
	LQCBY13TFB	222	244	23	+	AT_rich	Low_complexity	1	23	63
	LQCBY14TFB	357	440	84	+	AT_rich	Low_complexity	1	84	65
	LQCBY16TFB	377	405	29	+	AT_rich	Low_complexity	1	29	67
	LQCBY16TRB	272	301	30	+	AT_rich	Low_complexity	1	30	68
	LQCBY20TFB	327	351	25	+	AT_rich	Low_complexity	1	25	70
	LQCBY22TRB	299	344	46	+	AT_rich	Low_complexity	1	46	74
	LQCBY24TRB	418	475	58	+	AT_rich	Low_complexity	1	58	75
	LQCBY26TRB	121	148	28	+	AT_rich	Low_complexity	1	28	76
	LQCBY26TRB	433	470	38	+	AT_rich	Low_complexity	1	38	77
	LQCBY32TFB	92	116	25	+	AT_rich	Low_complexity	1	25	79
	LQCBY32TRB	46	93	48	+	AT_rich	Low_complexity	1	48	80
	LQCBY32TRB	178	198	21	+	AT_rich	Low_complexity	1	21	81
	LQCBY32TRB	254	323	70	+	AT_rich	Low_complexity	1	70	82
	LQCBY38TFB	577	597	21	+	AT_rich	Low_complexity	1	21	83
	LQCBY44TFB	218	238	21	+	AT_rich	Low_complexity	1	21	84
	LQCBY51TRB	478	498	21	+	AT_rich	Low_complexity	1	21	85
	LQCBY52TRB	217	237	21	+	AT_rich	Low_complexity	1	21	86
	LQCBY52TRB	686	706	21	+	AT_rich	Low_complexity	1	21	87
	LQCBY55TFB	64	94	31	+	AT_rich	Low_complexity	1	31	89
	LQCBY56TRB	98	125	28	+	AT_rich	Low_complexity	1	28	90
	LQCBY57TFB	9	29	21	+	AT_rich	Low_complexity	1	21	91
	LQCBY58TRB	200	224	25	+	AT_rich	Low_complexity	1	25	92
	LQCBY59TRB	279	301	23	+	AT_rich	Low_complexity	1	23	93
	LQCBY60TRB	400	434	35	+	AT_rich	Low_complexity	1	35	94
	LQCBY62TFB	397	418	22	+	AT_rich	Low_complexity	1	22	95
	LQCBY64TFB	514	537	24	+	AT_rich	Low_complexity	1	24	96
	LQCBY65TFB	829	852	24	+	AT_rich	Low_complexity	1	24	98
	LQCBY65TRB	543	566	24	+	AT_rich	Low_complexity	1	24	99
	LQCBY69TRB	79	99	21	+	AT_rich	Low_complexity	1	21	100
	LQCBY69TRB	714	734	21	+	AT_rich	Low_complexity	1	21	101
	LQCBY70TFB	372	392	21	+	AT_rich	Low_complexity	1	21	102
	LQCBY74TFB	296	317	22	+	AT_rich	Low_complexity	1	22	103
	LQCBY76TRB	763	784	22	+	AT_rich	Low_complexity	1	22	104
	LQCBY80TFB	753	782	30	+	AT_rich	Low_complexity	1	30	107
	LQCBY80TRB	134	183	50	+	AT_rich	Low_complexity	1	50	108
	LQCBY80TRB	793	827	35	+	AT_rich	Low_complexity	1	35	109
	LQCBY81TRB	147	185	39	+	AT_rich	Low_complexity	1	39	110
	LQCBY81TRB	662	710	49	+	AT_rich	Low_complexity	1	49	111
	LQCBY82TRB	219	243	25	+	AT_rich	Low_complexity	1	25	112
	LQCBY84TFB	208	235	28	+	AT_rich	Low_complexity	1	28	113
	LQCBY88TRB	693	714	22	+	AT_rich	Low_complexity	1	22	116
	LQCBY90TFB	217	238	22	+	AT_rich	Low_complexity	1	22	117
	LQCBY91TRB	211	286	76	+	AT_rich	Low_complexity	1	76	119
	LQCBY92TFB	616	647	32	+	AT_rich	Low_complexity	1	32	120
	LQCBY92TRB	742	773	32	+	AT_rich	Low_complexity	1	32	121
	LQCBY93TRB	639	659	21	+	AT_rich	Low_complexity	1	21	122
	LQCBY95TRB	267	296	30	+	AT_rich	Low_complexity	1	30	123
	LQCBY95TRB	454	476	23	+	AT_rich	Low_complexity	1	23	124
	LQCBY96TRB	223	253	31	+	AT_rich	Low_complexity	1	31	125
	LQCBY96TRB	671	705	35	+	AT_rich	Low_complexity	1	35	126
	LQCBY79TRB	28	53	26	+	(AAATG)n	Simple_repeat	4	29	106
	LQCBY90TRB	497	593	97	+	(CAGA)n	Simple_repeat	4	100	118
	LQCBY86TRB	631	699	69	+	(CGGG)n	Simple_repeat	2	71	114
	LQCBX23TFB	69	107	39	+	(T)n	Simple_repeat	1	39	14
	LQCBX78TRB	485	515	31	+	(T)n	Simple_repeat	1	31	51
	LQCBY21TRB	262	289	28	+	(TC)n	Simple_repeat	1	28	72
	LQCBY53TRB	326	348	23	+	(TCTG)n	Simple_repeat	4	26	88
	LQCBY21TRB	290	328	39	+	(TG)n	Simple_repeat	2	40	73
	LQCBX68TFB	115	192	78	+	(TTATA)n	Simple_repeat	4	78	48
	LQCBY15TRB	714	745	32	+	(TTCA)n	Simple_repeat	1	32	66
	LQCBY20TFB	796	820	25	+	(TTTG)n	Simple_repeat	1	25	71
	LQCBX03TRB	135	269	135	+	BM1	SINE/tRNA	195	310	6
	LQCBX35TRB	560	738	179	C	BM1	SINE/tRNA	-98	347	29
	LQCBX46TFB	161	326	166	C	BM1	SINE/tRNA	-103	342	36
	LQCBY27TRB	269	437	169	+	BM1	SINE/tRNA	195	337	78
	LQCBY13TFB	496	549	54	+	BM1B	SINE?	106	159	64
	LQCBY78TRB	301	369	69	+	BM1B	SINE?	109	177	105
	LQCBY88TRB	433	588	156	+	BM1B	SINE?	4	175	115
	LQCBY65TFB	29	563	535	+	Mariner_HC	DNA/Mariner	617	1168	97
	LQCBX19TFB	386	568	183	C	DM1731_I	LTR/Copia	-305	3671	12
	LQCBX02TFB	591	840	250	C	Gypsy21-I_AG	LTR/Gypsy	-1506	3125	4
	LQCBX02TFB	154	282	129	C	Gypsy24-I_AG	LTR/Gypsy	-1089	3370	3
	LQCBX30TFB	8	173	166	C	SSU-rRNA_Dme	rRNA	-946	1049	21
