# Supplementary material for: Construction and sequence sampling of deep-coverage, large-insert BAC libraries for three model lepidopteran species
Source: BMC Genomics. 2009 Jun 26;10:283. doi: 10.1186/1471-2164-10-283 (PMC2718931; doi:10.1186/1471-2164-10-283)
Supplement: Additional file 5 — Heliconius erato BES BLASTn hits. Table S5 lists the sequences hit by BLASTn search with H. erato BESs and their characteristics. [file 1471-2164-10-283-S5.xls]

## Sheet: SortedbyHeBACends
Table S5 Heliconius erato BES BLASTn hits
query id.	subject id.	description of the sequence	% identity	alignment length	mismatches	gap opens	q. start	q. end	s. start	s. end	evalue	bit score
LQCBT03TFB	gi|73663880|emb|CR974474.4|	H.melpomene DNA sequence from clone AEHM-41C10, complete sequence (118kb)	87.5	40	5	0	251	290	33912	33951	0.013	48.8
LQCBT03TFB	gi|73663880|emb|CR974474.4|	H.melpomene DNA sequence from clone AEHM-41C10, complete sequence (118kb)	81.97	61	10	1	251	311	93252	93311	0.19	44.9
LQCBT03TFB	gi|73663880|emb|CR974474.4|	H.melpomene DNA sequence from clone AEHM-41C10, complete sequence (118kb)	88	50	6	0	268	317	104967	105016	1e-06	62.2
LQCBT03TFB	gi|89330260|emb|CT573313.6|	H.melpomene DNA sequence from clone AEHM-46M10, complete sequence (112kb).	83.33	60	10	0	251	310	7187	7128	2e-05	58.4
LQCBT03TFB	gi|89330260|emb|CT573313.6|	H.melpomene DNA sequence from clone AEHM-46M10, complete sequence (112kb).	83.33	42	7	0	276	317	7267	7226	2.7	41.1
LQCBT03TFB	gi|89330260|emb|CT573313.6|	H.melpomene DNA sequence from clone AEHM-46M10, complete sequence (112kb).	87.69	65	8	0	251	315	80741	80677	7e-12	79.5
LQCBT03TFB	gi|89330260|emb|CT573313.6|	H.melpomene DNA sequence from clone AEHM-46M10, complete sequence (112kb).	87.5	56	7	0	256	311	99161	99216	2e-08	68
LQCBT03TFB	gi|89330260|emb|CT573313.6|	H.melpomene DNA sequence from clone AEHM-46M10, complete sequence (112kb).	86.57	67	9	0	251	317	111770	111704	3e-11	77.6
LQCBT03TFB	gi|103429151|emb|CT955980.4|	H.melpomene DNA sequence from clone AEHM-7G12, complete sequence (118kb)	85.25	61	9	0	257	317	12422	12362	8e-08	66.1
LQCBT03TFB	gi|103429151|emb|CT955980.4|	H.melpomene DNA sequence from clone AEHM-7G12, complete sequence (118kb)	81.25	64	12	0	254	317	13976	14039	0.0002	54.5
LQCBT03TFB	gi|103429151|emb|CT955980.4|	H.melpomene DNA sequence from clone AEHM-7G12, complete sequence (118kb)	78.95	57	12	0	250	306	31804	31860	2.7	41.1
LQCBT03TFB	gi|103429151|emb|CT955980.4|	H.melpomene DNA sequence from clone AEHM-7G12, complete sequence (118kb)	83.58	67	11	0	251	317	45109	45043	8e-08	66.1
LQCBT03TFB	gi|19550678|gb|AF481471.1|	Heliconius erato/melpomene microsatellite HEL.06 sequence.	86.84	38	5	0	213	250	380	343	0.19	44.9
LQCBT03TFB	gi|37907893|gb|AY437779.1|	Heliconius himera STRI-B-HIMERA dopa decarboxylase (Ddc) gene, exon2,3.	83.82	68	11	0	250	317	453	386	2e-08	68
LQCBT03TR	gi|89330260|emb|CT573313.6|	H.melpomene DNA sequence from clone AEHM-46M10, complete sequence (112kb).	84.44	45	7	0	17	61	101935	101979	0.05	46.8
LQCBT05TR	gi|73663880|emb|CR974474.4|	H.melpomene DNA sequence from clone AEHM-41C10, complete sequence (118kb)	84.93	73	10	1	275	347	10290	10219	2e-08	68
LQCBT05TR	gi|73663880|emb|CR974474.4|	H.melpomene DNA sequence from clone AEHM-41C10, complete sequence (118kb)	84.44	45	7	0	285	329	27061	27017	0.05	46.8
LQCBT05TR	gi|73663880|emb|CR974474.4|	H.melpomene DNA sequence from clone AEHM-41C10, complete sequence (118kb)	90	40	4	0	319	358	49814	49853	0.0002	54.5
LQCBT05TR	gi|73663880|emb|CR974474.4|	H.melpomene DNA sequence from clone AEHM-41C10, complete sequence (118kb)	76.81	69	16	0	237	305	64278	64346	2.7	41.1
LQCBT05TR	gi|73663880|emb|CR974474.4|	H.melpomene DNA sequence from clone AEHM-41C10, complete sequence (118kb)	84.62	52	8	0	285	336	104965	105016	0.0002	54.5
LQCBT05TR	gi|89330260|emb|CT573313.6|	H.melpomene DNA sequence from clone AEHM-46M10, complete sequence (112kb).	79.02	143	26	2	235	373	49871	49729	5e-13	83.4
LQCBT05TR	gi|89330260|emb|CT573313.6|	H.melpomene DNA sequence from clone AEHM-46M10, complete sequence (112kb).	83.7	92	15	0	284	375	80727	80636	2e-15	91.1
LQCBT05TR	gi|89330260|emb|CT573313.6|	H.melpomene DNA sequence from clone AEHM-46M10, complete sequence (112kb).	83.87	62	9	1	314	375	84620	84560	0.001	52.6
LQCBT05TR	gi|89330260|emb|CT573313.6|	H.melpomene DNA sequence from clone AEHM-46M10, complete sequence (112kb).	87.23	47	6	0	314	360	110285	110331	6e-05	56.4
LQCBT05TR	gi|89330260|emb|CT573313.6|	H.melpomene DNA sequence from clone AEHM-46M10, complete sequence (112kb).	79.79	94	19	0	244	337	111796	111703	1e-09	71.8
LQCBT05TR	gi|103429151|emb|CT955980.4|	H.melpomene DNA sequence from clone AEHM-7G12, complete sequence (118kb)	89.47	38	4	0	334	371	24113	24076	0.003	50.7
LQCBT05TR	gi|103429151|emb|CT955980.4|	H.melpomene DNA sequence from clone AEHM-7G12, complete sequence (118kb)	85.11	47	7	0	289	335	39364	39410	0.003	50.7
LQCBT05TR	gi|103429151|emb|CT955980.4|	H.melpomene DNA sequence from clone AEHM-7G12, complete sequence (118kb)	77.01	87	20	0	289	375	56907	56993	0.001	52.6
LQCBT06TR	gi|71044006|gb|AC163889.2|	Glomus intraradices (fungi) clone JGIATSX-5M1, complete sequence (39kb)	93.33	30	2	0	713	742	33786	33757	0.05	46.8
LQCBT07TR	gi|32492397|emb|AL731619.3|OSJN00267	Oryza sativa genomic DNA, chromosome 4, BAC clone: OSJNBa0084N21,(143kb)	91.67	36	3	0	326	361	50130	50095	0.001	52.6
LQCBT07TR	gi|58530790|dbj|AP008210.1|	Oryza sativa (japonica cultivar-group) genomic DNA, chromosome 4. (35Mb)	91.67	36	3	0	326	361	18834220	18834185	0.001	52.6
LQCBT08TFB	gi|15788796|gb|AF413748.1|	Heliconius doris (Laparus doris) isolate STRI-B-846-Mpi-1 mannose phosphate isomerase (Mpi) gene, exons 3 and 4 and partial cds	87.18	78	10	0	3	80	419	496	6e-16	93
LQCBT08TFB	gi|89330260|emb|CT573313.6|	H.melpomene DNA sequence from clone AEHM-46M10, complete sequence (112kb).	87.01	77	10	0	3	79	23208	23284	2e-15	91.1
LQCBT08TFB	gi|89330260|emb|CT573313.6|	H.melpomene DNA sequence from clone AEHM-46M10, complete sequence (112kb).	82	50	9	0	469	518	88965	89014	0.19	44.9
LQCBT08TFB	gi|103429151|emb|CT955980.4|	H.melpomene DNA sequence from clone AEHM-7G12, complete sequence (118kb)	82.28	79	14	0	3	81	6373	6295	1e-09	71.8
LQCBT08TFB	gi|103429151|emb|CT955980.4|	H.melpomene DNA sequence from clone AEHM-7G12, complete sequence (118kb)	90.48	63	6	0	17	79	11691	11629	3e-14	87.2
LQCBT08TFB	gi|103429151|emb|CT955980.4|	H.melpomene DNA sequence from clone AEHM-7G12, complete sequence (118kb)	78.95	57	12	0	465	521	65427	65483	2.7	41.1
LQCBT08TR	gi|73663880|emb|CR974474.4|	H.melpomene DNA sequence from clone AEHM-41C10, complete sequence (118kb)	84.62	39	6	0	262	300	1617	1655	2.7	41.1
LQCBT08TR	gi|73663880|emb|CR974474.4|	H.melpomene DNA sequence from clone AEHM-41C10, complete sequence (118kb)	87.18	39	5	0	262	300	51472	51510	0.05	46.8
LQCBT08TR	gi|73663880|emb|CR974474.4|	H.melpomene DNA sequence from clone AEHM-41C10, complete sequence (118kb)	85	40	6	0	321	360	114930	114969	0.72	43
LQCBT08TR	gi|89330260|emb|CT573313.6|	H.melpomene DNA sequence from clone AEHM-46M10, complete sequence (112kb).	85	40	6	0	321	360	16471	16510	0.72	43
LQCBT09TR	gi|73663880|emb|CR974474.4|	H.melpomene DNA sequence from clone AEHM-41C10, complete sequence (118kb)	81.82	55	10	0	615	669	31697	31751	0.013	48.8
LQCBT09TR	gi|73663880|emb|CR974474.4|	H.melpomene DNA sequence from clone AEHM-41C10, complete sequence (118kb)	87.5	80	10	0	694	773	33885	33964	4e-17	96.8
LQCBT09TR	gi|73663880|emb|CR974474.4|	H.melpomene DNA sequence from clone AEHM-41C10, complete sequence (118kb)	82.14	84	15	0	696	779	36552	36635	1e-10	75.7
LQCBT09TR	gi|73663880|emb|CR974474.4|	H.melpomene DNA sequence from clone AEHM-41C10, complete sequence (118kb)	95.24	42	2	0	631	672	37159	37118	6e-09	69.9
LQCBT09TR	gi|73663880|emb|CR974474.4|	H.melpomene DNA sequence from clone AEHM-41C10, complete sequence (118kb)	85.53	76	11	0	704	779	52293	52218	5e-13	83.4
LQCBT09TR	gi|73663880|emb|CR974474.4|	H.melpomene DNA sequence from clone AEHM-41C10, complete sequence (118kb)	97.22	36	1	0	696	731	65438	65473	3e-07	64.1
LQCBT09TR	gi|73663880|emb|CR974474.4|	H.melpomene DNA sequence from clone AEHM-41C10, complete sequence (118kb)	94.44	54	3	0	714	767	66291	66344	3e-14	87.2
LQCBT09TR	gi|73663880|emb|CR974474.4|	H.melpomene DNA sequence from clone AEHM-41C10, complete sequence (118kb)	86.21	87	11	1	689	774	82777	82691	9e-15	89.1
LQCBT09TR	gi|73663880|emb|CR974474.4|	H.melpomene DNA sequence from clone AEHM-41C10, complete sequence (118kb)	82.02	89	16	0	689	777	91825	91913	7e-12	79.5
LQCBT09TR	gi|73663880|emb|CR974474.4|	H.melpomene DNA sequence from clone AEHM-41C10, complete sequence (118kb)	88.03	117	8	2	661	777	93197	93307	9e-26	125
LQCBT09TR	gi|73663880|emb|CR974474.4|	H.melpomene DNA sequence from clone AEHM-41C10, complete sequence (118kb)	85	80	12	0	694	773	94154	94075	1e-13	85.3
LQCBT09TR	gi|73663880|emb|CR974474.4|	H.melpomene DNA sequence from clone AEHM-41C10, complete sequence (118kb)	79.59	147	23	2	605	750	105633	105493	2e-15	91.1
LQCBT09TR	gi|73663880|emb|CR974474.4|	H.melpomene DNA sequence from clone AEHM-41C10, complete sequence (118kb)	86.08	79	11	0	689	767	108992	109070	9e-15	89.1
LQCBT09TR	gi|73663880|emb|CR974474.4|	H.melpomene DNA sequence from clone AEHM-41C10, complete sequence (118kb)	84.35	147	17	1	631	777	114817	114957	2e-30	141
LQCBT09TR	gi|89330260|emb|CT573313.6|	H.melpomene DNA sequence from clone AEHM-46M10, complete sequence (112kb).	83.61	61	10	0	611	671	6492	6552	4e-06	60.3
LQCBT09TR	gi|89330260|emb|CT573313.6|	H.melpomene DNA sequence from clone AEHM-46M10, complete sequence (112kb).	83.75	80	13	0	700	779	7208	7129	7e-12	79.5
LQCBT09TR	gi|89330260|emb|CT573313.6|	H.melpomene DNA sequence from clone AEHM-46M10, complete sequence (112kb).	86.08	79	11	0	689	767	10533	10611	9e-15	89.1
LQCBT09TR	gi|89330260|emb|CT573313.6|	H.melpomene DNA sequence from clone AEHM-46M10, complete sequence (112kb).	84.35	147	17	1	631	777	16358	16498	2e-30	141
LQCBT09TR	gi|89330260|emb|CT573313.6|	H.melpomene DNA sequence from clone AEHM-46M10, complete sequence (112kb).	81.01	179	27	2	602	779	23263	23091	6e-27	129
LQCBT09TR	gi|89330260|emb|CT573313.6|	H.melpomene DNA sequence from clone AEHM-46M10, complete sequence (112kb).	91.49	94	8	0	684	777	27435	27528	1e-28	135
LQCBT09TR	gi|89330260|emb|CT573313.6|	H.melpomene DNA sequence from clone AEHM-46M10, complete sequence (112kb).	77.78	90	17	1	689	778	34582	34668	0.013	48.8
LQCBT09TR	gi|89330260|emb|CT573313.6|	H.melpomene DNA sequence from clone AEHM-46M10, complete sequence (112kb).	80.77	78	15	0	690	767	48609	48686	3e-07	64.1
LQCBT09TR	gi|89330260|emb|CT573313.6|	H.melpomene DNA sequence from clone AEHM-46M10, complete sequence (112kb).	87.34	79	10	0	701	779	80761	80683	2e-16	94.9
LQCBT09TR	gi|89330260|emb|CT573313.6|	H.melpomene DNA sequence from clone AEHM-46M10, complete sequence (112kb).	90.91	55	5	0	713	767	85227	85173	3e-11	77.6
LQCBT09TR	gi|89330260|emb|CT573313.6|	H.melpomene DNA sequence from clone AEHM-46M10, complete sequence (112kb).	84.81	79	12	0	701	779	88931	89009	5e-13	83.4
LQCBT09TR	gi|89330260|emb|CT573313.6|	H.melpomene DNA sequence from clone AEHM-46M10, complete sequence (112kb).	87.32	71	9	0	709	779	99144	99214	1e-13	85.3
LQCBT09TR	gi|89330260|emb|CT573313.6|	H.melpomene DNA sequence from clone AEHM-46M10, complete sequence (112kb).	85.53	152	16	1	628	779	106594	106739	5e-35	156
LQCBT09TR	gi|89330260|emb|CT573313.6|	H.melpomene DNA sequence from clone AEHM-46M10, complete sequence (112kb).	85.94	64	7	1	701	762	110028	109965	1e-06	62.2
LQCBT09TR	gi|89330260|emb|CT573313.6|	H.melpomene DNA sequence from clone AEHM-46M10, complete sequence (112kb).	88.14	59	7	0	637	695	111602	111660	4e-10	73.7
LQCBT09TR	gi|89330260|emb|CT573313.6|	H.melpomene DNA sequence from clone AEHM-46M10, complete sequence (112kb).	86.15	65	9	0	701	765	112342	112278	4e-10	73.7
LQCBT09TR	gi|103429151|emb|CT955980.4|	H.melpomene DNA sequence from clone AEHM-7G12, complete sequence (118kb)	88.37	43	5	0	718	760	4035	4077	0.0002	54.5
LQCBT09TR	gi|103429151|emb|CT955980.4|	H.melpomene DNA sequence from clone AEHM-7G12, complete sequence (118kb)	86.44	177	18	1	603	779	6319	6489	5e-46	192
LQCBT09TR	gi|103429151|emb|CT955980.4|	H.melpomene DNA sequence from clone AEHM-7G12, complete sequence (118kb)	90.16	61	6	0	719	779	12430	12370	5e-13	83.4
LQCBT09TR	gi|103429151|emb|CT955980.4|	H.melpomene DNA sequence from clone AEHM-7G12, complete sequence (118kb)	82.14	140	20	1	635	774	13892	14026	7e-23	116
LQCBT09TR	gi|103429151|emb|CT955980.4|	H.melpomene DNA sequence from clone AEHM-7G12, complete sequence (118kb)	84	50	8	0	715	764	31799	31848	0.003	50.7
LQCBT09TR	gi|103429151|emb|CT955980.4|	H.melpomene DNA sequence from clone AEHM-7G12, complete sequence (118kb)	85.23	88	13	0	692	779	38612	38699	2e-16	94.9
LQCBT09TR	gi|103429151|emb|CT955980.4|	H.melpomene DNA sequence from clone AEHM-7G12, complete sequence (118kb)	86.49	37	5	0	740	776	39364	39400	0.72	43
LQCBT09TR	gi|103429151|emb|CT955980.4|	H.melpomene DNA sequence from clone AEHM-7G12, complete sequence (118kb)	81.48	81	15	0	695	775	44244	44164	6e-09	69.9
LQCBT09TR	gi|103429151|emb|CT955980.4|	H.melpomene DNA sequence from clone AEHM-7G12, complete sequence (118kb)	84.85	66	10	0	714	779	45116	45051	6e-09	69.9
LQCBT09TR	gi|103429151|emb|CT955980.4|	H.melpomene DNA sequence from clone AEHM-7G12, complete sequence (118kb)	85.71	49	7	0	689	737	63150	63198	0.0002	54.5
LQCBT09TR	gi|103429151|emb|CT955980.4|	H.melpomene DNA sequence from clone AEHM-7G12, complete sequence (118kb)	89.01	91	10	0	689	779	65385	65475	2e-23	117
LQCBT09TR	gi|103429151|emb|CT955980.4|	H.melpomene DNA sequence from clone AEHM-7G12, complete sequence (118kb)	84.21	152	18	1	618	769	66177	66322	2e-31	144
LQCBT09TR	gi|103429151|emb|CT955980.4|	H.melpomene DNA sequence from clone AEHM-7G12, complete sequence (118kb)	87.76	49	6	0	729	777	80228	80276	4e-06	60.3
LQCBT09TR	gi|15788796|gb|AF413748.1|	Heliconius doris (Laparus doris) isolate STRI-B-846-Mpi-1 mannose phosphate isomerase (Mpi) gene, exons 3 and 4 and partial cds	86.52	89	12	0	605	693	471	383	8e-19	102
LQCBT09TR	gi|19550678|gb|AF481471.1|	Heliconius erato/melpomene microsatellite HEL.06 sequence.	90	70	7	0	689	758	364	295	2e-16	94.9
LQCBT10TR	gi|73663880|emb|CR974474.4|	H.melpomene DNA sequence from clone AEHM-41C10, complete sequence (118kb)	94.23	52	3	0	7	58	4022	3971	5e-13	83.4
LQCBT10TR	gi|73663880|emb|CR974474.4|	H.melpomene DNA sequence from clone AEHM-41C10, complete sequence (118kb)	91.67	36	3	0	7	42	6461	6426	0.001	52.6
LQCBT10TR	gi|73663880|emb|CR974474.4|	H.melpomene DNA sequence from clone AEHM-41C10, complete sequence (118kb)	93.48	46	3	0	7	52	19109	19064	1e-09	71.8
LQCBT10TR	gi|73663880|emb|CR974474.4|	H.melpomene DNA sequence from clone AEHM-41C10, complete sequence (118kb)	87.23	47	6	0	11	57	51080	51126	6e-05	56.4
LQCBT10TR	gi|73663880|emb|CR974474.4|	H.melpomene DNA sequence from clone AEHM-41C10, complete sequence (118kb)	89.36	47	5	0	7	53	66359	66405	1e-06	62.2
LQCBT10TR	gi|73663880|emb|CR974474.4|	H.melpomene DNA sequence from clone AEHM-41C10, complete sequence (118kb)	88.46	52	6	0	7	58	93330	93381	8e-08	66.1
LQCBT10TR	gi|89330260|emb|CT573313.6|	H.melpomene DNA sequence from clone AEHM-46M10, complete sequence (112kb).	97.73	44	1	0	10	53	27555	27598	7e-12	79.5
LQCBT10TR	gi|89330260|emb|CT573313.6|	H.melpomene DNA sequence from clone AEHM-46M10, complete sequence (112kb).	88.89	45	5	0	7	51	100733	100689	2e-05	58.4
LQCBT10TR	gi|89330260|emb|CT573313.6|	H.melpomene DNA sequence from clone AEHM-46M10, complete sequence (112kb).	92.16	51	4	0	8	58	106762	106812	1e-10	75.7
LQCBT10TR	gi|103429151|emb|CT955980.4|	H.melpomene DNA sequence from clone AEHM-7G12, complete sequence (118kb)	86.96	46	6	0	8	53	276	231	0.0002	54.5
LQCBT10TR	gi|103429151|emb|CT955980.4|	H.melpomene DNA sequence from clone AEHM-7G12, complete sequence (118kb)	92.31	52	4	0	7	58	38721	38772	3e-11	77.6
LQCBT10TR	gi|103429151|emb|CT955980.4|	H.melpomene DNA sequence from clone AEHM-7G12, complete sequence (118kb)	88.64	44	5	0	8	51	53567	53524	6e-05	56.4
LQCBT10TR	gi|103429151|emb|CT955980.4|	H.melpomene DNA sequence from clone AEHM-7G12, complete sequence (118kb)	94.23	52	3	0	7	58	53899	53950	5e-13	83.4
LQCBT10TR	gi|103429151|emb|CT955980.4|	H.melpomene DNA sequence from clone AEHM-7G12, complete sequence (118kb)	86.27	51	7	0	7	57	65499	65549	2e-05	58.4
LQCBT10TR	gi|103429151|emb|CT955980.4|	H.melpomene DNA sequence from clone AEHM-7G12, complete sequence (118kb)	88.64	44	5	0	7	50	100128	100085	6e-05	56.4
LQCBT10TR	gi|103429151|emb|CT955980.4|	H.melpomene DNA sequence from clone AEHM-7G12, complete sequence (118kb)	90.38	52	5	0	7	58	109239	109290	1e-09	71.8
LQCBT10TR	gi|87130813|gb|DQ380230.1|	Heliconius erato/melpomene mixed genomic library microsatellite He_CA_008 sequence	92.68	41	3	0	13	53	457	497	1e-06	62.2
LQCBT10TR	gi|37907893|gb|AY437779.1|	Heliconius himera STRI-B-HIMERA dopa decarboxylase (Ddc) gene, exon2,3.	96.08	51	2	0	8	58	371	321	3e-14	87.2
LQCBT10TR	gi|18476532|emb|AL158200.17|	Human DNA sequence from clone RP11-278E11(87kb)	83.33	42	7	0	516	557	9891	9932	2.7	41.1
LQCBT11TR	gi|73663880|emb|CR974474.4|	H.melpomene DNA sequence from clone AEHM-41C10, complete sequence (118kb)	88.89	63	7	0	500	562	4035	3973	2e-12	81.4
LQCBT11TR	gi|73663880|emb|CR974474.4|	H.melpomene DNA sequence from clone AEHM-41C10, complete sequence (118kb)	88.14	59	7	0	500	558	19122	19064	4e-10	73.7
LQCBT11TR	gi|73663880|emb|CR974474.4|	H.melpomene DNA sequence from clone AEHM-41C10, complete sequence (118kb)	82.24	107	19	0	454	560	33933	34039	4e-17	96.8
LQCBT11TR	gi|73663880|emb|CR974474.4|	H.melpomene DNA sequence from clone AEHM-41C10, complete sequence (118kb)	79.28	111	22	1	453	563	36087	36196	1e-09	71.8
LQCBT11TR	gi|73663880|emb|CR974474.4|	H.melpomene DNA sequence from clone AEHM-41C10, complete sequence (118kb)	82.02	89	13	2	473	559	52820	52733	4e-06	60.3
LQCBT11TR	gi|73663880|emb|CR974474.4|	H.melpomene DNA sequence from clone AEHM-41C10, complete sequence (118kb)	85.71	56	8	0	508	563	66354	66409	1e-06	62.2
LQCBT11TR	gi|73663880|emb|CR974474.4|	H.melpomene DNA sequence from clone AEHM-41C10, complete sequence (118kb)	80	65	13	0	507	571	74045	74109	0.003	50.7
LQCBT11TR	gi|73663880|emb|CR974474.4|	H.melpomene DNA sequence from clone AEHM-41C10, complete sequence (118kb)	81.48	54	10	0	514	567	74704	74757	0.05	46.8
LQCBT11TR	gi|73663880|emb|CR974474.4|	H.melpomene DNA sequence from clone AEHM-41C10, complete sequence (118kb)	83.08	65	11	0	473	537	83471	83407	1e-06	62.2
LQCBT11TR	gi|73663880|emb|CR974474.4|	H.melpomene DNA sequence from clone AEHM-41C10, complete sequence (118kb)	83.04	112	18	1	451	562	93269	93379	4e-17	96.8
LQCBT11TR	gi|73663880|emb|CR974474.4|	H.melpomene DNA sequence from clone AEHM-41C10, complete sequence (118kb)	83.93	56	9	0	476	531	99477	99422	6e-05	56.4
LQCBT11TR	gi|73663880|emb|CR974474.4|	H.melpomene DNA sequence from clone AEHM-41C10, complete sequence (118kb)	85	80	10	1	484	561	111113	111034	1e-10	75.7
LQCBT11TR	gi|89330260|emb|CT573313.6|	H.melpomene DNA sequence from clone AEHM-46M10, complete sequence (112kb).	83.93	56	9	0	476	531	1108	1053	6e-05	56.4
LQCBT11TR	gi|89330260|emb|CT573313.6|	H.melpomene DNA sequence from clone AEHM-46M10, complete sequence (112kb).	85	80	10	1	484	561	12654	12575	1e-10	75.7
LQCBT11TR	gi|89330260|emb|CT573313.6|	H.melpomene DNA sequence from clone AEHM-46M10, complete sequence (112kb).	81.82	55	10	0	504	558	19914	19968	0.013	48.8
LQCBT11TR	gi|89330260|emb|CT573313.6|	H.melpomene DNA sequence from clone AEHM-46M10, complete sequence (112kb).	81.58	114	21	0	449	562	23133	23020	1e-17	98.7
LQCBT11TR	gi|89330260|emb|CT573313.6|	H.melpomene DNA sequence from clone AEHM-46M10, complete sequence (112kb).	83.48	115	19	0	447	561	27486	27600	1e-21	112
LQCBT11TR	gi|89330260|emb|CT573313.6|	H.melpomene DNA sequence from clone AEHM-46M10, complete sequence (112kb).	93.33	45	3	0	519	563	36900	36944	6e-09	69.9
LQCBT11TR	gi|89330260|emb|CT573313.6|	H.melpomene DNA sequence from clone AEHM-46M10, complete sequence (112kb).	82.98	47	8	0	472	518	44365	44319	0.19	44.9
LQCBT11TR	gi|89330260|emb|CT573313.6|	H.melpomene DNA sequence from clone AEHM-46M10, complete sequence (112kb).	80.39	51	10	0	520	570	68836	68886	2.7	41.1
LQCBT11TR	gi|89330260|emb|CT573313.6|	H.melpomene DNA sequence from clone AEHM-46M10, complete sequence (112kb).	91.84	49	4	0	500	548	71801	71849	1e-09	71.8
LQCBT11TR	gi|89330260|emb|CT573313.6|	H.melpomene DNA sequence from clone AEHM-46M10, complete sequence (112kb).	83.33	78	13	0	486	563	100760	100683	1e-10	75.7
LQCBT11TR	gi|89330260|emb|CT573313.6|	H.melpomene DNA sequence from clone AEHM-46M10, complete sequence (112kb).	82.76	116	20	0	447	562	106695	106810	2e-20	108
LQCBT11TR	gi|103429151|emb|CT955980.4|	H.melpomene DNA sequence from clone AEHM-7G12, complete sequence (118kb)	87.23	47	6	0	514	560	276	230	6e-05	56.4
LQCBT11TR	gi|103429151|emb|CT955980.4|	H.melpomene DNA sequence from clone AEHM-7G12, complete sequence (118kb)	85.71	49	7	0	485	533	31611	31563	0.0002	54.5
LQCBT11TR	gi|103429151|emb|CT955980.4|	H.melpomene DNA sequence from clone AEHM-7G12, complete sequence (118kb)	83.62	116	19	0	447	562	38655	38770	3e-22	114
LQCBT11TR	gi|103429151|emb|CT955980.4|	H.melpomene DNA sequence from clone AEHM-7G12, complete sequence (118kb)	82.26	62	11	0	451	512	45091	45030	6e-05	56.4
LQCBT11TR	gi|103429151|emb|CT955980.4|	H.melpomene DNA sequence from clone AEHM-7G12, complete sequence (118kb)	86.21	87	12	0	476	562	53862	53948	1e-17	98.7
LQCBT11TR	gi|103429151|emb|CT955980.4|	H.melpomene DNA sequence from clone AEHM-7G12, complete sequence (118kb)	91.67	48	4	0	486	533	66335	66382	6e-09	69.9
LQCBT11TR	gi|103429151|emb|CT955980.4|	H.melpomene DNA sequence from clone AEHM-7G12, complete sequence (118kb)	85.71	42	6	0	520	561	68661	68620	0.05	46.8
LQCBT11TR	gi|103429151|emb|CT955980.4|	H.melpomene DNA sequence from clone AEHM-7G12, complete sequence (118kb)	83.53	85	14	0	486	570	100155	100071	5e-13	83.4
LQCBT11TR	gi|103429151|emb|CT955980.4|	H.melpomene DNA sequence from clone AEHM-7G12, complete sequence (118kb)	82.95	88	15	0	475	562	101277	101364	5e-13	83.4
LQCBT11TR	gi|103429151|emb|CT955980.4|	H.melpomene DNA sequence from clone AEHM-7G12, complete sequence (118kb)	89.06	64	7	0	499	562	109225	109288	5e-13	83.4
LQCBT11TR	gi|37907893|gb|AY437779.1|	Heliconius himera STRI-B-HIMERA dopa decarboxylase (Ddc) gene, exon2,3.	84.82	112	17	0	451	562	434	323	2e-23	117
LQCBT12TFB	gi|73663880|emb|CR974474.4|	H.melpomene DNA sequence from clone AEHM-41C10, complete sequence (118kb)	85.11	47	7	0	552	598	1771	1725	0.003	50.7
LQCBT12TFB	gi|73663880|emb|CR974474.4|	H.melpomene DNA sequence from clone AEHM-41C10, complete sequence (118kb)	89.86	69	7	0	548	616	3971	4039	6e-16	93
LQCBT12TFB	gi|73663880|emb|CR974474.4|	H.melpomene DNA sequence from clone AEHM-41C10, complete sequence (118kb)	88.66	97	9	1	537	633	4912	5006	3e-22	114
LQCBT12TFB	gi|73663880|emb|CR974474.4|	H.melpomene DNA sequence from clone AEHM-41C10, complete sequence (118kb)	87.84	74	9	0	554	627	19064	19137	2e-15	91.1
LQCBT12TFB	gi|73663880|emb|CR974474.4|	H.melpomene DNA sequence from clone AEHM-41C10, complete sequence (118kb)	92.5	40	3	0	635	674	19250	19211	4e-06	60.3
LQCBT12TFB	gi|73663880|emb|CR974474.4|	H.melpomene DNA sequence from clone AEHM-41C10, complete sequence (118kb)	80.9	89	12	1	548	636	31285	31202	3e-07	64.1
LQCBT12TFB	gi|73663880|emb|CR974474.4|	H.melpomene DNA sequence from clone AEHM-41C10, complete sequence (118kb)	82.05	156	27	1	552	707	34039	33885	6e-27	129
LQCBT12TFB	gi|73663880|emb|CR974474.4|	H.melpomene DNA sequence from clone AEHM-41C10, complete sequence (118kb)	85.54	83	12	0	576	658	36170	36088	2e-15	91.1
LQCBT12TFB	gi|73663880|emb|CR974474.4|	H.melpomene DNA sequence from clone AEHM-41C10, complete sequence (118kb)	82.76	87	15	0	548	634	70270	70184	2e-12	81.4
LQCBT12TFB	gi|73663880|emb|CR974474.4|	H.melpomene DNA sequence from clone AEHM-41C10, complete sequence (118kb)	82.86	70	12	0	550	619	89112	89181	8e-08	66.1
LQCBT12TFB	gi|73663880|emb|CR974474.4|	H.melpomene DNA sequence from clone AEHM-41C10, complete sequence (118kb)	81.29	171	29	3	548	718	93381	93214	7e-23	116
LQCBT12TFB	gi|73663880|emb|CR974474.4|	H.melpomene DNA sequence from clone AEHM-41C10, complete sequence (118kb)	83.87	93	14	1	581	672	99422	99514	5e-13	83.4
LQCBT12TFB	gi|73663880|emb|CR974474.4|	H.melpomene DNA sequence from clone AEHM-41C10, complete sequence (118kb)	90	50	5	0	582	631	103156	103107	2e-08	68
LQCBT12TFB	gi|73663880|emb|CR974474.4|	H.melpomene DNA sequence from clone AEHM-41C10, complete sequence (118kb)	86	50	7	0	624	673	109079	109030	6e-05	56.4
LQCBT12TFB	gi|73663880|emb|CR974474.4|	H.melpomene DNA sequence from clone AEHM-41C10, complete sequence (118kb)	82.28	79	12	1	551	627	111034	111112	1e-06	62.2
LQCBT12TFB	gi|73663880|emb|CR974474.4|	H.melpomene DNA sequence from clone AEHM-41C10, complete sequence (118kb)	80.17	121	23	1	591	711	114989	114870	1e-13	85.3
LQCBT12TFB	gi|89330260|emb|CT573313.6|	H.melpomene DNA sequence from clone AEHM-46M10, complete sequence (112kb).	83.87	93	14	1	581	672	1053	1145	5e-13	83.4
LQCBT12TFB	gi|89330260|emb|CT573313.6|	H.melpomene DNA sequence from clone AEHM-46M10, complete sequence (112kb).	90	50	5	0	582	631	4772	4723	2e-08	68
LQCBT12TFB	gi|89330260|emb|CT573313.6|	H.melpomene DNA sequence from clone AEHM-46M10, complete sequence (112kb).	92.11	38	3	0	582	619	7195	7232	6e-05	56.4
LQCBT12TFB	gi|89330260|emb|CT573313.6|	H.melpomene DNA sequence from clone AEHM-46M10, complete sequence (112kb).	86	50	7	0	624	673	10620	10571	6e-05	56.4
LQCBT12TFB	gi|89330260|emb|CT573313.6|	H.melpomene DNA sequence from clone AEHM-46M10, complete sequence (112kb).	82.28	79	12	1	551	627	12575	12653	1e-06	62.2
LQCBT12TFB	gi|89330260|emb|CT573313.6|	H.melpomene DNA sequence from clone AEHM-46M10, complete sequence (112kb).	80.17	121	23	1	591	711	16530	16411	1e-13	85.3
LQCBT12TFB	gi|89330260|emb|CT573313.6|	H.melpomene DNA sequence from clone AEHM-46M10, complete sequence (112kb).	83.1	142	24	0	570	711	23040	23181	1e-28	135
LQCBT12TFB	gi|89330260|emb|CT573313.6|	H.melpomene DNA sequence from clone AEHM-46M10, complete sequence (112kb).	85.71	161	22	1	551	711	27600	27441	2e-38	167
LQCBT12TFB	gi|89330260|emb|CT573313.6|	H.melpomene DNA sequence from clone AEHM-46M10, complete sequence (112kb).	83.91	87	11	2	591	674	44917	45003	2e-08	68
LQCBT12TFB	gi|89330260|emb|CT573313.6|	H.melpomene DNA sequence from clone AEHM-46M10, complete sequence (112kb).	83.33	90	15	0	583	672	91743	91654	3e-14	87.2
LQCBT12TFB	gi|89330260|emb|CT573313.6|	H.melpomene DNA sequence from clone AEHM-46M10, complete sequence (112kb).	95.83	48	2	0	571	618	100705	100752	2e-12	81.4
LQCBT12TFB	gi|89330260|emb|CT573313.6|	H.melpomene DNA sequence from clone AEHM-46M10, complete sequence (112kb).	83.49	109	18	0	550	658	101933	102041	6e-20	106
LQCBT12TFB	gi|89330260|emb|CT573313.6|	H.melpomene DNA sequence from clone AEHM-46M10, complete sequence (112kb).	78.31	83	18	0	591	673	106001	106083	6e-05	56.4
LQCBT12TFB	gi|89330260|emb|CT573313.6|	H.melpomene DNA sequence from clone AEHM-46M10, complete sequence (112kb).	84.15	164	25	1	548	711	106812	106650	5e-35	156
LQCBT12TFB	gi|89330260|emb|CT573313.6|	H.melpomene DNA sequence from clone AEHM-46M10, complete sequence (112kb).	83.21	137	22	1	570	706	111661	111796	1e-24	121
LQCBT12TFB	gi|103429151|emb|CT955980.4|	H.melpomene DNA sequence from clone AEHM-7G12, complete sequence (118kb)	85.11	47	7	0	552	598	230	276	0.003	50.7
LQCBT12TFB	gi|103429151|emb|CT955980.4|	H.melpomene DNA sequence from clone AEHM-7G12, complete sequence (118kb)	83.33	42	7	0	55	96	6337	6296	2.7	41.1
LQCBT12TFB	gi|103429151|emb|CT955980.4|	H.melpomene DNA sequence from clone AEHM-7G12, complete sequence (118kb)	86.6	97	12	1	615	711	6495	6400	8e-19	102
LQCBT12TFB	gi|103429151|emb|CT955980.4|	H.melpomene DNA sequence from clone AEHM-7G12, complete sequence (118kb)	84.09	88	14	0	586	673	12335	12422	9e-15	89.1
LQCBT12TFB	gi|103429151|emb|CT955980.4|	H.melpomene DNA sequence from clone AEHM-7G12, complete sequence (118kb)	83.87	62	10	0	548	609	20335	20274	1e-06	62.2
LQCBT12TFB	gi|103429151|emb|CT955980.4|	H.melpomene DNA sequence from clone AEHM-7G12, complete sequence (118kb)	88.89	54	6	0	574	627	31558	31611	6e-09	69.9
LQCBT12TFB	gi|103429151|emb|CT955980.4|	H.melpomene DNA sequence from clone AEHM-7G12, complete sequence (118kb)	87.5	160	19	1	548	707	38772	38614	4e-43	183
LQCBT12TFB	gi|103429151|emb|CT955980.4|	H.melpomene DNA sequence from clone AEHM-7G12, complete sequence (118kb)	89.89	89	9	0	548	636	53950	53862	5e-24	119
LQCBT12TFB	gi|103429151|emb|CT955980.4|	H.melpomene DNA sequence from clone AEHM-7G12, complete sequence (118kb)	80.62	129	23	2	584	711	60149	60022	1e-13	85.3
LQCBT12TFB	gi|103429151|emb|CT955980.4|	H.melpomene DNA sequence from clone AEHM-7G12, complete sequence (118kb)	80.7	171	30	2	543	711	65555	65386	5e-24	119
LQCBT12TFB	gi|103429151|emb|CT955980.4|	H.melpomene DNA sequence from clone AEHM-7G12, complete sequence (118kb)	83.75	80	13	0	552	631	100081	100160	7e-12	79.5
LQCBT12TFB	gi|103429151|emb|CT955980.4|	H.melpomene DNA sequence from clone AEHM-7G12, complete sequence (118kb)	91.67	72	6	0	548	619	109290	109219	2e-19	104
LQCBT12TFB	gi|15788796|gb|AF413748.1|	Heliconius doris (Laparus doris) isolate STRI-B-846-Mpi-1 mannose phosphate isomerase (Mpi) gene, exons 3 and 4 and partial cds	87.88	66	8	0	571	636	261	326	2e-12	81.4
LQCBT12TFB	gi|37907893|gb|AY437779.1|	Heliconius himera STRI-B-HIMERA dopa decarboxylase (Ddc) gene, exon2,3.	82.32	164	28	1	548	711	321	483	8e-30	139
LQCBT13TR	gi|73663880|emb|CR974474.4|	H.melpomene DNA sequence from clone AEHM-41C10, complete sequence (118kb)	94.74	38	2	0	652	689	37157	37120	1e-06	62.2
LQCBT13TR	gi|73663880|emb|CR974474.4|	H.melpomene DNA sequence from clone AEHM-41C10, complete sequence (118kb)	89.47	38	4	0	652	689	100322	100359	0.003	50.7
LQCBT13TR	gi|73663880|emb|CR974474.4|	H.melpomene DNA sequence from clone AEHM-41C10, complete sequence (118kb)	87.14	70	9	0	652	721	105604	105535	5e-13	83.4
LQCBT13TR	gi|73663880|emb|CR974474.4|	H.melpomene DNA sequence from clone AEHM-41C10, complete sequence (118kb)	87.14	70	9	0	652	721	114819	114888	5e-13	83.4
LQCBT13TR	gi|89330260|emb|CT573313.6|	H.melpomene DNA sequence from clone AEHM-46M10, complete sequence (112kb).	89.47	38	4	0	652	689	1922	1959	0.003	50.7
LQCBT13TR	gi|89330260|emb|CT573313.6|	H.melpomene DNA sequence from clone AEHM-46M10, complete sequence (112kb).	87.14	70	9	0	652	721	16360	16429	5e-13	83.4
LQCBT13TR	gi|89330260|emb|CT573313.6|	H.melpomene DNA sequence from clone AEHM-46M10, complete sequence (112kb).	87.8	41	5	0	649	689	87389	87349	0.003	50.7
LQCBT13TR	gi|103429151|emb|CT955980.4|	H.melpomene DNA sequence from clone AEHM-7G12, complete sequence (118kb)	88.31	77	9	0	645	721	6342	6418	4e-17	96.8
LQCBT13TR	gi|103429151|emb|CT955980.4|	H.melpomene DNA sequence from clone AEHM-7G12, complete sequence (118kb)	85.51	69	9	1	654	721	13892	13960	8e-08	66.1
LQCBT13TR	gi|37907893|gb|AY437779.1|	Heliconius himera STRI-B-HIMERA dopa decarboxylase (Ddc) gene, exon2,3.	88.41	69	8	0	653	721	533	465	3e-14	87.2
LQCBT15TR	gi|89515048|gb|AC148829.3|	(chimpanzee) Pan troglodytes BAC clone CH251-483L24 from chromosome 7, complete sequence (153kb)	84.09	44	7	0	575	618	88683	88640	0.19	44.9
LQCBT18TFB	gi|73663880|emb|CR974474.4|	H.melpomene DNA sequence from clone AEHM-41C10, complete sequence (118kb)	77.5	120	18	1	33	152	1573	1683	8e-08	66.1
LQCBT18TFB	gi|73663880|emb|CR974474.4|	H.melpomene DNA sequence from clone AEHM-41C10, complete sequence (118kb)	96.15	52	2	0	196	247	4023	3972	9e-15	89.1
LQCBT18TFB	gi|73663880|emb|CR974474.4|	H.melpomene DNA sequence from clone AEHM-41C10, complete sequence (118kb)	89.13	46	5	0	135	180	15754	15799	4e-06	60.3
LQCBT18TFB	gi|73663880|emb|CR974474.4|	H.melpomene DNA sequence from clone AEHM-41C10, complete sequence (118kb)	91.49	47	4	0	196	242	19110	19064	2e-08	68
LQCBT18TFB	gi|73663880|emb|CR974474.4|	H.melpomene DNA sequence from clone AEHM-41C10, complete sequence (118kb)	85.92	71	10	0	109	179	33888	33958	7e-12	79.5
LQCBT18TFB	gi|73663880|emb|CR974474.4|	H.melpomene DNA sequence from clone AEHM-41C10, complete sequence (118kb)	84.52	84	13	0	109	192	36553	36636	3e-14	87.2
LQCBT18TFB	gi|73663880|emb|CR974474.4|	H.melpomene DNA sequence from clone AEHM-41C10, complete sequence (118kb)	87.1	62	8	0	116	177	52293	52232	4e-10	73.7
LQCBT18TFB	gi|73663880|emb|CR974474.4|	H.melpomene DNA sequence from clone AEHM-41C10, complete sequence (118kb)	79.37	126	23	1	126	251	66291	66413	5e-13	83.4
LQCBT18TFB	gi|73663880|emb|CR974474.4|	H.melpomene DNA sequence from clone AEHM-41C10, complete sequence (118kb)	87.67	73	8	1	109	180	82769	82697	7e-12	79.5
LQCBT18TFB	gi|73663880|emb|CR974474.4|	H.melpomene DNA sequence from clone AEHM-41C10, complete sequence (118kb)	86.96	46	6	0	117	162	88952	88997	0.0002	54.5
LQCBT18TFB	gi|73663880|emb|CR974474.4|	H.melpomene DNA sequence from clone AEHM-41C10, complete sequence (118kb)	86	50	7	0	202	251	89156	89107	6e-05	56.4
LQCBT18TFB	gi|73663880|emb|CR974474.4|	H.melpomene DNA sequence from clone AEHM-41C10, complete sequence (118kb)	86.96	46	6	0	147	192	90015	90060	0.0002	54.5
LQCBT18TFB	gi|73663880|emb|CR974474.4|	H.melpomene DNA sequence from clone AEHM-41C10, complete sequence (118kb)	85.71	112	14	2	79	189	93197	93307	2e-19	104
LQCBT18TFB	gi|73663880|emb|CR974474.4|	H.melpomene DNA sequence from clone AEHM-41C10, complete sequence (118kb)	84.06	69	11	0	113	181	94147	94079	6e-09	69.9
LQCBT18TFB	gi|73663880|emb|CR974474.4|	H.melpomene DNA sequence from clone AEHM-41C10, complete sequence (118kb)	86.57	67	8	1	127	192	104943	105009	2e-08	68
LQCBT18TFB	gi|73663880|emb|CR974474.4|	H.melpomene DNA sequence from clone AEHM-41C10, complete sequence (118kb)	83.69	141	22	1	23	162	105633	105493	6e-27	129
LQCBT18TFB	gi|73663880|emb|CR974474.4|	H.melpomene DNA sequence from clone AEHM-41C10, complete sequence (118kb)	84.15	82	13	0	99	180	108990	109071	5e-13	83.4
LQCBT18TFB	gi|73663880|emb|CR974474.4|	H.melpomene DNA sequence from clone AEHM-41C10, complete sequence (118kb)	85.12	121	18	0	56	176	114824	114944	6e-27	129
LQCBT18TFB	gi|73663880|emb|CR974474.4|	H.melpomene DNA sequence from clone AEHM-41C10, complete sequence (118kb)	83.7	92	15	0	8	99	115295	115386	2e-15	91.1
LQCBT18TFB	gi|89330260|emb|CT573313.6|	H.melpomene DNA sequence from clone AEHM-46M10, complete sequence (112kb).	84.15	82	13	0	99	180	10531	10612	5e-13	83.4
LQCBT18TFB	gi|89330260|emb|CT573313.6|	H.melpomene DNA sequence from clone AEHM-46M10, complete sequence (112kb).	85.12	121	18	0	56	176	16365	16485	6e-27	129
LQCBT18TFB	gi|89330260|emb|CT573313.6|	H.melpomene DNA sequence from clone AEHM-46M10, complete sequence (112kb).	83.7	92	15	0	8	99	16836	16927	2e-15	91.1
LQCBT18TFB	gi|89330260|emb|CT573313.6|	H.melpomene DNA sequence from clone AEHM-46M10, complete sequence (112kb).	80.11	186	36	1	8	192	23275	23090	1e-28	135
LQCBT18TFB	gi|89330260|emb|CT573313.6|	H.melpomene DNA sequence from clone AEHM-46M10, complete sequence (112kb).	87.21	86	11	0	96	181	27435	27520	8e-19	102
LQCBT18TFB	gi|89330260|emb|CT573313.6|	H.melpomene DNA sequence from clone AEHM-46M10, complete sequence (112kb).	81.25	64	12	0	26	89	73034	72971	0.0002	54.5
LQCBT18TFB	gi|89330260|emb|CT573313.6|	H.melpomene DNA sequence from clone AEHM-46M10, complete sequence (112kb).	85	80	12	0	113	192	80761	80682	1e-13	85.3
LQCBT18TFB	gi|89330260|emb|CT573313.6|	H.melpomene DNA sequence from clone AEHM-46M10, complete sequence (112kb).	82.29	96	17	0	99	194	88917	89012	3e-14	87.2
LQCBT18TFB	gi|89330260|emb|CT573313.6|	H.melpomene DNA sequence from clone AEHM-46M10, complete sequence (112kb).	90.28	72	7	0	121	192	99144	99215	1e-17	98.7
LQCBT18TFB	gi|89330260|emb|CT573313.6|	H.melpomene DNA sequence from clone AEHM-46M10, complete sequence (112kb).	80.26	152	27	3	8	158	103208	103357	2e-15	91.1
LQCBT18TFB	gi|89330260|emb|CT573313.6|	H.melpomene DNA sequence from clone AEHM-46M10, complete sequence (112kb).	83.24	185	30	1	8	192	106557	106740	2e-38	167
LQCBT18TFB	gi|89330260|emb|CT573313.6|	H.melpomene DNA sequence from clone AEHM-46M10, complete sequence (112kb).	86.67	60	8	0	99	158	110042	109983	6e-09	69.9
LQCBT18TFB	gi|89330260|emb|CT573313.6|	H.melpomene DNA sequence from clone AEHM-46M10, complete sequence (112kb).	90	50	5	0	55	104	111602	111651	2e-08	68
LQCBT18TFB	gi|89330260|emb|CT573313.6|	H.melpomene DNA sequence from clone AEHM-46M10, complete sequence (112kb).	84.04	94	15	0	101	194	111802	111709	2e-16	94.9
LQCBT18TFB	gi|89330260|emb|CT573313.6|	H.melpomene DNA sequence from clone AEHM-46M10, complete sequence (112kb).	81.44	97	18	0	99	195	112356	112260	5e-13	83.4
LQCBT18TFB	gi|103429151|emb|CT955980.4|	H.melpomene DNA sequence from clone AEHM-7G12, complete sequence (118kb)	86.21	58	8	0	95	152	375	318	8e-08	66.1
LQCBT18TFB	gi|103429151|emb|CT955980.4|	H.melpomene DNA sequence from clone AEHM-7G12, complete sequence (118kb)	83.52	182	30	0	11	192	6309	6490	2e-41	177
LQCBT18TFB	gi|103429151|emb|CT955980.4|	H.melpomene DNA sequence from clone AEHM-7G12, complete sequence (118kb)	87.04	54	7	0	8	61	11638	11691	3e-07	64.1
LQCBT18TFB	gi|103429151|emb|CT955980.4|	H.melpomene DNA sequence from clone AEHM-7G12, complete sequence (118kb)	90.62	64	6	0	131	194	12430	12367	9e-15	89.1
LQCBT18TFB	gi|103429151|emb|CT955980.4|	H.melpomene DNA sequence from clone AEHM-7G12, complete sequence (118kb)	88.1	84	10	0	109	192	38617	38700	2e-19	104
LQCBT18TFB	gi|103429151|emb|CT955980.4|	H.melpomene DNA sequence from clone AEHM-7G12, complete sequence (118kb)	83.58	67	11	0	126	192	45116	45050	8e-08	66.1
LQCBT18TFB	gi|103429151|emb|CT955980.4|	H.melpomene DNA sequence from clone AEHM-7G12, complete sequence (118kb)	92.31	52	4	0	196	247	53898	53949	3e-11	77.6
LQCBT18TFB	gi|103429151|emb|CT955980.4|	H.melpomene DNA sequence from clone AEHM-7G12, complete sequence (118kb)	88.89	54	6	0	99	152	63148	63201	6e-09	69.9
LQCBT18TFB	gi|103429151|emb|CT955980.4|	H.melpomene DNA sequence from clone AEHM-7G12, complete sequence (118kb)	89.74	39	4	0	198	236	63266	63304	0.001	52.6
LQCBT18TFB	gi|103429151|emb|CT955980.4|	H.melpomene DNA sequence from clone AEHM-7G12, complete sequence (118kb)	85.88	85	12	0	96	180	65380	65464	2e-16	94.9
LQCBT18TFB	gi|103429151|emb|CT955980.4|	H.melpomene DNA sequence from clone AEHM-7G12, complete sequence (118kb)	82.61	138	24	0	36	173	66177	66314	2e-26	127
LQCBT18TFB	gi|103429151|emb|CT955980.4|	H.melpomene DNA sequence from clone AEHM-7G12, complete sequence (118kb)	84.13	63	10	0	99	161	68278	68340	3e-07	64.1
LQCBT18TFB	gi|103429151|emb|CT955980.4|	H.melpomene DNA sequence from clone AEHM-7G12, complete sequence (118kb)	83.67	49	8	0	196	244	100129	100081	0.013	48.8
LQCBT18TFB	gi|19550678|gb|AF481471.1|	Heliconius erato/melpomene microsatellite HEL.06 sequence.	86.11	72	10	0	99	170	366	295	2e-12	81.4
LQCBT18TFB	gi|87130813|gb|DQ380230.1|	Heliconius erato/melpomene mixed genomic library microsatellite He_CA_008 sequence	88	50	6	0	203	252	457	506	1e-06	62.2
LQCBT18TFB	gi|37907893|gb|AY437779.1|	Heliconius himera STRI-B-HIMERA dopa decarboxylase (Ddc) gene, exon2,3.	80.32	249	33	2	15	247	570	322	2e-41	177
LQCBT18TR	gi|103429151|emb|CT955980.4|	H.melpomene DNA sequence from clone AEHM-7G12, complete sequence (118kb)	80.36	56	11	0	48	103	6374	6319	0.19	44.9
LQCBT19TFB	gi|73663880|emb|CR974474.4|	H.melpomene DNA sequence from clone AEHM-41C10, complete sequence (118kb)	90.7	43	4	0	583	625	31751	31709	4e-06	60.3
LQCBT19TFB	gi|89330260|emb|CT573313.6|	H.melpomene DNA sequence from clone AEHM-46M10, complete sequence (112kb).	85.96	57	8	0	573	629	80770	80826	3e-07	64.1
LQCBT19TFB	gi|89330260|emb|CT573313.6|	H.melpomene DNA sequence from clone AEHM-46M10, complete sequence (112kb).	87.8	41	5	0	580	620	99131	99091	0.003	50.7
LQCBT19TFB	gi|103429151|emb|CT955980.4|	H.melpomene DNA sequence from clone AEHM-7G12, complete sequence (118kb)	90.91	44	4	0	581	624	6387	6344	1e-06	62.2
LQCBT19TFB	gi|103429151|emb|CT955980.4|	H.melpomene DNA sequence from clone AEHM-7G12, complete sequence (118kb)	81.25	48	9	0	566	613	58686	58639	2.7	41.1
LQCBT19TFB	gi|15788796|gb|AF413748.1|	Heliconius doris (Laparus doris) isolate STRI-B-846-Mpi-1 mannose phosphate isomerase (Mpi) gene, exons 3 and 4 and partial cds	88.24	34	4	0	16	49	432	465	0.72	43
LQCBT19TR	gi|91982117|gb|DQ457003.1|	(diamondback moth) Plutella xylostella multiple nucleopolyhedrovirus isolate CL3, complete genome (134kb)	86.96	46	6	0	539	584	51211	51256	0.0002	54.5
LQCBT19TR	gi|73663880|emb|CR974474.4|	H.melpomene DNA sequence from clone AEHM-41C10, complete sequence (118kb)	82.46	57	10	0	55	111	1629	1573	0.001	52.6
LQCBT19TR	gi|73663880|emb|CR974474.4|	H.melpomene DNA sequence from clone AEHM-41C10, complete sequence (118kb)	95.12	41	2	0	55	95	37119	37159	2e-08	68
LQCBT19TR	gi|73663880|emb|CR974474.4|	H.melpomene DNA sequence from clone AEHM-41C10, complete sequence (118kb)	84.04	94	14	1	22	114	105533	105626	1e-13	85.3
LQCBT19TR	gi|73663880|emb|CR974474.4|	H.melpomene DNA sequence from clone AEHM-41C10, complete sequence (118kb)	85.42	96	14	0	45	140	115386	115291	2e-19	104
LQCBT19TR	gi|89330260|emb|CT573313.6|	H.melpomene DNA sequence from clone AEHM-46M10, complete sequence (112kb).	85.42	96	14	0	45	140	16927	16832	2e-19	104
LQCBT19TR	gi|89330260|emb|CT573313.6|	H.melpomene DNA sequence from clone AEHM-46M10, complete sequence (112kb).	86.92	130	17	0	15	144	23154	23283	7e-34	152
LQCBT19TR	gi|89330260|emb|CT573313.6|	H.melpomene DNA sequence from clone AEHM-46M10, complete sequence (112kb).	88.14	59	7	0	55	113	72971	73029	4e-10	73.7
LQCBT19TR	gi|89330260|emb|CT573313.6|	H.melpomene DNA sequence from clone AEHM-46M10, complete sequence (112kb).	85	120	16	2	24	143	103318	103201	2e-20	108
LQCBT19TR	gi|89330260|emb|CT573313.6|	H.melpomene DNA sequence from clone AEHM-46M10, complete sequence (112kb).	84.8	125	18	1	15	139	106677	106554	1e-24	121
LQCBT19TR	gi|103429151|emb|CT955980.4|	H.melpomene DNA sequence from clone AEHM-7G12, complete sequence (118kb)	82.46	57	10	0	55	111	372	428	0.001	52.6
LQCBT19TR	gi|103429151|emb|CT955980.4|	H.melpomene DNA sequence from clone AEHM-7G12, complete sequence (118kb)	83.09	136	23	0	4	139	6438	6303	6e-27	129
LQCBT19TR	gi|103429151|emb|CT955980.4|	H.melpomene DNA sequence from clone AEHM-7G12, complete sequence (118kb)	78.82	85	17	1	58	141	6749	6665	0.003	50.7
LQCBT19TR	gi|103429151|emb|CT955980.4|	H.melpomene DNA sequence from clone AEHM-7G12, complete sequence (118kb)	88.73	71	7	1	22	91	13962	13892	2e-12	81.4
LQCBT19TR	gi|103429151|emb|CT955980.4|	H.melpomene DNA sequence from clone AEHM-7G12, complete sequence (118kb)	83.16	95	16	0	4	98	66281	66187	2e-15	91.1
LQCBT19TR	gi|15788796|gb|AF413748.1|	Heliconius doris (Laparus doris) isolate STRI-B-846-Mpi-1 mannose phosphate isomerase (Mpi) gene, exons 3 and 4 and partial cds	85.94	128	18	0	17	144	367	494	6e-31	142
LQCBT19TR	gi|37907893|gb|AY437779.1|	Heliconius himera STRI-B-HIMERA dopa decarboxylase (Ddc) gene, exon2,3.	80.95	126	24	0	4	129	445	570	2e-19	104
LQCBT20TR	gi|73663880|emb|CR974474.4|	H.melpomene DNA sequence from clone AEHM-41C10, complete sequence (118kb)	81.13	53	10	0	292	344	1629	1577	0.19	44.9
LQCBT20TR	gi|73663880|emb|CR974474.4|	H.melpomene DNA sequence from clone AEHM-41C10, complete sequence (118kb)	90.24	41	4	0	292	332	37119	37159	6e-05	56.4
LQCBT20TR	gi|89330260|emb|CT573313.6|	H.melpomene DNA sequence from clone AEHM-46M10, complete sequence (112kb).	82.8	93	16	0	252	344	23154	23246	3e-14	87.2
LQCBT20TR	gi|89330260|emb|CT573313.6|	H.melpomene DNA sequence from clone AEHM-46M10, complete sequence (112kb).	85.71	49	7	0	15	63	23154	23202	0.0002	54.5
LQCBT20TR	gi|89330260|emb|CT573313.6|	H.melpomene DNA sequence from clone AEHM-46M10, complete sequence (112kb).	89.13	46	5	0	292	337	72971	73016	4e-06	60.3
LQCBT20TR	gi|89330260|emb|CT573313.6|	H.melpomene DNA sequence from clone AEHM-46M10, complete sequence (112kb).	82.26	62	11	0	276	337	103304	103243	6e-05	56.4
LQCBT20TR	gi|103429151|emb|CT955980.4|	H.melpomene DNA sequence from clone AEHM-7G12, complete sequence (118kb)	81.13	53	10	0	292	344	372	424	0.19	44.9
LQCBT20TR	gi|103429151|emb|CT955980.4|	H.melpomene DNA sequence from clone AEHM-7G12, complete sequence (118kb)	84.42	77	12	0	256	332	6423	6347	7e-12	79.5
LQCBT20TR	gi|103429151|emb|CT955980.4|	H.melpomene DNA sequence from clone AEHM-7G12, complete sequence (118kb)	82.81	64	11	0	4	67	6438	6375	4e-06	60.3
LQCBT20TR	gi|103429151|emb|CT955980.4|	H.melpomene DNA sequence from clone AEHM-7G12, complete sequence (118kb)	92.68	41	3	0	755	795	38778	38738	1e-06	62.2
LQCBT20TR	gi|103429151|emb|CT955980.4|	H.melpomene DNA sequence from clone AEHM-7G12, complete sequence (118kb)	93.33	45	3	0	751	795	53960	53916	6e-09	69.9
LQCBT20TR	gi|103429151|emb|CT955980.4|	H.melpomene DNA sequence from clone AEHM-7G12, complete sequence (118kb)	80.49	82	16	0	254	335	66268	66187	8e-08	66.1
LQCBT20TR	gi|15788796|gb|AF413748.1|	Heliconius doris (Laparus doris) isolate STRI-B-846-Mpi-1 mannose phosphate isomerase (Mpi) gene, exons 3 and 4 and partial cds	91.89	37	3	0	27	63	377	413	0.0002	54.5
LQCBT20TR	gi|37907893|gb|AY437779.1|	Heliconius himera STRI-B-HIMERA dopa decarboxylase (Ddc) gene, exon2,3.	97.14	35	1	0	761	795	321	355	1e-06	62.2
LQCBT20TR	gi|37907893|gb|AY437779.1|	Heliconius himera STRI-B-HIMERA dopa decarboxylase (Ddc) gene, exon2,3.	81.72	93	17	0	252	344	456	548	2e-12	81.4
LQCBT22TR	gi|73663880|emb|CR974474.4|	H.melpomene DNA sequence from clone AEHM-41C10, complete sequence (118kb)	87.5	40	5	0	244	283	19130	19091	0.013	48.8
LQCBT22TR	gi|73663880|emb|CR974474.4|	H.melpomene DNA sequence from clone AEHM-41C10, complete sequence (118kb)	91.89	37	3	0	244	280	111105	111069	0.0002	54.5
LQCBT22TR	gi|89330260|emb|CT573313.6|	H.melpomene DNA sequence from clone AEHM-46M10, complete sequence (112kb).	91.89	37	3	0	244	280	12646	12610	0.0002	54.5
LQCBT22TR	gi|89330260|emb|CT573313.6|	H.melpomene DNA sequence from clone AEHM-46M10, complete sequence (112kb).	75.81	124	28	2	161	282	111796	111673	0.05	46.8
LQCBT22TR	gi|103429151|emb|CT955980.4|	H.melpomene DNA sequence from clone AEHM-7G12, complete sequence (118kb)	80.7	57	11	0	154	210	6398	6454	0.05	46.8
LQCBT22TR	gi|103429151|emb|CT955980.4|	H.melpomene DNA sequence from clone AEHM-7G12, complete sequence (118kb)	92.68	41	3	0	241	281	93902	93862	1e-06	62.2
LQCBT23TR	gi|89330260|emb|CT573313.6|	H.melpomene DNA sequence from clone AEHM-46M10, complete sequence (112kb).	85.71	49	7	0	51	99	80771	80819	0.0002	54.5
LQCBT23TR	gi|110321624|emb|AL772295.6|	Zebrafish DNA sequence from clone CH211-14A17 in linkage group 2(113kb)	95.83	24	1	0	670	693	96842	96865	2.7	41.1
LQCBT24TR	gi|89330260|emb|CT573313.6|	H.melpomene DNA sequence from clone AEHM-46M10, complete sequence (112kb).	79.22	77	16	0	7	83	23128	23052	6e-05	56.4
LQCBT24TR	gi|89330260|emb|CT573313.6|	H.melpomene DNA sequence from clone AEHM-46M10, complete sequence (112kb).	83.33	48	8	0	24	71	44366	44319	0.05	46.8
LQCBT24TR	gi|103429151|emb|CT955980.4|	H.melpomene DNA sequence from clone AEHM-7G12, complete sequence (118kb)	80	55	11	0	29	83	53862	53916	0.72	43
LQCBT24TR	gi|103429151|emb|CT955980.4|	H.melpomene DNA sequence from clone AEHM-7G12, complete sequence (118kb)	75.95	79	19	0	7	85	25642	25564	0.72	43
LQCBT25TR	gi|103429151|emb|CT955980.4|	H.melpomene DNA sequence from clone AEHM-7G12, complete sequence (118kb)	94.92	118	6	0	160	277	109979	110096	5e-46	192
LQCBT25TR	gi|89330260|emb|CT573313.6|	H.melpomene DNA sequence from clone AEHM-46M10, complete sequence (112kb).	88.89	108	12	0	165	272	76370	76477	8e-30	139
LQCBT25TR	gi|42405986|gb|AY491865.1|	(insect) Parnassius apollo clone PA9 microsatellite sequence	79.09	110	23	0	159	268	19	128	7e-12	79.5
LQCBT25TR	gi|15778303|gb|AF410785.1|	(channel catfish) Ictalurus punctatus germline T-cell receptor beta DJC region (TCR1B) gene, TCR1B-2 allele, partial cds	88.89	36	4	0	270	305	244	279	0.05	46.8
LQCBT26TR	gi|73663880|emb|CR974474.4|	H.melpomene DNA sequence from clone AEHM-41C10, complete sequence (118kb)	86.05	43	6	0	611	653	27916	27874	0.013	48.8
LQCBT26TR	gi|73663880|emb|CR974474.4|	H.melpomene DNA sequence from clone AEHM-41C10, complete sequence (118kb)	81.69	71	13	0	468	538	105035	104965	1e-06	62.2
LQCBT26TR	gi|89330260|emb|CT573313.6|	H.melpomene DNA sequence from clone AEHM-46M10, complete sequence (112kb).	79.79	94	19	0	485	578	89019	88926	1e-09	71.8
LQCBT26TR	gi|89330260|emb|CT573313.6|	H.melpomene DNA sequence from clone AEHM-46M10, complete sequence (112kb).	81.48	81	15	0	468	548	99241	99161	6e-09	69.9
LQCBT26TR	gi|89330260|emb|CT573313.6|	H.melpomene DNA sequence from clone AEHM-46M10, complete sequence (112kb).	80.95	84	16	0	468	551	106766	106683	6e-09	69.9
LQCBT26TR	gi|103429151|emb|CT955980.4|	H.melpomene DNA sequence from clone AEHM-7G12, complete sequence (118kb)	77.42	93	21	0	477	569	14049	13957	2e-05	58.4
LQCBT26TR	gi|103429151|emb|CT955980.4|	H.melpomene DNA sequence from clone AEHM-7G12, complete sequence (118kb)	90.91	33	3	0	612	644	20610	20642	0.05	46.8
LQCBT26TR	gi|103429151|emb|CT955980.4|	H.melpomene DNA sequence from clone AEHM-7G12, complete sequence (118kb)	83.72	86	14	0	468	553	38726	38641	1e-13	85.3
LQCBT26TR	gi|103429151|emb|CT955980.4|	H.melpomene DNA sequence from clone AEHM-7G12, complete sequence (118kb)	87.5	40	5	0	472	511	109712	109751	0.013	48.8
LQCBT27TR	gi|73663880|emb|CR974474.4|	H.melpomene DNA sequence from clone AEHM-41C10, complete sequence (118kb)	80.7	57	11	0	219	275	5008	5064	0.05	46.8
LQCBT27TR	gi|73663880|emb|CR974474.4|	H.melpomene DNA sequence from clone AEHM-41C10, complete sequence (118kb)	88	50	6	0	168	217	52290	52241	1e-06	62.2
LQCBT27TR	gi|89330260|emb|CT573313.6|	H.melpomene DNA sequence from clone AEHM-46M10, complete sequence (112kb).	88.89	36	4	0	173	208	7196	7161	0.05	46.8
LQCBT27TR	gi|89330260|emb|CT573313.6|	H.melpomene DNA sequence from clone AEHM-46M10, complete sequence (112kb).	87.72	57	7	0	219	275	49770	49714	6e-09	69.9
LQCBT27TR	gi|89330260|emb|CT573313.6|	H.melpomene DNA sequence from clone AEHM-46M10, complete sequence (112kb).	85.96	57	8	0	219	275	80679	80623	3e-07	64.1
LQCBT27TR	gi|89330260|emb|CT573313.6|	H.melpomene DNA sequence from clone AEHM-46M10, complete sequence (112kb).	90.24	41	4	0	168	208	85233	85193	6e-05	56.4
LQCBT27TR	gi|89330260|emb|CT573313.6|	H.melpomene DNA sequence from clone AEHM-46M10, complete sequence (112kb).	86.54	52	7	0	219	270	100367	100316	4e-06	60.3
LQCBT27TR	gi|89330260|emb|CT573313.6|	H.melpomene DNA sequence from clone AEHM-46M10, complete sequence (112kb).	86.84	38	5	0	171	208	112333	112296	0.19	44.9
LQCBT27TR	gi|103429151|emb|CT955980.4|	H.melpomene DNA sequence from clone AEHM-7G12, complete sequence (118kb)	79.69	64	13	0	230	293	39414	39477	0.013	48.8
LQCBT27TR	gi|103429151|emb|CT955980.4|	H.melpomene DNA sequence from clone AEHM-7G12, complete sequence (118kb)	87.27	55	7	0	217	271	58208	58262	8e-08	66.1
LQCBT29TR	gi|73663880|emb|CR974474.4|	H.melpomene DNA sequence from clone AEHM-41C10, complete sequence (118kb)	87.5	56	7	0	695	750	1725	1780	2e-08	68
LQCBT29TR	gi|73663880|emb|CR974474.4|	H.melpomene DNA sequence from clone AEHM-41C10, complete sequence (118kb)	96.88	64	2	0	681	744	4035	3972	1e-21	112
LQCBT29TR	gi|73663880|emb|CR974474.4|	H.melpomene DNA sequence from clone AEHM-41C10, complete sequence (118kb)	91.67	84	7	0	662	745	5004	4921	1e-24	121
LQCBT29TR	gi|73663880|emb|CR974474.4|	H.melpomene DNA sequence from clone AEHM-41C10, complete sequence (118kb)	86	50	7	0	694	743	6461	6412	6e-05	56.4
LQCBT29TR	gi|73663880|emb|CR974474.4|	H.melpomene DNA sequence from clone AEHM-41C10, complete sequence (118kb)	85	60	8	1	634	692	10276	10217	0.0002	54.5
LQCBT29TR	gi|73663880|emb|CR974474.4|	H.melpomene DNA sequence from clone AEHM-41C10, complete sequence (118kb)	93.02	43	3	0	616	658	15754	15796	8e-08	66.1
LQCBT29TR	gi|73663880|emb|CR974474.4|	H.melpomene DNA sequence from clone AEHM-41C10, complete sequence (118kb)	90.67	75	7	0	665	739	19138	19064	2e-19	104
LQCBT29TR	gi|73663880|emb|CR974474.4|	H.melpomene DNA sequence from clone AEHM-41C10, complete sequence (118kb)	89.55	67	7	0	629	695	27061	26995	9e-15	89.1
LQCBT29TR	gi|73663880|emb|CR974474.4|	H.melpomene DNA sequence from clone AEHM-41C10, complete sequence (118kb)	85.53	76	8	1	675	750	31564	31492	4e-10	73.7
LQCBT29TR	gi|73663880|emb|CR974474.4|	H.melpomene DNA sequence from clone AEHM-41C10, complete sequence (118kb)	85.19	162	24	0	587	748	33885	34046	3e-40	173
LQCBT29TR	gi|73663880|emb|CR974474.4|	H.melpomene DNA sequence from clone AEHM-41C10, complete sequence (118kb)	84.55	110	16	1	634	743	36087	36195	2e-19	104
LQCBT29TR	gi|73663880|emb|CR974474.4|	H.melpomene DNA sequence from clone AEHM-41C10, complete sequence (118kb)	94.44	36	2	0	679	714	40711	40676	2e-05	58.4
LQCBT29TR	gi|73663880|emb|CR974474.4|	H.melpomene DNA sequence from clone AEHM-41C10, complete sequence (118kb)	91.67	48	4	0	698	745	51080	51127	6e-09	69.9
LQCBT29TR	gi|73663880|emb|CR974474.4|	H.melpomene DNA sequence from clone AEHM-41C10, complete sequence (118kb)	86.11	144	19	1	597	740	52293	52151	7e-34	152
LQCBT29TR	gi|73663880|emb|CR974474.4|	H.melpomene DNA sequence from clone AEHM-41C10, complete sequence (118kb)	80	135	27	0	581	715	64278	64412	2e-19	104
LQCBT29TR	gi|73663880|emb|CR974474.4|	H.melpomene DNA sequence from clone AEHM-41C10, complete sequence (118kb)	90.38	52	5	0	607	658	66291	66342	1e-09	71.8
LQCBT29TR	gi|73663880|emb|CR974474.4|	H.melpomene DNA sequence from clone AEHM-41C10, complete sequence (118kb)	91.94	62	5	0	689	750	66354	66415	2e-15	91.1
LQCBT29TR	gi|73663880|emb|CR974474.4|	H.melpomene DNA sequence from clone AEHM-41C10, complete sequence (118kb)	87.95	83	10	0	662	744	70187	70269	8e-19	102
LQCBT29TR	gi|73663880|emb|CR974474.4|	H.melpomene DNA sequence from clone AEHM-41C10, complete sequence (118kb)	81.25	64	12	0	688	751	74045	74108	0.0002	54.5
LQCBT29TR	gi|73663880|emb|CR974474.4|	H.melpomene DNA sequence from clone AEHM-41C10, complete sequence (118kb)	88.89	36	4	0	580	615	83524	83489	0.05	46.8
LQCBT29TR	gi|73663880|emb|CR974474.4|	H.melpomene DNA sequence from clone AEHM-41C10, complete sequence (118kb)	86.75	83	11	0	673	755	89182	89100	4e-17	96.8
LQCBT29TR	gi|73663880|emb|CR974474.4|	H.melpomene DNA sequence from clone AEHM-41C10, complete sequence (118kb)	86.49	185	22	3	561	744	93198	93380	4e-43	183
LQCBT29TR	gi|73663880|emb|CR974474.4|	H.melpomene DNA sequence from clone AEHM-41C10, complete sequence (118kb)	81.55	206	30	3	520	717	105618	105413	1e-32	148
LQCBT29TR	gi|73663880|emb|CR974474.4|	H.melpomene DNA sequence from clone AEHM-41C10, complete sequence (118kb)	83.54	79	13	0	580	658	108990	109068	3e-11	77.6
LQCBT29TR	gi|73663880|emb|CR974474.4|	H.melpomene DNA sequence from clone AEHM-41C10, complete sequence (118kb)	86.25	80	9	1	665	742	111113	111034	2e-12	81.4
LQCBT29TR	gi|73663880|emb|CR974474.4|	H.melpomene DNA sequence from clone AEHM-41C10, complete sequence (118kb)	86.71	173	22	1	531	702	114817	114989	2e-45	191
LQCBT29TR	gi|89330260|emb|CT573313.6|	H.melpomene DNA sequence from clone AEHM-46M10, complete sequence (112kb).	83.12	77	13	0	597	673	7204	7128	4e-10	73.7
LQCBT29TR	gi|89330260|emb|CT573313.6|	H.melpomene DNA sequence from clone AEHM-46M10, complete sequence (112kb).	83.54	79	13	0	580	658	10531	10609	3e-11	77.6
LQCBT29TR	gi|89330260|emb|CT573313.6|	H.melpomene DNA sequence from clone AEHM-46M10, complete sequence (112kb).	86.25	80	9	1	665	742	12654	12575	2e-12	81.4
LQCBT29TR	gi|89330260|emb|CT573313.6|	H.melpomene DNA sequence from clone AEHM-46M10, complete sequence (112kb).	86.71	173	22	1	531	702	16358	16530	2e-45	191
LQCBT29TR	gi|89330260|emb|CT573313.6|	H.melpomene DNA sequence from clone AEHM-46M10, complete sequence (112kb).	80.62	227	42	2	519	743	23246	23020	2e-37	164
LQCBT29TR	gi|89330260|emb|CT573313.6|	H.melpomene DNA sequence from clone AEHM-46M10, complete sequence (112kb).	89.16	166	18	0	577	742	27435	27600	6e-53	216
LQCBT29TR	gi|89330260|emb|CT573313.6|	H.melpomene DNA sequence from clone AEHM-46M10, complete sequence (112kb).	78.47	144	20	2	619	751	45003	44860	7e-12	79.5
LQCBT29TR	gi|89330260|emb|CT573313.6|	H.melpomene DNA sequence from clone AEHM-46M10, complete sequence (112kb).	78.87	71	15	0	606	676	48632	48702	0.003	50.7
LQCBT29TR	gi|89330260|emb|CT573313.6|	H.melpomene DNA sequence from clone AEHM-46M10, complete sequence (112kb).	79.19	149	29	1	580	728	67774	67920	1e-17	98.7
LQCBT29TR	gi|89330260|emb|CT573313.6|	H.melpomene DNA sequence from clone AEHM-46M10, complete sequence (112kb).	81.48	54	10	0	696	749	74856	74909	0.05	46.8
LQCBT29TR	gi|89330260|emb|CT573313.6|	H.melpomene DNA sequence from clone AEHM-46M10, complete sequence (112kb).	88.61	79	9	0	598	676	80757	80679	3e-18	100
LQCBT29TR	gi|89330260|emb|CT573313.6|	H.melpomene DNA sequence from clone AEHM-46M10, complete sequence (112kb).	81.4	129	24	0	582	710	91615	91743	4e-21	110
LQCBT29TR	gi|89330260|emb|CT573313.6|	H.melpomene DNA sequence from clone AEHM-46M10, complete sequence (112kb).	86.21	58	8	0	683	740	92193	92250	8e-08	66.1
LQCBT29TR	gi|89330260|emb|CT573313.6|	H.melpomene DNA sequence from clone AEHM-46M10, complete sequence (112kb).	87.5	96	12	0	605	700	99147	99242	7e-23	116
LQCBT29TR	gi|89330260|emb|CT573313.6|	H.melpomene DNA sequence from clone AEHM-46M10, complete sequence (112kb).	89.02	82	9	0	667	748	100760	100679	6e-20	106
LQCBT29TR	gi|89330260|emb|CT573313.6|	H.melpomene DNA sequence from clone AEHM-46M10, complete sequence (112kb).	87.39	111	14	0	633	743	102043	101933	4e-28	133
LQCBT29TR	gi|89330260|emb|CT573313.6|	H.melpomene DNA sequence from clone AEHM-46M10, complete sequence (112kb).	87.77	229	27	1	517	744	106583	106811	4e-69	269
LQCBT29TR	gi|89330260|emb|CT573313.6|	H.melpomene DNA sequence from clone AEHM-46M10, complete sequence (112kb).	84.29	140	22	0	588	727	111796	111657	6e-31	142
LQCBT29TR	gi|89330260|emb|CT573313.6|	H.melpomene DNA sequence from clone AEHM-46M10, complete sequence (112kb).	82.28	79	14	0	580	658	112356	112278	1e-09	71.8
LQCBT29TR	gi|103429151|emb|CT955980.4|	H.melpomene DNA sequence from clone AEHM-7G12, complete sequence (118kb)	87.5	56	7	0	695	750	276	221	2e-08	68
LQCBT29TR	gi|103429151|emb|CT955980.4|	H.melpomene DNA sequence from clone AEHM-7G12, complete sequence (118kb)	87.07	147	18	1	531	676	6347	6493	2e-37	164
LQCBT29TR	gi|103429151|emb|CT955980.4|	H.melpomene DNA sequence from clone AEHM-7G12, complete sequence (118kb)	77.88	113	24	1	612	723	10444	10332	3e-07	64.1
LQCBT29TR	gi|103429151|emb|CT955980.4|	H.melpomene DNA sequence from clone AEHM-7G12, complete sequence (118kb)	86.46	96	13	0	612	707	12430	12335	4e-21	110
LQCBT29TR	gi|103429151|emb|CT955980.4|	H.melpomene DNA sequence from clone AEHM-7G12, complete sequence (118kb)	88.52	61	7	0	684	744	20274	20334	3e-11	77.6
LQCBT29TR	gi|103429151|emb|CT955980.4|	H.melpomene DNA sequence from clone AEHM-7G12, complete sequence (118kb)	77.86	140	27	3	602	741	27627	27762	1e-06	62.2
LQCBT29TR	gi|103429151|emb|CT955980.4|	H.melpomene DNA sequence from clone AEHM-7G12, complete sequence (118kb)	87.5	40	5	0	681	720	30677	30716	0.013	48.8
LQCBT29TR	gi|103429151|emb|CT955980.4|	H.melpomene DNA sequence from clone AEHM-7G12, complete sequence (118kb)	90.74	54	5	0	666	719	31611	31558	1e-10	75.7
LQCBT29TR	gi|103429151|emb|CT955980.4|	H.melpomene DNA sequence from clone AEHM-7G12, complete sequence (118kb)	84	50	8	0	608	657	31799	31848	0.003	50.7
LQCBT29TR	gi|103429151|emb|CT955980.4|	H.melpomene DNA sequence from clone AEHM-7G12, complete sequence (118kb)	87.97	158	19	0	587	744	38614	38771	1e-46	194
LQCBT29TR	gi|103429151|emb|CT955980.4|	H.melpomene DNA sequence from clone AEHM-7G12, complete sequence (118kb)	89.19	37	4	0	695	731	39450	39486	0.013	48.8
LQCBT29TR	gi|103429151|emb|CT955980.4|	H.melpomene DNA sequence from clone AEHM-7G12, complete sequence (118kb)	90.91	44	4	0	695	738	53567	53524	1e-06	62.2
LQCBT29TR	gi|103429151|emb|CT955980.4|	H.melpomene DNA sequence from clone AEHM-7G12, complete sequence (118kb)	96.25	80	3	0	665	744	53870	53949	3e-29	137
LQCBT29TR	gi|103429151|emb|CT955980.4|	H.melpomene DNA sequence from clone AEHM-7G12, complete sequence (118kb)	85.96	171	22	1	577	745	65380	65550	2e-42	181
LQCBT29TR	gi|103429151|emb|CT955980.4|	H.melpomene DNA sequence from clone AEHM-7G12, complete sequence (118kb)	83.33	138	22	1	518	654	66177	66314	4e-25	123
LQCBT29TR	gi|103429151|emb|CT955980.4|	H.melpomene DNA sequence from clone AEHM-7G12, complete sequence (118kb)	86.36	44	6	0	699	742	68663	68620	0.003	50.7
LQCBT29TR	gi|103429151|emb|CT955980.4|	H.melpomene DNA sequence from clone AEHM-7G12, complete sequence (118kb)	77.11	166	35	2	576	741	71849	71687	2e-12	81.4
LQCBT29TR	gi|103429151|emb|CT955980.4|	H.melpomene DNA sequence from clone AEHM-7G12, complete sequence (118kb)	73.85	130	34	0	622	751	80228	80357	0.0002	54.5
LQCBT29TR	gi|103429151|emb|CT955980.4|	H.melpomene DNA sequence from clone AEHM-7G12, complete sequence (118kb)	79.49	117	21	1	597	710	93978	93862	3e-11	77.6
LQCBT29TR	gi|103429151|emb|CT955980.4|	H.melpomene DNA sequence from clone AEHM-7G12, complete sequence (118kb)	89.41	85	9	0	667	751	100155	100071	1e-21	112
LQCBT29TR	gi|103429151|emb|CT955980.4|	H.melpomene DNA sequence from clone AEHM-7G12, complete sequence (118kb)	87.23	47	6	0	557	603	105479	105525	6e-05	56.4
LQCBT29TR	gi|103429151|emb|CT955980.4|	H.melpomene DNA sequence from clone AEHM-7G12, complete sequence (118kb)	95.38	65	3	0	680	744	109225	109289	2e-20	108
LQCBT29TR	gi|15788796|gb|AF413748.1|	Heliconius doris (Laparus doris) isolate STRI-B-846-Mpi-1 mannose phosphate isomerase (Mpi) gene, exons 3 and 4 and partial cds	77.73	211	38	2	517	726	459	257	7e-23	116
LQCBT29TR	gi|19550678|gb|AF481471.1|	Heliconius erato/melpomene microsatellite HEL.06 sequence.	87.5	72	9	0	580	651	366	295	3e-14	87.2
LQCBT29TR	gi|87130813|gb|DQ380230.1|	Heliconius erato/melpomene mixed genomic library microsatellite He_CA_008 sequence	93.88	49	3	0	700	748	457	505	3e-11	77.6
LQCBT29TR	gi|37907893|gb|AY437779.1|	Heliconius himera STRI-B-HIMERA dopa decarboxylase (Ddc) gene, exon2,3.	86.49	37	5	0	310	346	415	451	0.72	43
LQCBT29TR	gi|37907893|gb|AY437779.1|	Heliconius himera STRI-B-HIMERA dopa decarboxylase (Ddc) gene, exon2,3.	87.34	229	28	1	517	744	550	322	2e-67	264
LQCBT29TR	gi|65334756|gb|DQ020074.1|	Heliconius melpomene clone Hm03 microsatellite sequence	78.86	123	19	1	629	744	2	124	3e-11	77.6
LQCBT29TR	gi|74418557|gb|AC102698.8|	Mus musculus chromosome 3, clone RP24-149G20, complete sequence (167kb)	87.88	33	4	0	557	589	58680	58712	2.7	41.1
LQCBT30TR	gi|73663880|emb|CR974474.4|	H.melpomene DNA sequence from clone AEHM-41C10, complete sequence (118kb)	97.22	36	1	0	759	794	19211	19246	3e-07	64.1
LQCBT30TR	gi|73663880|emb|CR974474.4|	H.melpomene DNA sequence from clone AEHM-41C10, complete sequence (118kb)	89.06	64	7	0	772	835	27058	26995	5e-13	83.4
LQCBT30TR	gi|73663880|emb|CR974474.4|	H.melpomene DNA sequence from clone AEHM-41C10, complete sequence (118kb)	82.41	108	19	0	727	834	33885	33992	1e-17	98.7
LQCBT30TR	gi|73663880|emb|CR974474.4|	H.melpomene DNA sequence from clone AEHM-41C10, complete sequence (118kb)	84.13	63	10	0	774	836	36087	36149	3e-07	64.1
LQCBT30TR	gi|73663880|emb|CR974474.4|	H.melpomene DNA sequence from clone AEHM-41C10, complete sequence (118kb)	82.05	78	14	0	729	806	36552	36629	6e-09	69.9
LQCBT30TR	gi|73663880|emb|CR974474.4|	H.melpomene DNA sequence from clone AEHM-41C10, complete sequence (118kb)	83.87	93	14	1	717	808	82782	82690	5e-13	83.4
LQCBT30TR	gi|73663880|emb|CR974474.4|	H.melpomene DNA sequence from clone AEHM-41C10, complete sequence (118kb)	100	21	0	0	720	740	83524	83504	2.7	41.1
LQCBT30TR	gi|73663880|emb|CR974474.4|	H.melpomene DNA sequence from clone AEHM-41C10, complete sequence (118kb)	80.6	67	13	0	768	834	90015	90081	0.0002	54.5
LQCBT30TR	gi|73663880|emb|CR974474.4|	H.melpomene DNA sequence from clone AEHM-41C10, complete sequence (118kb)	83.05	59	10	0	777	835	97648	97706	6e-05	56.4
LQCBT30TR	gi|73663880|emb|CR974474.4|	H.melpomene DNA sequence from clone AEHM-41C10, complete sequence (118kb)	82.54	126	15	2	720	838	104909	105034	4e-17	96.8
LQCBT30TR	gi|73663880|emb|CR974474.4|	H.melpomene DNA sequence from clone AEHM-41C10, complete sequence (118kb)	74.8	123	25	1	719	835	105557	105435	0.013	48.8
LQCBT30TR	gi|73663880|emb|CR974474.4|	H.melpomene DNA sequence from clone AEHM-41C10, complete sequence (118kb)	82.93	82	14	0	720	801	108990	109071	3e-11	77.6
LQCBT30TR	gi|73663880|emb|CR974474.4|	H.melpomene DNA sequence from clone AEHM-41C10, complete sequence (118kb)	84.62	117	18	0	719	835	114866	114982	1e-24	121
LQCBT30TR	gi|89330260|emb|CT573313.6|	H.melpomene DNA sequence from clone AEHM-46M10, complete sequence (112kb).	82.93	82	14	0	720	801	10531	10612	3e-11	77.6
LQCBT30TR	gi|89330260|emb|CT573313.6|	H.melpomene DNA sequence from clone AEHM-46M10, complete sequence (112kb).	84.62	117	18	0	719	835	16407	16523	1e-24	121
LQCBT30TR	gi|89330260|emb|CT573313.6|	H.melpomene DNA sequence from clone AEHM-46M10, complete sequence (112kb).	88.39	112	13	0	721	832	27439	27550	2e-30	141
LQCBT30TR	gi|89330260|emb|CT573313.6|	H.melpomene DNA sequence from clone AEHM-46M10, complete sequence (112kb).	79.31	58	12	0	720	777	34580	34637	0.72	43
LQCBT30TR	gi|89330260|emb|CT573313.6|	H.melpomene DNA sequence from clone AEHM-46M10, complete sequence (112kb).	85.54	83	12	0	734	816	80761	80679	2e-15	91.1
LQCBT30TR	gi|89330260|emb|CT573313.6|	H.melpomene DNA sequence from clone AEHM-46M10, complete sequence (112kb).	79.41	102	21	0	729	830	85244	85143	1e-10	75.7
LQCBT30TR	gi|89330260|emb|CT573313.6|	H.melpomene DNA sequence from clone AEHM-46M10, complete sequence (112kb).	80.7	114	22	0	722	835	91615	91728	6e-16	93
LQCBT30TR	gi|89330260|emb|CT573313.6|	H.melpomene DNA sequence from clone AEHM-46M10, complete sequence (112kb).	85.57	97	14	0	742	838	99144	99240	6e-20	106
LQCBT30TR	gi|89330260|emb|CT573313.6|	H.melpomene DNA sequence from clone AEHM-46M10, complete sequence (112kb).	84.13	63	10	0	773	835	102043	101981	3e-07	64.1
LQCBT30TR	gi|89330260|emb|CT573313.6|	H.melpomene DNA sequence from clone AEHM-46M10, complete sequence (112kb).	86.67	120	16	0	719	838	106646	106765	8e-30	139
LQCBT30TR	gi|89330260|emb|CT573313.6|	H.melpomene DNA sequence from clone AEHM-46M10, complete sequence (112kb).	80.95	63	12	0	720	782	110042	109980	0.001	52.6
LQCBT30TR	gi|89330260|emb|CT573313.6|	H.melpomene DNA sequence from clone AEHM-46M10, complete sequence (112kb).	82.28	79	14	0	720	798	112356	112278	1e-09	71.8
LQCBT30TR	gi|103429151|emb|CT955980.4|	H.melpomene DNA sequence from clone AEHM-7G12, complete sequence (118kb)	82.35	51	9	0	720	770	371	321	0.05	46.8
LQCBT30TR	gi|103429151|emb|CT955980.4|	H.melpomene DNA sequence from clone AEHM-7G12, complete sequence (118kb)	87.18	39	5	0	755	793	4039	4077	0.05	46.8
LQCBT30TR	gi|103429151|emb|CT955980.4|	H.melpomene DNA sequence from clone AEHM-7G12, complete sequence (118kb)	89.8	98	10	0	719	816	6396	6493	2e-27	131
LQCBT30TR	gi|103429151|emb|CT955980.4|	H.melpomene DNA sequence from clone AEHM-7G12, complete sequence (118kb)	83.72	86	14	0	753	838	12429	12344	1e-13	85.3
LQCBT30TR	gi|103429151|emb|CT955980.4|	H.melpomene DNA sequence from clone AEHM-7G12, complete sequence (118kb)	81.25	112	21	0	719	830	13938	14049	2e-16	94.9
LQCBT30TR	gi|103429151|emb|CT955980.4|	H.melpomene DNA sequence from clone AEHM-7G12, complete sequence (118kb)	81.36	59	11	0	725	783	19821	19879	0.003	50.7
LQCBT30TR	gi|103429151|emb|CT955980.4|	H.melpomene DNA sequence from clone AEHM-7G12, complete sequence (118kb)	84.82	112	17	0	727	838	38614	38725	2e-23	117
LQCBT30TR	gi|103429151|emb|CT955980.4|	H.melpomene DNA sequence from clone AEHM-7G12, complete sequence (118kb)	83.52	91	15	0	717	807	44255	44165	9e-15	89.1
LQCBT30TR	gi|103429151|emb|CT955980.4|	H.melpomene DNA sequence from clone AEHM-7G12, complete sequence (118kb)	82.2	118	20	1	722	838	60021	60138	4e-17	96.8
LQCBT30TR	gi|103429151|emb|CT955980.4|	H.melpomene DNA sequence from clone AEHM-7G12, complete sequence (118kb)	86.27	51	7	0	720	770	63148	63198	2e-05	58.4
LQCBT30TR	gi|103429151|emb|CT955980.4|	H.melpomene DNA sequence from clone AEHM-7G12, complete sequence (118kb)	84.21	114	18	0	719	832	65382	65495	7e-23	116
LQCBT30TR	gi|37907893|gb|AY437779.1|	Heliconius himera STRI-B-HIMERA dopa decarboxylase (Ddc) gene, exon2,3.	81.67	120	22	0	719	838	487	368	2e-19	104
LQCBT32TR	gi|73663880|emb|CR974474.4|	H.melpomene DNA sequence from clone AEHM-41C10, complete sequence (118kb)	77.48	111	24	1	400	509	50047	50157	4e-06	60.3
LQCBT32TR	gi|89330260|emb|CT573313.6|	H.melpomene DNA sequence from clone AEHM-46M10, complete sequence (112kb).	81.91	94	17	0	409	502	74705	74798	5e-13	83.4
LQCBT32TR	gi|89330260|emb|CT573313.6|	H.melpomene DNA sequence from clone AEHM-46M10, complete sequence (112kb).	86.49	37	5	0	436	472	87379	87343	0.72	43
LQCBT32TR	gi|103429151|emb|CT955980.4|	H.melpomene DNA sequence from clone AEHM-7G12, complete sequence (118kb)	81.32	91	17	0	431	521	63111	63201	3e-11	77.6
LQCBT36TFB	gi|89330260|emb|CT573313.6|	H.melpomene DNA sequence from clone AEHM-46M10, complete sequence (112kb).	77.01	87	20	0	533	619	91654	91740	0.001	52.6
LQCBT36TR	gi|73663880|emb|CR974474.4|	H.melpomene DNA sequence from clone AEHM-41C10, complete sequence (118kb)	95	60	3	0	447	506	34632	34691	1e-17	98.7
LQCBT36TR	gi|89330260|emb|CT573313.6|	H.melpomene DNA sequence from clone AEHM-46M10, complete sequence (112kb).	88.52	61	7	0	444	504	86381	86321	3e-11	77.6
LQCBT36TR	gi|103429151|emb|CT955980.4|	H.melpomene DNA sequence from clone AEHM-7G12, complete sequence (118kb)	87.72	57	7	0	445	501	10894	10838	6e-09	69.9
LQCBT36TR	gi|103429151|emb|CT955980.4|	H.melpomene DNA sequence from clone AEHM-7G12, complete sequence (118kb)	82.96	135	19	1	272	406	11031	10901	2e-23	117
LQCBT36TR	gi|103429151|emb|CT955980.4|	H.melpomene DNA sequence from clone AEHM-7G12, complete sequence (118kb)	81.65	158	27	2	313	469	111830	111986	2e-23	117
LQCBT38TR	gi|73663880|emb|CR974474.4|	H.melpomene DNA sequence from clone AEHM-41C10, complete sequence (118kb)	83.61	61	10	0	132	192	4035	3975	4e-06	60.3
LQCBT38TR	gi|73663880|emb|CR974474.4|	H.melpomene DNA sequence from clone AEHM-41C10, complete sequence (118kb)	77.91	86	19	0	111	196	5006	4921	6e-05	56.4
LQCBT38TR	gi|73663880|emb|CR974474.4|	H.melpomene DNA sequence from clone AEHM-41C10, complete sequence (118kb)	84.21	57	9	0	132	188	19122	19066	2e-05	58.4
LQCBT38TR	gi|73663880|emb|CR974474.4|	H.melpomene DNA sequence from clone AEHM-41C10, complete sequence (118kb)	77.78	162	29	1	45	199	33885	34046	2e-16	94.9
LQCBT38TR	gi|73663880|emb|CR974474.4|	H.melpomene DNA sequence from clone AEHM-41C10, complete sequence (118kb)	80.33	61	12	0	140	200	66354	66414	0.013	48.8
LQCBT38TR	gi|73663880|emb|CR974474.4|	H.melpomene DNA sequence from clone AEHM-41C10, complete sequence (118kb)	79.22	77	16	0	123	199	89183	89107	6e-05	56.4
LQCBT38TR	gi|89330260|emb|CT573313.6|	H.melpomene DNA sequence from clone AEHM-46M10, complete sequence (112kb).	79.35	155	25	1	45	192	27445	27599	2e-19	104
LQCBT38TR	gi|89330260|emb|CT573313.6|	H.melpomene DNA sequence from clone AEHM-46M10, complete sequence (112kb).	77.94	68	15	0	134	201	92193	92260	0.19	44.9
LQCBT38TR	gi|89330260|emb|CT573313.6|	H.melpomene DNA sequence from clone AEHM-46M10, complete sequence (112kb).	81.44	97	18	0	96	192	102031	101935	5e-13	83.4
LQCBT38TR	gi|89330260|emb|CT573313.6|	H.melpomene DNA sequence from clone AEHM-46M10, complete sequence (112kb).	80.72	83	16	0	96	178	111739	111657	2e-08	68
LQCBT38TR	gi|103429151|emb|CT955980.4|	H.melpomene DNA sequence from clone AEHM-7G12, complete sequence (118kb)	78.71	155	26	2	45	192	38614	38768	9e-15	89.1
LQCBT38TR	gi|103429151|emb|CT955980.4|	H.melpomene DNA sequence from clone AEHM-7G12, complete sequence (118kb)	82.35	85	15	0	108	192	53862	53946	3e-11	77.6
LQCBT38TR	gi|103429151|emb|CT955980.4|	H.melpomene DNA sequence from clone AEHM-7G12, complete sequence (118kb)	88.68	53	6	0	108	160	93915	93863	2e-08	68
LQCBT38TR	gi|103429151|emb|CT955980.4|	H.melpomene DNA sequence from clone AEHM-7G12, complete sequence (118kb)	80.95	63	12	0	130	192	100143	100081	0.001	52.6
LQCBT39TR	gi|73663880|emb|CR974474.4|	H.melpomene DNA sequence from clone AEHM-41C10, complete sequence (118kb)	82.46	57	10	0	520	576	1573	1629	0.001	52.6
LQCBT39TR	gi|73663880|emb|CR974474.4|	H.melpomene DNA sequence from clone AEHM-41C10, complete sequence (118kb)	84.31	51	8	0	295	345	36624	36574	0.001	52.6
LQCBT39TR	gi|73663880|emb|CR974474.4|	H.melpomene DNA sequence from clone AEHM-41C10, complete sequence (118kb)	95.12	41	2	0	536	576	37159	37119	2e-08	68
LQCBT39TR	gi|73663880|emb|CR974474.4|	H.melpomene DNA sequence from clone AEHM-41C10, complete sequence (118kb)	84.78	46	7	0	303	348	52237	52282	0.013	48.8
LQCBT39TR	gi|73663880|emb|CR974474.4|	H.melpomene DNA sequence from clone AEHM-41C10, complete sequence (118kb)	86.79	53	7	0	296	348	66344	66292	1e-06	62.2
LQCBT39TR	gi|73663880|emb|CR974474.4|	H.melpomene DNA sequence from clone AEHM-41C10, complete sequence (118kb)	72.26	155	43	0	307	461	91892	91738	0.003	50.7
LQCBT39TR	gi|73663880|emb|CR974474.4|	H.melpomene DNA sequence from clone AEHM-41C10, complete sequence (118kb)	86.3	73	9	1	517	588	105626	105554	4e-10	73.7
LQCBT39TR	gi|73663880|emb|CR974474.4|	H.melpomene DNA sequence from clone AEHM-41C10, complete sequence (118kb)	81.37	102	19	0	291	392	109075	108974	3e-14	87.2
LQCBT39TR	gi|73663880|emb|CR974474.4|	H.melpomene DNA sequence from clone AEHM-41C10, complete sequence (118kb)	81.4	86	16	0	291	376	114952	114867	4e-10	73.7
LQCBT39TR	gi|73663880|emb|CR974474.4|	H.melpomene DNA sequence from clone AEHM-41C10, complete sequence (118kb)	85.42	96	14	0	491	586	115291	115386	2e-19	104
LQCBT39TR	gi|89330260|emb|CT573313.6|	H.melpomene DNA sequence from clone AEHM-46M10, complete sequence (112kb).	82.14	56	10	0	293	348	7138	7193	0.003	50.7
LQCBT39TR	gi|89330260|emb|CT573313.6|	H.melpomene DNA sequence from clone AEHM-46M10, complete sequence (112kb).	81.37	102	19	0	291	392	10616	10515	3e-14	87.2
LQCBT39TR	gi|89330260|emb|CT573313.6|	H.melpomene DNA sequence from clone AEHM-46M10, complete sequence (112kb).	81.4	86	16	0	291	376	16493	16408	4e-10	73.7
LQCBT39TR	gi|89330260|emb|CT573313.6|	H.melpomene DNA sequence from clone AEHM-46M10, complete sequence (112kb).	85.42	96	14	0	491	586	16832	16927	2e-19	104
LQCBT39TR	gi|89330260|emb|CT573313.6|	H.melpomene DNA sequence from clone AEHM-46M10, complete sequence (112kb).	87.27	110	14	0	488	597	23282	23173	2e-27	131
LQCBT39TR	gi|89330260|emb|CT573313.6|	H.melpomene DNA sequence from clone AEHM-46M10, complete sequence (112kb).	81.48	54	10	0	522	575	40645	40698	0.05	46.8
LQCBT39TR	gi|89330260|emb|CT573313.6|	H.melpomene DNA sequence from clone AEHM-46M10, complete sequence (112kb).	88.14	59	7	0	518	576	73029	72971	4e-10	73.7
LQCBT39TR	gi|89330260|emb|CT573313.6|	H.melpomene DNA sequence from clone AEHM-46M10, complete sequence (112kb).	81.75	137	25	0	227	363	80626	80762	5e-24	119
LQCBT39TR	gi|89330260|emb|CT573313.6|	H.melpomene DNA sequence from clone AEHM-46M10, complete sequence (112kb).	78.35	97	20	1	252	348	85130	85225	6e-05	56.4
LQCBT39TR	gi|89330260|emb|CT573313.6|	H.melpomene DNA sequence from clone AEHM-46M10, complete sequence (112kb).	94.44	36	2	0	288	323	102008	102043	2e-05	58.4
LQCBT39TR	gi|89330260|emb|CT573313.6|	H.melpomene DNA sequence from clone AEHM-46M10, complete sequence (112kb).	84.76	105	15	1	488	592	103201	103304	3e-18	100
LQCBT39TR	gi|89330260|emb|CT573313.6|	H.melpomene DNA sequence from clone AEHM-46M10, complete sequence (112kb).	83.61	61	10	0	516	576	104339	104399	4e-06	60.3
LQCBT39TR	gi|89330260|emb|CT573313.6|	H.melpomene DNA sequence from clone AEHM-46M10, complete sequence (112kb).	82.08	106	18	1	492	597	106554	106658	1e-13	85.3
LQCBT39TR	gi|103429151|emb|CT955980.4|	H.melpomene DNA sequence from clone AEHM-7G12, complete sequence (118kb)	82.46	57	10	0	520	576	428	372	0.001	52.6
LQCBT39TR	gi|103429151|emb|CT955980.4|	H.melpomene DNA sequence from clone AEHM-7G12, complete sequence (118kb)	84.91	106	16	0	492	597	6303	6408	1e-21	112
LQCBT39TR	gi|103429151|emb|CT955980.4|	H.melpomene DNA sequence from clone AEHM-7G12, complete sequence (118kb)	84	50	8	0	295	344	12381	12430	0.003	50.7
LQCBT39TR	gi|103429151|emb|CT955980.4|	H.melpomene DNA sequence from clone AEHM-7G12, complete sequence (118kb)	91.53	59	4	1	540	597	13892	13950	1e-10	75.7
LQCBT39TR	gi|103429151|emb|CT955980.4|	H.melpomene DNA sequence from clone AEHM-7G12, complete sequence (118kb)	83.53	85	14	0	292	376	65467	65383	5e-13	83.4
LQCBT39TR	gi|103429151|emb|CT955980.4|	H.melpomene DNA sequence from clone AEHM-7G12, complete sequence (118kb)	85.14	74	11	0	523	596	66177	66250	7e-12	79.5
LQCBT39TR	gi|103429151|emb|CT955980.4|	H.melpomene DNA sequence from clone AEHM-7G12, complete sequence (118kb)	87.5	40	5	0	424	463	68225	68186	0.013	48.8
LQCBT39TR	gi|103429151|emb|CT955980.4|	H.melpomene DNA sequence from clone AEHM-7G12, complete sequence (118kb)	76.36	110	24	1	295	404	68687	68794	0.001	52.6
LQCBT39TR	gi|103429151|emb|CT955980.4|	H.melpomene DNA sequence from clone AEHM-7G12, complete sequence (118kb)	80.36	56	11	0	304	359	93923	93978	0.19	44.9
LQCBT39TR	gi|15788796|gb|AF413748.1|	Heliconius doris (Laparus doris) isolate STRI-B-846-Mpi-1 mannose phosphate isomerase (Mpi) gene, exons 3 and 4 and partial cds	85.96	114	16	0	484	597	497	384	2e-26	127
LQCBT39TR	gi|19550678|gb|AF481471.1|	Heliconius erato/melpomene microsatellite HEL.06 sequence.	83.33	96	16	0	305	400	295	390	6e-16	93
LQCBT39TR	gi|37907893|gb|AY437779.1|	Heliconius himera STRI-B-HIMERA dopa decarboxylase (Ddc) gene, exon2,3.	83.33	90	15	0	502	591	570	481	3e-14	87.2
LQCBT42TR	gi|34494746|dbj|AP005672.1|	Physcomitrella patens subsp. patens chloroplast DNA, complete genome	88.89	36	4	0	509	544	49151	49186	0.05	46.8
LQCBT43TR	gi|103429151|emb|CT955980.4|	H.melpomene DNA sequence from clone AEHM-7G12, complete sequence (118kb)	85	40	6	0	78	117	15514	15475	0.72	43
LQCBT44TFB	gi|11024428|emb|AL442643.2|	Human DNA sequence from clone RP11-564H19 on chromosome 13(167kb)	91.43	35	3	0	162	196	58903	58869	0.003	50.7
LQCBT45TR	gi|62988386|gb|AC153942.8|	Mus musculus 10 BAC RP24-174M19 (Roswell Park Cancer Institute (C57BL/6J Male) Mouse BAC Library) complete sequence (146kb)	86.11	36	5	0	461	496	78303	78338	2.7	41.1
LQCBT47TFB	gi|110772335|ref|XM_395632.3|	PREDICTED: Apis mellifera similar to specifically Rac1-associated protein 1 CG4931-PA, transcript variant 1 (LOC412169), mRAN	84.13	63	10	0	6	68	3318	3256	3e-07	64.1
LQCBT48TR	gi|37907893|gb|AY437779.1|	Heliconius himera STRI-B-HIMERA dopa decarboxylase (Ddc) gene, exon2,3.	89.16	83	8	1	6	87	408	326	1e-17	98.7
LQCBT48TR	gi|73663880|emb|CR974474.4|	H.melpomene DNA sequence from clone AEHM-41C10, complete sequence (118kb)	85.14	74	10	1	14	86	19137	19064	6e-09	69.9
LQCBT48TR	gi|89330260|emb|CT573313.6|	H.melpomene DNA sequence from clone AEHM-46M10, complete sequence (112kb).	89.16	83	8	1	6	87	27516	27598	1e-17	98.7
LQCBT48TR	gi|103429151|emb|CT955980.4|	H.melpomene DNA sequence from clone AEHM-7G12, complete sequence (118kb)	87.95	83	9	1	6	87	38685	38767	6e-16	93
LQCBT48TR	gi|103429151|emb|CT955980.4|	H.melpomene DNA sequence from clone AEHM-7G12, complete sequence (118kb)	89.16	83	8	1	6	87	53863	53945	1e-17	98.7
LQCBT48TR	gi|103429151|emb|CT955980.4|	H.melpomene DNA sequence from clone AEHM-7G12, complete sequence (118kb)	83.12	77	10	1	6	79	65461	65537	3e-07	64.1
LQCBT51TR	gi|115249003|emb|AM180355.1|	Clostridium difficile 630 complete genome.(bacteria, 4.29Mb)	86.11	36	5	0	1	36	2339608	2339643	2.7	41.1
LQCBT52TR	gi|89330260|emb|CT573313.6|	H.melpomene DNA sequence from clone AEHM-46M10, complete sequence (112kb).	85.25	61	8	1	444	503	86381	86321	6e-05	56.4
LQCBT53TFB	gi|18266631|gb|AC091827.2|	Homo sapiens chromosome 5 clone CTD-2006A19, complete sequence (164kb)	90.91	33	3	0	145	177	4622	4590	0.05	46.8
LQCBT53TFB	gi|114158738|gb|AC182699.2|	Populus trichocarpa clone Pop1-72K24, complete sequence.	86.11	36	5	0	202	237	36321	36286	2.7	41.1
LQCBT54TR	gi|73663880|emb|CR974474.4|	H.melpomene DNA sequence from clone AEHM-41C10, complete sequence (118kb)	83.64	55	9	0	245	299	26250	26196	0.0002	54.5
LQCBT54TR	gi|89330260|emb|CT573313.6|	H.melpomene DNA sequence from clone AEHM-46M10, complete sequence (112kb).	89.19	37	4	0	420	456	47347	47383	0.013	48.8
LQCBT56TFB	gi|65334756|gb|DQ020074.1|	Heliconius melpomene clone Hm03 microsatellite sequence	77.69	121	20	1	363	476	125	5	2e-08	68
LQCBT56TFB	gi|103429151|emb|CT955980.4|	H.melpomene DNA sequence from clone AEHM-7G12, complete sequence (118kb)	85.11	47	7	0	367	413	230	276	0.003	50.7
LQCBT56TFB	gi|15788796|gb|AF413748.1|	Heliconius doris (Laparus doris) isolate STRI-B-846-Mpi-1 mannose phosphate isomerase (Mpi) gene, exons 3 and 4 and partial cds	78.4	213	37	2	387	599	262	465	9e-26	125
LQCBT56TFB	gi|37907893|gb|AY437779.1|	Heliconius himera STRI-B-HIMERA dopa decarboxylase (Ddc) gene, exon2,3.	84.75	223	33	1	362	584	320	541	3e-55	223
LQCBT56TFB	gi|87130813|gb|DQ380230.1|	Heliconius erato/melpomene mixed genomic library microsatellite He_CA_008 sequence	90.91	44	4	0	365	408	500	457	1e-06	62.2
LQCBT56TFB	gi|89330260|emb|CT573313.6|	H.melpomene DNA sequence from clone AEHM-46M10, complete sequence (112kb).	81.63	98	17	1	396	492	1053	1150	1e-10	75.7
LQCBT56TFB	gi|73663880|emb|CR974474.4|	H.melpomene DNA sequence from clone AEHM-41C10, complete sequence (118kb)	91.89	74	6	0	358	431	3966	4039	2e-20	108
LQCBT56TFB	gi|103429151|emb|CT955980.4|	H.melpomene DNA sequence from clone AEHM-7G12, complete sequence (118kb)	92.31	39	3	0	455	493	4077	4039	2e-05	58.4
LQCBT56TFB	gi|73663880|emb|CR974474.4|	H.melpomene DNA sequence from clone AEHM-41C10, complete sequence (118kb)	90.59	85	8	0	364	448	4922	5006	2e-23	117
LQCBT56TFB	gi|73663880|emb|CR974474.4|	H.melpomene DNA sequence from clone AEHM-41C10, complete sequence (118kb)	82	50	9	0	365	414	6412	6461	0.19	44.9
LQCBT56TFB	gi|103429151|emb|CT955980.4|	H.melpomene DNA sequence from clone AEHM-7G12, complete sequence (118kb)	85.33	150	21	1	430	579	6495	6347	7e-34	152
LQCBT56TFB	gi|89330260|emb|CT573313.6|	H.melpomene DNA sequence from clone AEHM-46M10, complete sequence (112kb).	84.93	73	11	0	397	469	7195	7267	3e-11	77.6
LQCBT56TFB	gi|89330260|emb|CT573313.6|	H.melpomene DNA sequence from clone AEHM-46M10, complete sequence (112kb).	82.86	70	11	1	509	577	7280	7349	6e-05	56.4
LQCBT56TFB	gi|103429151|emb|CT955980.4|	H.melpomene DNA sequence from clone AEHM-7G12, complete sequence (118kb)	80	95	18	1	402	495	10349	10443	3e-07	64.1
LQCBT56TFB	gi|89330260|emb|CT573313.6|	H.melpomene DNA sequence from clone AEHM-46M10, complete sequence (112kb).	88	50	6	0	439	488	10620	10571	1e-06	62.2
LQCBT56TFB	gi|103429151|emb|CT955980.4|	H.melpomene DNA sequence from clone AEHM-7G12, complete sequence (118kb)	89.77	88	9	0	401	488	12335	12422	2e-23	117
LQCBT56TFB	gi|89330260|emb|CT573313.6|	H.melpomene DNA sequence from clone AEHM-46M10, complete sequence (112kb).	84.81	79	10	1	366	442	12575	12653	4e-10	73.7
LQCBT56TFB	gi|103429151|emb|CT955980.4|	H.melpomene DNA sequence from clone AEHM-7G12, complete sequence (118kb)	85.53	159	21	2	418	575	14049	13892	2e-34	154
LQCBT56TFB	gi|89330260|emb|CT573313.6|	H.melpomene DNA sequence from clone AEHM-46M10, complete sequence (112kb).	85.06	174	25	1	406	579	16530	16358	8e-41	175
LQCBT56TFB	gi|73663880|emb|CR974474.4|	H.melpomene DNA sequence from clone AEHM-41C10, complete sequence (118kb)	89.19	74	8	0	369	442	19064	19137	4e-17	96.8
LQCBT56TFB	gi|89330260|emb|CT573313.6|	H.melpomene DNA sequence from clone AEHM-46M10, complete sequence (112kb).	82.5	240	40	2	365	603	23020	23258	2e-48	200
LQCBT56TFB	gi|73663880|emb|CR974474.4|	H.melpomene DNA sequence from clone AEHM-41C10, complete sequence (118kb)	87.5	64	8	0	413	476	26995	27058	3e-11	77.6
LQCBT56TFB	gi|89330260|emb|CT573313.6|	H.melpomene DNA sequence from clone AEHM-46M10, complete sequence (112kb).	89.16	166	18	0	366	531	27600	27435	6e-53	216
LQCBT56TFB	gi|73663880|emb|CR974474.4|	H.melpomene DNA sequence from clone AEHM-41C10, complete sequence (118kb)	79.59	98	15	1	362	459	31286	31194	3e-07	64.1
LQCBT56TFB	gi|73663880|emb|CR974474.4|	H.melpomene DNA sequence from clone AEHM-41C10, complete sequence (118kb)	92.31	39	3	0	392	430	31523	31561	2e-05	58.4
LQCBT56TFB	gi|103429151|emb|CT955980.4|	H.melpomene DNA sequence from clone AEHM-7G12, complete sequence (118kb)	92.16	51	4	0	392	442	31561	31611	1e-10	75.7
LQCBT56TFB	gi|73663880|emb|CR974474.4|	H.melpomene DNA sequence from clone AEHM-41C10, complete sequence (118kb)	82.58	155	27	0	367	521	34039	33885	6e-31	142
LQCBT56TFB	gi|73663880|emb|CR974474.4|	H.melpomene DNA sequence from clone AEHM-41C10, complete sequence (118kb)	85.45	110	15	1	365	474	36195	36087	4e-21	110
LQCBT56TFB	gi|103429151|emb|CT955980.4|	H.melpomene DNA sequence from clone AEHM-7G12, complete sequence (118kb)	86.42	162	22	0	362	523	38773	38612	1e-43	185
LQCBT56TFB	gi|73663880|emb|CR974474.4|	H.melpomene DNA sequence from clone AEHM-41C10, complete sequence (118kb)	94.44	36	2	0	394	429	40676	40711	2e-05	58.4
LQCBT56TFB	gi|89330260|emb|CT573313.6|	H.melpomene DNA sequence from clone AEHM-46M10, complete sequence (112kb).	81.72	93	14	1	406	495	44917	45009	1e-09	71.8
LQCBT56TFB	gi|73663880|emb|CR974474.4|	H.melpomene DNA sequence from clone AEHM-41C10, complete sequence (118kb)	87.23	47	6	0	364	410	51126	51080	6e-05	56.4
LQCBT56TFB	gi|103429151|emb|CT955980.4|	H.melpomene DNA sequence from clone AEHM-7G12, complete sequence (118kb)	95.06	81	4	0	362	442	53951	53871	4e-28	133
LQCBT56TFB	gi|103429151|emb|CT955980.4|	H.melpomene DNA sequence from clone AEHM-7G12, complete sequence (118kb)	86.67	120	15	1	399	517	60149	60030	6e-27	129
LQCBT56TFB	gi|73663880|emb|CR974474.4|	H.melpomene DNA sequence from clone AEHM-41C10, complete sequence (118kb)	76.3	135	32	0	393	527	64412	64278	1e-10	75.7
LQCBT56TFB	gi|103429151|emb|CT955980.4|	H.melpomene DNA sequence from clone AEHM-7G12, complete sequence (118kb)	84.71	170	24	1	364	531	65549	65380	2e-38	167
LQCBT56TFB	gi|103429151|emb|CT955980.4|	H.melpomene DNA sequence from clone AEHM-7G12, complete sequence (118kb)	86.05	129	17	1	454	582	66314	66187	1e-28	135
LQCBT56TFB	gi|73663880|emb|CR974474.4|	H.melpomene DNA sequence from clone AEHM-41C10, complete sequence (118kb)	89.09	55	6	0	365	419	66408	66354	1e-09	71.8
LQCBT56TFB	gi|73663880|emb|CR974474.4|	H.melpomene DNA sequence from clone AEHM-41C10, complete sequence (118kb)	85.56	90	13	0	360	449	70273	70184	1e-17	98.7
LQCBT56TFB	gi|73663880|emb|CR974474.4|	H.melpomene DNA sequence from clone AEHM-41C10, complete sequence (118kb)	88.37	43	5	0	423	465	78154	78196	0.0002	54.5
LQCBT56TFB	gi|103429151|emb|CT955980.4|	H.melpomene DNA sequence from clone AEHM-7G12, complete sequence (118kb)	78.75	80	17	0	448	527	80266	80187	6e-05	56.4
LQCBT56TFB	gi|89330260|emb|CT573313.6|	H.melpomene DNA sequence from clone AEHM-46M10, complete sequence (112kb).	86.36	66	9	0	430	495	80677	80742	1e-10	75.7
LQCBT56TFB	gi|73663880|emb|CR974474.4|	H.melpomene DNA sequence from clone AEHM-41C10, complete sequence (118kb)	89.8	49	5	0	447	495	82697	82745	8e-08	66.1
LQCBT56TFB	gi|89330260|emb|CT573313.6|	H.melpomene DNA sequence from clone AEHM-46M10, complete sequence (112kb).	83.33	78	13	0	418	495	85143	85220	1e-10	75.7
LQCBT56TFB	gi|73663880|emb|CR974474.4|	H.melpomene DNA sequence from clone AEHM-41C10, complete sequence (118kb)	88.73	71	8	0	365	435	89112	89182	2e-15	91.1
LQCBT56TFB	gi|89330260|emb|CT573313.6|	H.melpomene DNA sequence from clone AEHM-46M10, complete sequence (112kb).	87.78	90	11	0	398	487	91743	91654	4e-21	110
LQCBT56TFB	gi|73663880|emb|CR974474.4|	H.melpomene DNA sequence from clone AEHM-41C10, complete sequence (118kb)	86.67	45	6	0	394	438	92805	92849	0.001	52.6
LQCBT56TFB	gi|103429151|emb|CT955980.4|	H.melpomene DNA sequence from clone AEHM-7G12, complete sequence (118kb)	77.31	119	24	1	398	513	93862	93980	3e-07	64.1
LQCBT56TFB	gi|89330260|emb|CT573313.6|	H.melpomene DNA sequence from clone AEHM-46M10, complete sequence (112kb).	80	135	25	2	401	533	98617	98751	1e-13	85.3
LQCBT56TFB	gi|89330260|emb|CT573313.6|	H.melpomene DNA sequence from clone AEHM-46M10, complete sequence (112kb).	89.02	82	9	0	408	489	99242	99161	6e-20	106
LQCBT56TFB	gi|73663880|emb|CR974474.4|	H.melpomene DNA sequence from clone AEHM-41C10, complete sequence (118kb)	81.63	98	17	1	396	492	99422	99519	1e-10	75.7
LQCBT56TFB	gi|103429151|emb|CT955980.4|	H.melpomene DNA sequence from clone AEHM-7G12, complete sequence (118kb)	89.33	75	8	0	367	441	100081	100155	1e-17	98.7
LQCBT56TFB	gi|89330260|emb|CT573313.6|	H.melpomene DNA sequence from clone AEHM-46M10, complete sequence (112kb).	88.31	77	9	0	365	441	100684	100760	4e-17	96.8
LQCBT56TFB	gi|89330260|emb|CT573313.6|	H.melpomene DNA sequence from clone AEHM-46M10, complete sequence (112kb).	87.29	118	15	0	358	475	101926	102043	2e-30	141
LQCBT56TFB	gi|89330260|emb|CT573313.6|	H.melpomene DNA sequence from clone AEHM-46M10, complete sequence (112kb).	81.42	113	17	2	406	516	106001	106111	3e-11	77.6
LQCBT56TFB	gi|89330260|emb|CT573313.6|	H.melpomene DNA sequence from clone AEHM-46M10, complete sequence (112kb).	86.04	222	30	1	362	583	106813	106593	7e-60	239
LQCBT56TFB	gi|73663880|emb|CR974474.4|	H.melpomene DNA sequence from clone AEHM-41C10, complete sequence (118kb)	88	50	6	0	439	488	109079	109030	1e-06	62.2
LQCBT56TFB	gi|103429151|emb|CT955980.4|	H.melpomene DNA sequence from clone AEHM-7G12, complete sequence (118kb)	91.89	74	6	0	361	434	109292	109219	2e-20	108
LQCBT56TFB	gi|73663880|emb|CR974474.4|	H.melpomene DNA sequence from clone AEHM-41C10, complete sequence (118kb)	84.81	79	10	1	366	442	111034	111112	4e-10	73.7
LQCBT56TFB	gi|89330260|emb|CT573313.6|	H.melpomene DNA sequence from clone AEHM-46M10, complete sequence (112kb).	84.33	134	21	0	387	520	111663	111796	3e-29	137
LQCBT56TFB	gi|73663880|emb|CR974474.4|	H.melpomene DNA sequence from clone AEHM-41C10, complete sequence (118kb)	85.06	174	25	1	406	579	114989	114817	8e-41	175
LQCBT56TR	gi|89330260|emb|CT573313.6|	H.melpomene DNA sequence from clone AEHM-46M10, complete sequence (112kb).	87.62	323	39	1	520	842	13876	13555	1e-102	381
LQCBT56TR	gi|89330260|emb|CT573313.6|	H.melpomene DNA sequence from clone AEHM-46M10, complete sequence (112kb).	84.62	377	56	2	7	382	13933	13558	8e-100	371
LQCBT56TR	gi|89330260|emb|CT573313.6|	H.melpomene DNA sequence from clone AEHM-46M10, complete sequence (112kb).	83.15	178	29	1	4	180	14073	13896	4e-36	160
LQCBT56TR	gi|89330260|emb|CT573313.6|	H.melpomene DNA sequence from clone AEHM-46M10, complete sequence (112kb).	74.76	206	52	0	431	636	14102	13897	2e-30	141
LQCBT56TR	gi|89330260|emb|CT573313.6|	H.melpomene DNA sequence from clone AEHM-46M10, complete sequence (112kb).	81.42	678	119	4	4	675	14671	13995	2e-163	583
LQCBT56TR	gi|89330260|emb|CT573313.6|	H.melpomene DNA sequence from clone AEHM-46M10, complete sequence (112kb).	82.93	410	70	0	431	840	14700	14291	3e-117	429
LQCBT56TR	gi|89330260|emb|CT573313.6|	H.melpomene DNA sequence from clone AEHM-46M10, complete sequence (112kb).	86.11	216	29	1	4	218	14808	14593	4e-58	233
LQCBT56TR	gi|89330260|emb|CT573313.6|	H.melpomene DNA sequence from clone AEHM-46M10, complete sequence (112kb).	90.08	121	12	0	98	218	14850	14730	2e-37	164
LQCBT56TR	gi|89330260|emb|CT573313.6|	H.melpomene DNA sequence from clone AEHM-46M10, complete sequence (112kb).	76.61	295	67	2	382	675	14886	14593	1e-46	194
LQCBT56TR	gi|89330260|emb|CT573313.6|	H.melpomene DNA sequence from clone AEHM-46M10, complete sequence (112kb).	76.56	256	57	3	382	636	42700	42953	9e-37	162
LQCBT56TR	gi|89330260|emb|CT573313.6|	H.melpomene DNA sequence from clone AEHM-46M10, complete sequence (112kb).	87.7	122	14	1	97	218	42735	42855	8e-30	139
LQCBT56TR	gi|89330260|emb|CT573313.6|	H.melpomene DNA sequence from clone AEHM-46M10, complete sequence (112kb).	86.07	122	16	1	554	675	42735	42855	2e-26	127
LQCBT56TR	gi|89330260|emb|CT573313.6|	H.melpomene DNA sequence from clone AEHM-46M10, complete sequence (112kb).	83.87	186	29	1	4	188	42777	42962	8e-41	175
LQCBT56TR	gi|89330260|emb|CT573313.6|	H.melpomene DNA sequence from clone AEHM-46M10, complete sequence (112kb).	85.67	328	47	0	520	847	42973	43300	2e-96	360
LQCBT56TR	gi|89330260|emb|CT573313.6|	H.melpomene DNA sequence from clone AEHM-46M10, complete sequence (112kb).	85.31	320	47	0	63	382	42973	43292	1e-91	344
LQCBT56TR	gi|89330260|emb|CT573313.6|	H.melpomene DNA sequence from clone AEHM-46M10, complete sequence (112kb).	87.74	310	38	0	524	833	60923	60614	1e-101	377
LQCBT56TR	gi|89330260|emb|CT573313.6|	H.melpomene DNA sequence from clone AEHM-46M10, complete sequence (112kb).	86.45	310	42	0	67	376	60923	60614	1e-94	354
LQCBT56TR	gi|73663880|emb|CR974474.4|	H.melpomene DNA sequence from clone AEHM-41C10, complete sequence (118kb)	85.26	380	48	2	4	382	66900	66528	5e-105	389
LQCBT56TR	gi|73663880|emb|CR974474.4|	H.melpomene DNA sequence from clone AEHM-41C10, complete sequence (118kb)	80.98	410	71	1	431	840	66929	66527	2e-100	373
LQCBT56TR	gi|73663880|emb|CR974474.4|	H.melpomene DNA sequence from clone AEHM-41C10, complete sequence (118kb)	86.57	216	28	1	4	218	67037	66822	7e-60	239
LQCBT56TR	gi|73663880|emb|CR974474.4|	H.melpomene DNA sequence from clone AEHM-41C10, complete sequence (118kb)	88.52	122	14	0	97	218	67080	66959	2e-34	154
LQCBT56TR	gi|73663880|emb|CR974474.4|	H.melpomene DNA sequence from clone AEHM-41C10, complete sequence (118kb)	77.29	295	65	2	382	675	67115	66822	5e-50	206
LQCBT56TR	gi|73663880|emb|CR974474.4|	H.melpomene DNA sequence from clone AEHM-41C10, complete sequence (118kb)	87.7	122	15	0	100	221	69020	69141	1e-32	148
LQCBT56TR	gi|73663880|emb|CR974474.4|	H.melpomene DNA sequence from clone AEHM-41C10, complete sequence (118kb)	86.07	122	17	0	557	678	69020	69141	3e-29	137
LQCBT56TR	gi|73663880|emb|CR974474.4|	H.melpomene DNA sequence from clone AEHM-41C10, complete sequence (118kb)	87.34	79	9	1	4	81	69060	69138	1e-13	85.3
LQCBT56TR	gi|73663880|emb|CR974474.4|	H.melpomene DNA sequence from clone AEHM-41C10, complete sequence (118kb)	94.03	67	4	0	110	176	86343	86277	6e-20	106
LQCBT56TR	gi|73663880|emb|CR974474.4|	H.melpomene DNA sequence from clone AEHM-41C10, complete sequence (118kb)	91.04	67	6	0	567	633	86343	86277	2e-16	94.9
LQCBT56TR	gi|73663880|emb|CR974474.4|	H.melpomene DNA sequence from clone AEHM-41C10, complete sequence (118kb)	92.73	55	2	1	112	166	86897	86949	4e-10	73.7
LQCBT56TR	gi|73663880|emb|CR974474.4|	H.melpomene DNA sequence from clone AEHM-41C10, complete sequence (118kb)	89.09	55	4	1	569	623	86897	86949	1e-06	62.2
LQCBT56TR	gi|73663880|emb|CR974474.4|	H.melpomene DNA sequence from clone AEHM-41C10, complete sequence (118kb)	87.78	180	22	0	39	218	86955	87134	4e-54	219
LQCBT56TR	gi|73663880|emb|CR974474.4|	H.melpomene DNA sequence from clone AEHM-41C10, complete sequence (118kb)	87.22	180	23	0	496	675	86955	87134	2e-52	214
LQCBT56TR	gi|73663880|emb|CR974474.4|	H.melpomene DNA sequence from clone AEHM-41C10, complete sequence (118kb)	77.61	201	45	0	432	632	87028	87228	1e-39	171
LQCBT56TR	gi|73663880|emb|CR974474.4|	H.melpomene DNA sequence from clone AEHM-41C10, complete sequence (118kb)	85.87	184	25	1	4	186	87056	87239	1e-46	194
LQCBT56TR	gi|73663880|emb|CR974474.4|	H.melpomene DNA sequence from clone AEHM-41C10, complete sequence (118kb)	86.79	318	35	2	520	837	87255	87565	2e-93	350
LQCBT56TR	gi|73663880|emb|CR974474.4|	H.melpomene DNA sequence from clone AEHM-41C10, complete sequence (118kb)	86.16	318	37	1	63	380	87255	87565	7e-93	348
LQCBT56TR	gi|103429151|emb|CT955980.4|	H.melpomene DNA sequence from clone AEHM-7G12, complete sequence (118kb)	87.64	267	19	2	571	834	106004	106259	1e-79	304
LQCBT56TR	gi|103429151|emb|CT955980.4|	H.melpomene DNA sequence from clone AEHM-7G12, complete sequence (118kb)	86.89	267	21	2	114	377	106004	106259	4e-76	292
LQCBT56TR	gi|73663880|emb|CR974474.4|	H.melpomene DNA sequence from clone AEHM-41C10, complete sequence (118kb)	87.62	323	39	1	520	842	112335	112014	1e-102	381
LQCBT56TR	gi|73663880|emb|CR974474.4|	H.melpomene DNA sequence from clone AEHM-41C10, complete sequence (118kb)	84.62	377	56	2	7	382	112392	112017	8e-100	371
LQCBT56TR	gi|73663880|emb|CR974474.4|	H.melpomene DNA sequence from clone AEHM-41C10, complete sequence (118kb)	83.15	178	29	1	4	180	112532	112355	4e-36	160
LQCBT56TR	gi|73663880|emb|CR974474.4|	H.melpomene DNA sequence from clone AEHM-41C10, complete sequence (118kb)	74.76	206	52	0	431	636	112561	112356	2e-30	141
LQCBT56TR	gi|73663880|emb|CR974474.4|	H.melpomene DNA sequence from clone AEHM-41C10, complete sequence (118kb)	81.42	678	119	4	4	675	113130	112454	2e-163	583
LQCBT56TR	gi|73663880|emb|CR974474.4|	H.melpomene DNA sequence from clone AEHM-41C10, complete sequence (118kb)	82.93	410	70	0	431	840	113159	112750	3e-117	429
LQCBT56TR	gi|73663880|emb|CR974474.4|	H.melpomene DNA sequence from clone AEHM-41C10, complete sequence (118kb)	86.11	216	29	1	4	218	113267	113052	4e-58	233
LQCBT56TR	gi|73663880|emb|CR974474.4|	H.melpomene DNA sequence from clone AEHM-41C10, complete sequence (118kb)	90.08	121	12	0	98	218	113309	113189	2e-37	164
LQCBT56TR	gi|73663880|emb|CR974474.4|	H.melpomene DNA sequence from clone AEHM-41C10, complete sequence (118kb)	76.61	295	67	2	382	675	113345	113052	1e-46	194
LQCBT56TR	gi|46362238|emb|CR382398.1|	Plasmodium falciparum chromosome 6, complete sequence; segment 1/5	84.62	39	6	0	822	860	116008	116046	2.7	41.1
LQCBT57TR	gi|37907893|gb|AY437779.1|	Heliconius himera STRI-B-HIMERA dopa decarboxylase (Ddc) gene, exon2,3.	78.89	90	17	1	314	401	331	420	0.0002	54.5
LQCBT57TR	gi|73663880|emb|CR974474.4|	H.melpomene DNA sequence from clone AEHM-41C10, complete sequence (118kb)	80.77	52	10	0	314	365	34033	33982	0.72	43
LQCBT57TR	gi|73663880|emb|CR974474.4|	H.melpomene DNA sequence from clone AEHM-41C10, complete sequence (118kb)	79.03	62	13	0	299	360	66415	66354	0.19	44.9
LQCBT59TR	gi|73663880|emb|CR974474.4|	H.melpomene DNA sequence from clone AEHM-41C10, complete sequence (118kb)	87.5	40	5	0	111	150	19106	19067	0.013	48.8
LQCBT59TR	gi|103429151|emb|CT955980.4|	H.melpomene DNA sequence from clone AEHM-7G12, complete sequence (118kb)	84.91	53	8	0	91	143	39432	39484	6e-05	56.4
LQCBT59TR	gi|89330260|emb|CT573313.6|	H.melpomene DNA sequence from clone AEHM-46M10, complete sequence (112kb).	77.42	93	21	0	50	142	60425	60517	2e-05	58.4
LQCBT59TR	gi|103429151|emb|CT955980.4|	H.melpomene DNA sequence from clone AEHM-7G12, complete sequence (118kb)	80.33	61	12	0	89	149	91503	91563	0.013	48.8
LQCBT59TR	gi|89330260|emb|CT573313.6|	H.melpomene DNA sequence from clone AEHM-46M10, complete sequence (112kb).	76.04	96	23	0	46	141	95702	95797	0.001	52.6
LQCBT59TR	gi|89330260|emb|CT573313.6|	H.melpomene DNA sequence from clone AEHM-46M10, complete sequence (112kb).	76.81	69	16	0	38	106	102316	102384	2.7	41.1
LQCBT60TR	gi|89330260|emb|CT573313.6|	H.melpomene DNA sequence from clone AEHM-46M10, complete sequence (112kb).	80.42	189	37	0	18	206	13743	13555	3e-33	150
LQCBT60TR	gi|89330260|emb|CT573313.6|	H.melpomene DNA sequence from clone AEHM-46M10, complete sequence (112kb).	81.28	187	35	0	18	204	14477	14291	1e-35	158
LQCBT60TR	gi|89330260|emb|CT573313.6|	H.melpomene DNA sequence from clone AEHM-46M10, complete sequence (112kb).	80.77	208	40	0	1	208	43090	43297	5e-39	169
LQCBT60TR	gi|89330260|emb|CT573313.6|	H.melpomene DNA sequence from clone AEHM-46M10, complete sequence (112kb).	80.75	187	36	0	11	197	60800	60614	7e-34	152
LQCBT60TR	gi|73663880|emb|CR974474.4|	H.melpomene DNA sequence from clone AEHM-41C10, complete sequence (118kb)	83.42	187	31	0	18	204	66713	66527	2e-42	181
LQCBT60TR	gi|73663880|emb|CR974474.4|	H.melpomene DNA sequence from clone AEHM-41C10, complete sequence (118kb)	83.24	179	30	0	23	201	87387	87565	1e-39	171
LQCBT60TR	gi|103429151|emb|CT955980.4|	H.melpomene DNA sequence from clone AEHM-7G12, complete sequence (118kb)	85	140	21	0	59	198	106120	106259	1e-32	148
LQCBT60TR	gi|73663880|emb|CR974474.4|	H.melpomene DNA sequence from clone AEHM-41C10, complete sequence (118kb)	80.42	189	37	0	18	206	112202	112014	3e-33	150
LQCBT60TR	gi|73663880|emb|CR974474.4|	H.melpomene DNA sequence from clone AEHM-41C10, complete sequence (118kb)	81.28	187	35	0	18	204	112936	112750	1e-35	158
LQCBT62TR	gi|103429151|emb|CT955980.4|	H.melpomene DNA sequence from clone AEHM-7G12, complete sequence (118kb)	80.56	72	14	0	384	455	389	318	2e-05	58.4
LQCBT62TR	gi|73663880|emb|CR974474.4|	H.melpomene DNA sequence from clone AEHM-41C10, complete sequence (118kb)	80.56	72	14	0	384	455	1612	1683	2e-05	58.4
LQCBT63TR	gi|37907893|gb|AY437779.1|	Heliconius himera STRI-B-HIMERA dopa decarboxylase (Ddc) gene, exon2,3.	86.21	58	8	0	49	106	320	377	8e-08	66.1
LQCBT63TR	gi|41618679|tpg|BK002436.1|	TPA_inf: Drosophila melanogaster HDC12867 (HDC12867) gene, complete cds	89.19	37	4	0	429	465	595	559	0.013	48.8
LQCBT63TR	gi|73663880|emb|CR974474.4|	H.melpomene DNA sequence from clone AEHM-41C10, complete sequence (118kb)	85.96	57	8	0	50	106	3971	4027	3e-07	64.1
LQCBT63TR	gi|103429151|emb|CT955980.4|	H.melpomene DNA sequence from clone AEHM-7G12, complete sequence (118kb)	91.18	34	3	0	156	189	4078	4045	0.013	48.8
LQCBT63TR	gi|103429151|emb|CT955980.4|	H.melpomene DNA sequence from clone AEHM-7G12, complete sequence (118kb)	90.24	41	4	0	157	197	6470	6430	6e-05	56.4
LQCBT63TR	gi|89330260|emb|CT573313.6|	H.melpomene DNA sequence from clone AEHM-46M10, complete sequence (112kb).	92.11	38	3	0	53	90	27600	27563	6e-05	56.4
LQCBT63TR	gi|73663880|emb|CR974474.4|	H.melpomene DNA sequence from clone AEHM-41C10, complete sequence (118kb)	86.05	43	6	0	156	198	33952	33910	0.013	48.8
LQCBT63TR	gi|73663880|emb|CR974474.4|	H.melpomene DNA sequence from clone AEHM-41C10, complete sequence (118kb)	86.05	43	6	0	51	93	51126	51084	0.013	48.8
LQCBT63TR	gi|103429151|emb|CT955980.4|	H.melpomene DNA sequence from clone AEHM-7G12, complete sequence (118kb)	86.21	58	8	0	49	106	53951	53894	8e-08	66.1
LQCBT63TR	gi|89330260|emb|CT573313.6|	H.melpomene DNA sequence from clone AEHM-46M10, complete sequence (112kb).	87.5	48	6	0	156	203	98671	98718	2e-05	58.4
LQCBT63TR	gi|89330260|emb|CT573313.6|	H.melpomene DNA sequence from clone AEHM-46M10, complete sequence (112kb).	81.82	55	10	0	52	106	100684	100738	0.013	48.8
LQCBT63TR	gi|13027514|gb|AC007770.5|AC007770	Drosophila melanogaster, chromosome 3R, region 86C-86C, BAC clone BACR03J13, complete sequence (179 kb)	89.19	37	4	0	429	465	113029	112993	0.013	48.8
LQCBT63TR	gi|55380579|gb|AE014297.2|	Drosophila melanogaster chromosome 3R, complete sequence (27Mb)	89.19	37	4	0	429	465	6376735	6376699	0.013	48.8
LQCBT65TFB	gi|15788796|gb|AF413748.1|	Heliconius doris (Laparus doris) isolate STRI-B-846-Mpi-1 mannose phosphate isomerase (Mpi) gene, exons 3 and 4 and partial cds	82.76	58	10	0	670	727	285	342	0.0002	54.5
LQCBT65TFB	gi|51127331|emb|AJ748325.1|	Heliothis virescens partial mRNA for putative chemosensory receptor 10	81.82	77	13	1	215	291	1107	1182	2e-05	58.4
LQCBT65TFB	gi|89330260|emb|CT573313.6|	H.melpomene DNA sequence from clone AEHM-46M10, complete sequence (112kb).	87.35	166	21	0	8	173	13725	13560	9e-48	198
LQCBT65TFB	gi|89330260|emb|CT573313.6|	H.melpomene DNA sequence from clone AEHM-46M10, complete sequence (112kb).	86.75	166	22	0	8	173	14459	14294	5e-46	192
LQCBT65TFB	gi|73663880|emb|CR974474.4|	H.melpomene DNA sequence from clone AEHM-41C10, complete sequence (118kb)	91.18	34	3	0	672	705	36149	36116	0.013	48.8
LQCBT65TFB	gi|103429151|emb|CT955980.4|	H.melpomene DNA sequence from clone AEHM-7G12, complete sequence (118kb)	87.5	40	5	0	669	708	38726	38687	0.013	48.8
LQCBT65TFB	gi|89330260|emb|CT573313.6|	H.melpomene DNA sequence from clone AEHM-46M10, complete sequence (112kb).	87.06	170	22	0	4	173	43121	43290	2e-48	200
LQCBT65TFB	gi|89330260|emb|CT573313.6|	H.melpomene DNA sequence from clone AEHM-46M10, complete sequence (112kb).	89.51	162	17	0	8	169	60775	60614	2e-52	214
LQCBT65TFB	gi|73663880|emb|CR974474.4|	H.melpomene DNA sequence from clone AEHM-41C10, complete sequence (118kb)	89.57	163	17	0	11	173	66692	66530	6e-53	216
LQCBT65TFB	gi|73663880|emb|CR974474.4|	H.melpomene DNA sequence from clone AEHM-41C10, complete sequence (118kb)	79.63	54	11	0	241	294	70113	70166	2.7	41.1
LQCBT65TFB	gi|73663880|emb|CR974474.4|	H.melpomene DNA sequence from clone AEHM-41C10, complete sequence (118kb)	94.74	38	2	0	671	708	70222	70185	1e-06	62.2
LQCBT65TFB	gi|89330260|emb|CT573313.6|	H.melpomene DNA sequence from clone AEHM-46M10, complete sequence (112kb).	91.67	36	3	0	727	762	80722	80757	0.001	52.6
LQCBT65TFB	gi|73663880|emb|CR974474.4|	H.melpomene DNA sequence from clone AEHM-41C10, complete sequence (118kb)	89.83	177	17	1	8	183	87400	87576	2e-56	227
LQCBT65TFB	gi|89330260|emb|CT573313.6|	H.melpomene DNA sequence from clone AEHM-46M10, complete sequence (112kb).	87.88	33	4	0	673	705	91728	91696	2.7	41.1
LQCBT65TFB	gi|103429151|emb|CT955980.4|	H.melpomene DNA sequence from clone AEHM-7G12, complete sequence (118kb)	90.79	152	14	0	19	170	106108	106259	8e-52	212
LQCBT65TFB	gi|73663880|emb|CR974474.4|	H.melpomene DNA sequence from clone AEHM-41C10, complete sequence (118kb)	87.35	166	21	0	8	173	112184	112019	9e-48	198
LQCBT65TFB	gi|73663880|emb|CR974474.4|	H.melpomene DNA sequence from clone AEHM-41C10, complete sequence (118kb)	86.75	166	22	0	8	173	112918	112753	5e-46	192
LQCBT67TR	gi|37907893|gb|AY437779.1|	Heliconius himera STRI-B-HIMERA dopa decarboxylase (Ddc) gene, exon2,3.	87.5	48	6	0	4	51	371	324	2e-05	58.4
LQCBT67TR	gi|73663880|emb|CR974474.4|	H.melpomene DNA sequence from clone AEHM-41C10, complete sequence (118kb)	87.18	39	5	0	7	45	6457	6419	0.05	46.8
LQCBT70TR	gi|89330260|emb|CT573313.6|	H.melpomene DNA sequence from clone AEHM-46M10, complete sequence (112kb).	81.97	61	11	0	128	188	80606	80666	0.0002	54.5
LQCBT71TFB	gi|88866932|gb|DQ393975.1|	Cydia pomonella (codling moth) clone Cp4.161 microsatellite sequence	94.12	34	2	0	4	37	344	311	0.0002	54.5
LQCBT71TFB	gi|51127331|emb|AJ748325.1|	Heliothis virescens partial mRNA for putative chemosensory receptor 10	78.95	76	16	0	74	149	1182	1107	0.0002	54.5
LQCBT71TFB	gi|51127331|emb|AJ748325.1|	Heliothis virescens partial mRNA for putative chemosensory receptor 10	93.33	30	2	0	2	31	1298	1269	0.05	46.8
LQCBT71TFB	gi|2894826|gb|U90756.1|U90756	Lymantria dispar (gypsy moth) vitellogenin gene, complete cds	79.69	64	13	0	86	149	2078	2015	0.013	48.8
LQCBT71TFB	gi|77696186|gb|DQ205092.1|	Colias eurytheme phosphoglucose isomerase (PGI) gene, complete cds	90	30	3	0	2	31	8860	8889	2.7	41.1
LQCBT71TR	gi|88866932|gb|DQ393975.1|	Cydia pomonella (codling moth) clone Cp4.161 microsatellite sequence	86.49	74	10	0	100	173	331	258	1e-13	85.3
LQCBT71TR	gi|87133353|gb|DQ380826.1|	Arhopala epimuta (insect) clone AEP037 microsatellite sequence	79.65	113	17	2	62	171	387	278	2e-08	68
LQCBT71TR	gi|87133367|gb|DQ380840.1|	Arhopala epimuta (insect) clone AEP063 microsatellite sequence	83.33	66	11	0	100	165	523	588	3e-07	64.1
LQCBT71TR	gi|51127331|emb|AJ748325.1|	Heliothis virescens partial mRNA for putative chemosensory receptor 10	81.58	76	13	1	153	227	1182	1107	6e-05	56.4
LQCBT71TR	gi|51127331|emb|AJ748325.1|	Heliothis virescens partial mRNA for putative chemosensory receptor 10	81.94	72	13	0	102	173	1281	1210	3e-07	64.1
LQCBT71TR	gi|6272645|gb|AF177661.1|AF177661	Yponomeuta cagnagellus (spindle ermine moth) pheromone binding protein (PBP) gene, complete cds	81.82	132	20	2	100	227	1452	1321	4e-17	96.8
LQCBT71TR	gi|2894826|gb|U90756.1|U90756	Lymantria dispar (gypsy moth) vitellogenin gene, complete cds	80	120	19	2	113	227	2134	2015	4e-10	73.7
LQCBT71TR	gi|83843267|gb|AY382615.2|	Helicoverpa armigera diapause hormone-pheromone biosynthesis activating peptide gene, complete cds	86.36	44	6	0	122	165	2602	2645	0.003	50.7
LQCBT74TR	gi|37907893|gb|AY437779.1|	Heliconius himera STRI-B-HIMERA dopa decarboxylase (Ddc) gene, exon2,3.	96.15	52	2	0	63	114	370	319	9e-15	89.1
LQCBT74TR	gi|73663880|emb|CR974474.4|	H.melpomene DNA sequence from clone AEHM-41C10, complete sequence (118kb)	94	50	3	0	63	112	4020	3971	7e-12	79.5
LQCBT74TR	gi|103429151|emb|CT955980.4|	H.melpomene DNA sequence from clone AEHM-7G12, complete sequence (118kb)	88.24	51	6	0	64	114	20287	20337	3e-07	64.1
LQCBT74TR	gi|89330260|emb|CT573313.6|	H.melpomene DNA sequence from clone AEHM-46M10, complete sequence (112kb).	95.65	46	2	0	64	109	27555	27600	3e-11	77.6
LQCBT74TR	gi|103429151|emb|CT955980.4|	H.melpomene DNA sequence from clone AEHM-7G12, complete sequence (118kb)	92.31	52	4	0	63	114	38723	38774	3e-11	77.6
LQCBT74TR	gi|73663880|emb|CR974474.4|	H.melpomene DNA sequence from clone AEHM-41C10, complete sequence (118kb)	87.23	47	6	0	65	111	51080	51126	6e-05	56.4
LQCBT74TR	gi|103429151|emb|CT955980.4|	H.melpomene DNA sequence from clone AEHM-7G12, complete sequence (118kb)	94.23	52	3	0	63	114	53901	53952	5e-13	83.4
LQCBT74TR	gi|103429151|emb|CT955980.4|	H.melpomene DNA sequence from clone AEHM-7G12, complete sequence (118kb)	91.3	46	4	0	66	111	65504	65549	8e-08	66.1
LQCBT74TR	gi|103429151|emb|CT955980.4|	H.melpomene DNA sequence from clone AEHM-7G12, complete sequence (118kb)	90.2	51	5	0	63	113	109241	109291	6e-09	69.9
LQCBT74TR	gi|89330260|emb|CT573313.6|	H.melpomene DNA sequence from clone AEHM-46M10, complete sequence (112kb).	92.5	40	3	0	69	108	109912	109873	4e-06	60.3
LQCBT79TR	gi|13398359|gb|AF297115.1|AF297115	(cabbage looper, insect) Trichoplusia ni acyl-CoA delta-9 desaturase (FBDs) gene, intron 1 and partial cds	87.04	54	6	1	645	697	1275	1328	0.0002	54.5
LQCBT79TR	gi|103429151|emb|CT955980.4|	H.melpomene DNA sequence from clone AEHM-7G12, complete sequence (118kb)	77	100	23	0	5	104	20543	20642	4e-06	60.3
LQCBT79TR	gi|18201838|gb|AC104187.2|	Homo sapiens chromosome 3 clone RP11-424N24, complete sequence (186kb)	84.09	44	7	0	724	767	72368	72325	0.19	44.9
LQCBT80TR	gi|89330260|emb|CT573313.6|	H.melpomene DNA sequence from clone AEHM-46M10, complete sequence (112kb).	91.38	58	5	0	4	61	13617	13560	5e-13	83.4
LQCBT80TR	gi|89330260|emb|CT573313.6|	H.melpomene DNA sequence from clone AEHM-46M10, complete sequence (112kb).	89.06	64	7	0	4	67	14351	14288	5e-13	83.4
LQCBT80TR	gi|89330260|emb|CT573313.6|	H.melpomene DNA sequence from clone AEHM-46M10, complete sequence (112kb).	93.1	58	4	0	4	61	43233	43290	9e-15	89.1
LQCBT80TR	gi|89330260|emb|CT573313.6|	H.melpomene DNA sequence from clone AEHM-46M10, complete sequence (112kb).	89.23	65	7	0	5	69	60666	60602	1e-13	85.3
LQCBT80TR	gi|73663880|emb|CR974474.4|	H.melpomene DNA sequence from clone AEHM-41C10, complete sequence (118kb)	91.38	58	5	0	4	61	66587	66530	5e-13	83.4
LQCBT80TR	gi|73663880|emb|CR974474.4|	H.melpomene DNA sequence from clone AEHM-41C10, complete sequence (118kb)	89.39	66	7	0	4	69	87508	87573	3e-14	87.2
LQCBT80TR	gi|103429151|emb|CT955980.4|	H.melpomene DNA sequence from clone AEHM-7G12, complete sequence (118kb)	92.31	52	4	0	4	55	106205	106256	3e-11	77.6
LQCBT80TR	gi|73663880|emb|CR974474.4|	H.melpomene DNA sequence from clone AEHM-41C10, complete sequence (118kb)	91.38	58	5	0	4	61	112076	112019	5e-13	83.4
LQCBT80TR	gi|73663880|emb|CR974474.4|	H.melpomene DNA sequence from clone AEHM-41C10, complete sequence (118kb)	89.06	64	7	0	4	67	112810	112747	5e-13	83.4
LQCBT82TR	gi|103429151|emb|CT955980.4|	H.melpomene DNA sequence from clone AEHM-7G12, complete sequence (118kb)	80.7	57	11	0	53	109	372	428	0.05	46.8
LQCBT82TR	gi|15788796|gb|AF413748.1|	Heliconius doris (Laparus doris) isolate STRI-B-846-Mpi-1 mannose phosphate isomerase (Mpi) gene, exons 3 and 4 and partial cds	84.43	122	19	0	20	141	372	493	9e-26	125
LQCBT82TR	gi|37907893|gb|AY437779.1|	Heliconius himera STRI-B-HIMERA dopa decarboxylase (Ddc) gene, exon2,3.	87.21	86	11	0	13	98	456	541	8e-19	102
LQCBT82TR	gi|73663880|emb|CR974474.4|	H.melpomene DNA sequence from clone AEHM-41C10, complete sequence (118kb)	80.7	57	11	0	53	109	1629	1573	0.05	46.8
LQCBT82TR	gi|103429151|emb|CT955980.4|	H.melpomene DNA sequence from clone AEHM-7G12, complete sequence (118kb)	88.76	89	10	0	5	93	6435	6347	3e-22	114
LQCBT82TR	gi|89330260|emb|CT573313.6|	H.melpomene DNA sequence from clone AEHM-46M10, complete sequence (112kb).	86	50	7	0	24	73	7280	7329	6e-05	56.4
LQCBT82TR	gi|89330260|emb|CT573313.6|	H.melpomene DNA sequence from clone AEHM-46M10, complete sequence (112kb).	85.27	129	19	0	13	141	23154	23282	8e-30	139
LQCBT82TR	gi|73663880|emb|CR974474.4|	H.melpomene DNA sequence from clone AEHM-41C10, complete sequence (118kb)	92.68	41	3	0	53	93	37119	37159	1e-06	62.2
LQCBT82TR	gi|103429151|emb|CT955980.4|	H.melpomene DNA sequence from clone AEHM-7G12, complete sequence (118kb)	82.61	92	16	0	5	96	66278	66187	1e-13	85.3
LQCBT82TR	gi|89330260|emb|CT573313.6|	H.melpomene DNA sequence from clone AEHM-46M10, complete sequence (112kb).	96.77	31	1	0	13	43	67804	67774	0.0002	54.5
LQCBT82TR	gi|89330260|emb|CT573313.6|	H.melpomene DNA sequence from clone AEHM-46M10, complete sequence (112kb).	86.44	59	8	0	53	111	72971	73029	2e-08	68
LQCBT82TR	gi|89330260|emb|CT573313.6|	H.melpomene DNA sequence from clone AEHM-46M10, complete sequence (112kb).	82.03	128	21	2	14	141	103326	103201	2e-16	94.9
LQCBT82TR	gi|73663880|emb|CR974474.4|	H.melpomene DNA sequence from clone AEHM-41C10, complete sequence (118kb)	91.67	36	3	0	8	43	104944	104909	0.001	52.6
LQCBT82TR	gi|73663880|emb|CR974474.4|	H.melpomene DNA sequence from clone AEHM-41C10, complete sequence (118kb)	84	100	15	1	14	112	105527	105626	2e-15	91.1
LQCBT82TR	gi|89330260|emb|CT573313.6|	H.melpomene DNA sequence from clone AEHM-46M10, complete sequence (112kb).	87.37	95	12	0	13	107	106677	106583	3e-22	114
LQCBT84TFB	gi|103429151|emb|CT955980.4|	H.melpomene DNA sequence from clone AEHM-7G12, complete sequence (118kb)	83.02	53	9	0	685	737	6453	6401	0.003	50.7
LQCBT84TFB	gi|103429151|emb|CT955980.4|	H.melpomene DNA sequence from clone AEHM-7G12, complete sequence (118kb)	82	50	9	0	685	734	38663	38614	0.19	44.9
LQCBT84TFB	gi|103429151|emb|CT955980.4|	H.melpomene DNA sequence from clone AEHM-7G12, complete sequence (118kb)	91.89	37	3	0	701	737	68318	68282	0.0002	54.5
LQCBT84TR	gi|19550678|gb|AF481471.1|	Heliconius erato/melpomene microsatellite HEL.06 sequence.	81.01	79	15	0	519	597	298	376	8e-08	66.1
LQCBT84TR	gi|89330260|emb|CT573313.6|	H.melpomene DNA sequence from clone AEHM-46M10, complete sequence (112kb).	81.01	79	15	0	506	584	27519	27441	8e-08	66.1
LQCBT84TR	gi|73663880|emb|CR974474.4|	H.melpomene DNA sequence from clone AEHM-41C10, complete sequence (118kb)	79.37	63	13	0	507	569	33958	33896	0.05	46.8
LQCBT84TR	gi|103429151|emb|CT955980.4|	H.melpomene DNA sequence from clone AEHM-7G12, complete sequence (118kb)	82.86	70	12	0	500	569	66327	66258	8e-08	66.1
LQCBT84TR	gi|73663880|emb|CR974474.4|	H.melpomene DNA sequence from clone AEHM-41C10, complete sequence (118kb)	84.91	53	8	0	507	559	66344	66292	6e-05	56.4
LQCBT84TR	gi|89330260|emb|CT573313.6|	H.melpomene DNA sequence from clone AEHM-46M10, complete sequence (112kb).	84.62	52	8	0	506	557	99203	99152	0.0002	54.5
LQCBT84TR	gi|73663880|emb|CR974474.4|	H.melpomene DNA sequence from clone AEHM-41C10, complete sequence (118kb)	82.61	46	8	0	524	569	105493	105538	0.72	43
LQCBT86TR	gi|103429151|emb|CT955980.4|	H.melpomene DNA sequence from clone AEHM-7G12, complete sequence (118kb)	91.43	35	3	0	227	261	10887	10853	0.003	50.7
LQCBT86TR	gi|11024922|gb|AC011194.15|AC011194	Mus musculus chromosome 11, clone RP23-196F5, complete sequence.(181kb)	84.62	39	6	0	228	266	25307	25269	2.7	41.1
LQCBT86TR	gi|71725596|gb|AC159208.2|	Mus musculus BAC clone RP23-152K15 from chromosome 13, complete sequence (195kb)	85	40	6	0	232	271	35456	35495	0.72	43
LQCBT86TR	gi|23337177|emb|AL645478.15|	Mouse DNA sequence from clone RP23-85A17 on chromosome 11, complete sequence (121kb)	84.62	39	6	0	228	266	44129	44091	2.7	41.1
LQCBT88TR	gi|37907893|gb|AY437779.1|	Heliconius himera STRI-B-HIMERA dopa decarboxylase (Ddc) gene, exon2,3.	78.33	120	22	2	642	757	331	450	1e-06	62.2
LQCBT88TR	gi|103429151|emb|CT955980.4|	H.melpomene DNA sequence from clone AEHM-7G12, complete sequence (118kb)	81.97	61	11	0	160	220	15783	15843	0.0002	54.5
LQCBT88TR	gi|73663880|emb|CR974474.4|	H.melpomene DNA sequence from clone AEHM-41C10, complete sequence (118kb)	80.77	52	10	0	642	693	34033	33982	0.72	43
LQCBT88TR	gi|73663880|emb|CR974474.4|	H.melpomene DNA sequence from clone AEHM-41C10, complete sequence (118kb)	79.03	62	13	0	627	688	66415	66354	0.19	44.9
LQCBT92TR	gi|110756027|ref|XM_395226.3|	PREDICTED: Apis mellifera similar to CG14670-PA (LOC411759), partial mRNA	89.19	37	4	0	281	317	1990	1954	0.013	48.8
LQCBT92TR	gi|89330260|emb|CT573313.6|	H.melpomene DNA sequence from clone AEHM-46M10, complete sequence (112kb).	84	50	8	0	4	53	104010	103961	0.003	50.7
LQCBT92TR	gi|15553112|gb|AC023356.8|	Homo sapiens chromosome 15 clone RP11-329C22 map 15q15, complete sequence	95.83	24	1	0	249	272	141422	141399	2.7	41.1
LQCBT93TFB	gi|29165204|emb|BX005001.6|	Zebrafish DNA sequence from clone DKEY-202E22 in linkage group 21, complete sequence (159kb)	92.59	27	2	0	121	147	43994	44020	2.7	41.1
LQCBT94TR	gi|89330260|emb|CT573313.6|	H.melpomene DNA sequence from clone AEHM-46M10, complete sequence (112kb).	84.69	98	10	2	11	107	9111	9204	5e-13	83.4
LQCBT94TR	gi|73663880|emb|CR974474.4|	H.melpomene DNA sequence from clone AEHM-41C10, complete sequence (118kb)	85.71	98	9	2	11	107	24911	25004	9e-15	89.1
LQCBT94TR	gi|73663880|emb|CR974474.4|	H.melpomene DNA sequence from clone AEHM-41C10, complete sequence (118kb)	84.69	98	10	2	11	107	107570	107663	5e-13	83.4
LQCBT96TR	gi|19550678|gb|AF481471.1|	Heliconius erato/melpomene microsatellite HEL.06 sequence.	88.37	43	5	0	561	603	348	306	0.0002	54.5
LQCBT96TR	gi|103429151|emb|CT955980.4|	H.melpomene DNA sequence from clone AEHM-7G12, complete sequence (118kb)	89.74	39	4	0	484	522	6332	6370	0.001	52.6
LQCBT96TR	gi|103429151|emb|CT955980.4|	H.melpomene DNA sequence from clone AEHM-7G12, complete sequence (118kb)	83.56	73	11	1	603	674	12407	12335	1e-06	62.2
LQCBT96TR	gi|103429151|emb|CT955980.4|	H.melpomene DNA sequence from clone AEHM-7G12, complete sequence (118kb)	91.67	48	4	0	556	603	66253	66300	6e-09	69.9
LQCBT96TR	gi|89330260|emb|CT573313.6|	H.melpomene DNA sequence from clone AEHM-46M10, complete sequence (112kb).	83.33	84	9	1	561	644	80757	80679	1e-09	71.8
LQCBU01TR	gi|19550678|gb|AF481471.1|	Heliconius erato/melpomene microsatellite HEL.06 sequence.	92.31	39	3	0	635	673	391	353	2e-05	58.4
LQCBU01TR	gi|73663880|emb|CR974474.4|	H.melpomene DNA sequence from clone AEHM-41C10, complete sequence (118kb)	89.74	39	4	0	628	666	1598	1636	0.001	52.6
LQCBU01TR	gi|66824998|ref|XM_640762.1|	Dictyostelium discoideum AX4 RasGEF domain-containing protein (gefX) mRNA, complete cds	83.33	42	7	0	301	342	1823	1782	2.7	41.1
LQCBU01TR	gi|86170511|ref|XM_960937.1|	Plasmodium falciparum 3D7 hypothetical protein (PFF0195c) partial mRNA	85.37	41	6	0	302	342	2785	2745	0.19	44.9
LQCBU01TR	gi|103429151|emb|CT955980.4|	H.melpomene DNA sequence from clone AEHM-7G12, complete sequence (118kb)	97.06	34	1	0	626	659	6354	6387	4e-06	60.3
LQCBU01TR	gi|103429151|emb|CT955980.4|	H.melpomene DNA sequence from clone AEHM-7G12, complete sequence (118kb)	83.02	53	9	0	668	720	6443	6495	0.003	50.7
LQCBU01TR	gi|89330260|emb|CT573313.6|	H.melpomene DNA sequence from clone AEHM-46M10, complete sequence (112kb).	88.37	43	5	0	626	668	6519	6561	0.0002	54.5
LQCBU01TR	gi|89330260|emb|CT573313.6|	H.melpomene DNA sequence from clone AEHM-46M10, complete sequence (112kb).	90.48	42	4	0	622	663	11691	11732	2e-05	58.4
LQCBU01TR	gi|103429151|emb|CT955980.4|	H.melpomene DNA sequence from clone AEHM-7G12, complete sequence (118kb)	82.14	56	10	0	668	723	12416	12361	0.003	50.7
LQCBU01TR	gi|103429151|emb|CT955980.4|	H.melpomene DNA sequence from clone AEHM-7G12, complete sequence (118kb)	83.72	43	7	0	626	668	20619	20577	0.72	43
LQCBU01TR	gi|73663880|emb|CR974474.4|	H.melpomene DNA sequence from clone AEHM-41C10, complete sequence (118kb)	92.68	41	3	0	626	666	28558	28518	1e-06	62.2
LQCBU01TR	gi|103429151|emb|CT955980.4|	H.melpomene DNA sequence from clone AEHM-7G12, complete sequence (118kb)	90.24	41	4	0	628	668	30536	30576	6e-05	56.4
LQCBU01TR	gi|103429151|emb|CT955980.4|	H.melpomene DNA sequence from clone AEHM-7G12, complete sequence (118kb)	85.42	48	7	0	626	673	30967	31014	0.001	52.6
LQCBU01TR	gi|30314908|emb|AL935202.7|	Zebrafish DNA sequence from clone CH211-197E11, complete sequence. (189kb)	83.33	42	7	0	292	333	31987	32028	2.7	41.1
LQCBU01TR	gi|89330260|emb|CT573313.6|	H.melpomene DNA sequence from clone AEHM-46M10, complete sequence (112kb).	87.18	39	5	0	743	781	36381	36419	0.05	46.8
LQCBU01TR	gi|103429151|emb|CT955980.4|	H.melpomene DNA sequence from clone AEHM-7G12, complete sequence (118kb)	82.14	56	10	0	668	723	38653	38708	0.003	50.7
LQCBU01TR	gi|103429151|emb|CT955980.4|	H.melpomene DNA sequence from clone AEHM-7G12, complete sequence (118kb)	78.69	61	13	0	738	798	39423	39483	0.72	43
LQCBU01TR	gi|103429151|emb|CT955980.4|	H.melpomene DNA sequence from clone AEHM-7G12, complete sequence (118kb)	86	50	7	0	674	723	45091	45042	6e-05	56.4
LQCBU01TR	gi|89330260|emb|CT573313.6|	H.melpomene DNA sequence from clone AEHM-46M10, complete sequence (112kb).	74.15	147	38	0	671	817	48655	48801	3e-07	64.1
LQCBU01TR	gi|89330260|emb|CT573313.6|	H.melpomene DNA sequence from clone AEHM-46M10, complete sequence (112kb).	88.46	52	6	0	622	673	49090	49141	8e-08	66.1
LQCBU01TR	gi|103429151|emb|CT955980.4|	H.melpomene DNA sequence from clone AEHM-7G12, complete sequence (118kb)	85.11	47	7	0	626	672	56820	56866	0.003	50.7
LQCBU01TR	gi|103429151|emb|CT955980.4|	H.melpomene DNA sequence from clone AEHM-7G12, complete sequence (118kb)	91.67	48	4	0	626	673	58638	58685	6e-09	69.9
LQCBU01TR	gi|89330260|emb|CT573313.6|	H.melpomene DNA sequence from clone AEHM-46M10, complete sequence (112kb).	79.66	118	24	0	684	801	60403	60520	9e-15	89.1
LQCBU01TR	gi|103429151|emb|CT955980.4|	H.melpomene DNA sequence from clone AEHM-7G12, complete sequence (118kb)	91.49	47	4	0	626	672	63114	63160	2e-08	68
LQCBU01TR	gi|103429151|emb|CT955980.4|	H.melpomene DNA sequence from clone AEHM-7G12, complete sequence (118kb)	82.14	56	10	0	668	723	65429	65484	0.003	50.7
LQCBU01TR	gi|89330260|emb|CT573313.6|	H.melpomene DNA sequence from clone AEHM-46M10, complete sequence (112kb).	90.57	53	5	0	621	673	67735	67787	4e-10	73.7
LQCBU01TR	gi|103429151|emb|CT955980.4|	H.melpomene DNA sequence from clone AEHM-7G12, complete sequence (118kb)	95.24	42	2	0	631	672	68795	68754	6e-09	69.9
LQCBU01TR	gi|89330260|emb|CT573313.6|	H.melpomene DNA sequence from clone AEHM-46M10, complete sequence (112kb).	91.49	47	4	0	622	668	77048	77002	2e-08	68
LQCBU01TR	gi|89330260|emb|CT573313.6|	H.melpomene DNA sequence from clone AEHM-46M10, complete sequence (112kb).	86.84	38	5	0	626	663	85288	85251	0.19	44.9
LQCBU01TR	gi|89330260|emb|CT573313.6|	H.melpomene DNA sequence from clone AEHM-46M10, complete sequence (112kb).	97.3	37	1	0	628	664	87379	87343	8e-08	66.1
LQCBU01TR	gi|89330260|emb|CT573313.6|	H.melpomene DNA sequence from clone AEHM-46M10, complete sequence (112kb).	76.42	106	25	0	670	775	88965	89070	4e-06	60.3
LQCBU01TR	gi|73663880|emb|CR974474.4|	H.melpomene DNA sequence from clone AEHM-41C10, complete sequence (118kb)	87.8	41	5	0	626	666	89943	89983	0.003	50.7
LQCBU01TR	gi|73663880|emb|CR974474.4|	H.melpomene DNA sequence from clone AEHM-41C10, complete sequence (118kb)	90	40	4	0	626	665	91789	91828	0.0002	54.5
LQCBU01TR	gi|89330260|emb|CT573313.6|	H.melpomene DNA sequence from clone AEHM-46M10, complete sequence (112kb).	76.24	101	24	0	697	797	95697	95797	6e-05	56.4
LQCBU01TR	gi|89330260|emb|CT573313.6|	H.melpomene DNA sequence from clone AEHM-46M10, complete sequence (112kb).	90.24	41	4	0	626	666	99097	99137	6e-05	56.4
LQCBU01TR	gi|89330260|emb|CT573313.6|	H.melpomene DNA sequence from clone AEHM-46M10, complete sequence (112kb).	80	65	12	1	668	732	99168	99231	2.7	41.1
LQCBU01TR	gi|89330260|emb|CT573313.6|	H.melpomene DNA sequence from clone AEHM-46M10, complete sequence (112kb).	87.5	56	7	0	668	723	106693	106748	2e-08	68
LQCBU01TR	gi|73663880|emb|CR974474.4|	H.melpomene DNA sequence from clone AEHM-41C10, complete sequence (118kb)	90.48	42	4	0	622	663	110150	110191	2e-05	58.4
LQCBU01TR	gi|89330260|emb|CT573313.6|	H.melpomene DNA sequence from clone AEHM-46M10, complete sequence (112kb).	84	50	8	0	674	723	111752	111703	0.003	50.7
LQCBU02TFB	gi|103429151|emb|CT955980.4|	H.melpomene DNA sequence from clone AEHM-7G12, complete sequence (118kb)	89.36	47	5	0	51	97	230	276	1e-06	62.2
LQCBU02TFB	gi|15788796|gb|AF413748.1|	Heliconius doris (Laparus doris) isolate STRI-B-846-Mpi-1 mannose phosphate isomerase (Mpi) gene, exons 3 and 4 and partial cds	88.31	77	9	0	66	142	257	333	4e-17	96.8
LQCBU02TFB	gi|19550678|gb|AF481471.1|	Heliconius erato/melpomene microsatellite HEL.06 sequence.	83.67	49	8	0	678	726	318	366	0.013	48.8
LQCBU02TFB	gi|37907893|gb|AY437779.1|	Heliconius himera STRI-B-HIMERA dopa decarboxylase (Ddc) gene, exon2,3.	92.86	98	7	0	47	144	321	418	1e-32	148
LQCBU02TFB	gi|103429151|emb|CT955980.4|	H.melpomene DNA sequence from clone AEHM-7G12, complete sequence (118kb)	82.8	93	15	1	182	273	371	463	3e-11	77.6
LQCBU02TFB	gi|15788796|gb|AF413748.1|	Heliconius doris (Laparus doris) isolate STRI-B-846-Mpi-1 mannose phosphate isomerase (Mpi) gene, exons 3 and 4 and partial cds	83.08	130	16	1	144	273	372	495	3e-22	114
LQCBU02TFB	gi|37907893|gb|AY437779.1|	Heliconius himera STRI-B-HIMERA dopa decarboxylase (Ddc) gene, exon2,3.	81.91	94	16	1	681	774	441	533	4e-10	73.7
LQCBU02TFB	gi|37907893|gb|AY437779.1|	Heliconius himera STRI-B-HIMERA dopa decarboxylase (Ddc) gene, exon2,3.	80.87	115	16	1	143	257	462	570	1e-13	85.3
LQCBU02TFB	gi|87130813|gb|DQ380230.1|	Heliconius erato/melpomene mixed genomic library microsatellite He_CA_008 sequence	95.45	44	2	0	49	92	500	457	4e-10	73.7
LQCBU02TFB	gi|73663880|emb|CR974474.4|	H.melpomene DNA sequence from clone AEHM-41C10, complete sequence (118kb)	82.8	93	15	1	182	273	1630	1538	3e-11	77.6
LQCBU02TFB	gi|73663880|emb|CR974474.4|	H.melpomene DNA sequence from clone AEHM-41C10, complete sequence (118kb)	89.36	47	5	0	51	97	1771	1725	1e-06	62.2
LQCBU02TFB	gi|73663880|emb|CR974474.4|	H.melpomene DNA sequence from clone AEHM-41C10, complete sequence (118kb)	95.89	73	3	0	43	115	3967	4039	4e-25	123
LQCBU02TFB	gi|73663880|emb|CR974474.4|	H.melpomene DNA sequence from clone AEHM-41C10, complete sequence (118kb)	92.94	85	6	0	48	132	4922	5006	6e-27	129
LQCBU02TFB	gi|73663880|emb|CR974474.4|	H.melpomene DNA sequence from clone AEHM-41C10, complete sequence (118kb)	86	50	7	0	49	98	6412	6461	6e-05	56.4
LQCBU02TFB	gi|103429151|emb|CT955980.4|	H.melpomene DNA sequence from clone AEHM-7G12, complete sequence (118kb)	80.8	125	18	1	143	267	6421	6303	6e-16	93
LQCBU02TFB	gi|103429151|emb|CT955980.4|	H.melpomene DNA sequence from clone AEHM-7G12, complete sequence (118kb)	87.38	103	12	1	678	780	6445	6344	3e-22	114
LQCBU02TFB	gi|89330260|emb|CT573313.6|	H.melpomene DNA sequence from clone AEHM-46M10, complete sequence (112kb).	85.94	64	9	0	81	144	7195	7258	1e-09	71.8
LQCBU02TFB	gi|103429151|emb|CT955980.4|	H.melpomene DNA sequence from clone AEHM-7G12, complete sequence (118kb)	82.61	69	12	0	69	137	10332	10400	3e-07	64.1
LQCBU02TFB	gi|103429151|emb|CT955980.4|	H.melpomene DNA sequence from clone AEHM-7G12, complete sequence (118kb)	89.23	65	7	0	211	275	11691	11627	1e-13	85.3
LQCBU02TFB	gi|103429151|emb|CT955980.4|	H.melpomene DNA sequence from clone AEHM-7G12, complete sequence (118kb)	88.33	60	7	0	85	144	12335	12394	1e-10	75.7
LQCBU02TFB	gi|89330260|emb|CT573313.6|	H.melpomene DNA sequence from clone AEHM-46M10, complete sequence (112kb).	86.08	79	9	1	50	126	12575	12653	7e-12	79.5
LQCBU02TFB	gi|103429151|emb|CT955980.4|	H.melpomene DNA sequence from clone AEHM-7G12, complete sequence (118kb)	84.21	76	7	2	144	219	13962	13892	2e-05	58.4
LQCBU02TFB	gi|89330260|emb|CT573313.6|	H.melpomene DNA sequence from clone AEHM-46M10, complete sequence (112kb).	88.68	53	6	0	90	142	16530	16478	2e-08	68
LQCBU02TFB	gi|89330260|emb|CT573313.6|	H.melpomene DNA sequence from clone AEHM-46M10, complete sequence (112kb).	86.59	82	11	0	187	268	16913	16832	2e-16	94.9
LQCBU02TFB	gi|73663880|emb|CR974474.4|	H.melpomene DNA sequence from clone AEHM-41C10, complete sequence (118kb)	93.24	74	5	0	53	126	19064	19137	3e-22	114
LQCBU02TFB	gi|103429151|emb|CT955980.4|	H.melpomene DNA sequence from clone AEHM-7G12, complete sequence (118kb)	88.71	62	7	0	47	108	20335	20274	7e-12	79.5
LQCBU02TFB	gi|103429151|emb|CT955980.4|	H.melpomene DNA sequence from clone AEHM-7G12, complete sequence (118kb)	82.69	52	9	0	678	729	20537	20588	0.013	48.8
LQCBU02TFB	gi|89330260|emb|CT573313.6|	H.melpomene DNA sequence from clone AEHM-46M10, complete sequence (112kb).	85.42	96	14	0	49	144	23020	23115	2e-19	104
LQCBU02TFB	gi|89330260|emb|CT573313.6|	H.melpomene DNA sequence from clone AEHM-46M10, complete sequence (112kb).	84.09	132	15	1	143	274	23160	23285	4e-25	123
LQCBU02TFB	gi|89330260|emb|CT573313.6|	H.melpomene DNA sequence from clone AEHM-46M10, complete sequence (112kb).	92.31	52	4	0	678	729	27486	27435	3e-11	77.6
LQCBU02TFB	gi|89330260|emb|CT573313.6|	H.melpomene DNA sequence from clone AEHM-46M10, complete sequence (112kb).	96.84	95	3	0	50	144	27600	27506	7e-38	166
LQCBU02TFB	gi|103429151|emb|CT955980.4|	H.melpomene DNA sequence from clone AEHM-7G12, complete sequence (118kb)	87.5	40	5	0	72	111	30716	30677	0.013	48.8
LQCBU02TFB	gi|73663880|emb|CR974474.4|	H.melpomene DNA sequence from clone AEHM-41C10, complete sequence (118kb)	87.23	47	6	0	65	111	31512	31558	6e-05	56.4
LQCBU02TFB	gi|103429151|emb|CT955980.4|	H.melpomene DNA sequence from clone AEHM-7G12, complete sequence (118kb)	90.74	54	5	0	73	126	31558	31611	1e-10	75.7
LQCBU02TFB	gi|73663880|emb|CR974474.4|	H.melpomene DNA sequence from clone AEHM-41C10, complete sequence (118kb)	88.1	42	5	0	678	719	33926	33885	0.001	52.6
LQCBU02TFB	gi|73663880|emb|CR974474.4|	H.melpomene DNA sequence from clone AEHM-41C10, complete sequence (118kb)	86.05	86	12	0	51	136	34039	33954	4e-17	96.8
LQCBU02TFB	gi|73663880|emb|CR974474.4|	H.melpomene DNA sequence from clone AEHM-41C10, complete sequence (118kb)	86.46	96	12	1	49	144	36195	36101	3e-18	100
LQCBU02TFB	gi|73663880|emb|CR974474.4|	H.melpomene DNA sequence from clone AEHM-41C10, complete sequence (118kb)	92.68	41	3	0	183	223	37119	37159	1e-06	62.2
LQCBU02TFB	gi|103429151|emb|CT955980.4|	H.melpomene DNA sequence from clone AEHM-7G12, complete sequence (118kb)	86.36	44	6	0	678	721	38655	38612	0.003	50.7
LQCBU02TFB	gi|103429151|emb|CT955980.4|	H.melpomene DNA sequence from clone AEHM-7G12, complete sequence (118kb)	91.84	98	8	0	47	144	38772	38675	6e-31	142
LQCBU02TFB	gi|103429151|emb|CT955980.4|	H.melpomene DNA sequence from clone AEHM-7G12, complete sequence (118kb)	89.19	37	4	0	61	97	39486	39450	0.013	48.8
LQCBU02TFB	gi|73663880|emb|CR974474.4|	H.melpomene DNA sequence from clone AEHM-41C10, complete sequence (118kb)	94.12	34	2	0	78	111	40676	40709	0.0002	54.5
LQCBU02TFB	gi|89330260|emb|CT573313.6|	H.melpomene DNA sequence from clone AEHM-46M10, complete sequence (112kb).	78.57	98	18	2	178	272	40704	40607	0.013	48.8
LQCBU02TFB	gi|89330260|emb|CT573313.6|	H.melpomene DNA sequence from clone AEHM-46M10, complete sequence (112kb).	91.89	37	3	0	90	126	44917	44953	0.0002	54.5
LQCBU02TFB	gi|73663880|emb|CR974474.4|	H.melpomene DNA sequence from clone AEHM-41C10, complete sequence (118kb)	91.49	47	4	0	48	94	51126	51080	2e-08	68
LQCBU02TFB	gi|103429151|emb|CT955980.4|	H.melpomene DNA sequence from clone AEHM-7G12, complete sequence (118kb)	90.91	44	4	0	54	97	53524	53567	1e-06	62.2
LQCBU02TFB	gi|103429151|emb|CT955980.4|	H.melpomene DNA sequence from clone AEHM-7G12, complete sequence (118kb)	96.63	89	3	0	47	135	53950	53862	2e-34	154
LQCBU02TFB	gi|103429151|emb|CT955980.4|	H.melpomene DNA sequence from clone AEHM-7G12, complete sequence (118kb)	86.84	76	2	1	51	126	60173	60106	7e-12	79.5
LQCBU02TFB	gi|103429151|emb|CT955980.4|	H.melpomene DNA sequence from clone AEHM-7G12, complete sequence (118kb)	87.88	99	10	1	48	144	65549	65451	1e-21	112
LQCBU02TFB	gi|103429151|emb|CT955980.4|	H.melpomene DNA sequence from clone AEHM-7G12, complete sequence (118kb)	76.67	90	15	1	147	236	66260	66177	0.72	43
LQCBU02TFB	gi|73663880|emb|CR974474.4|	H.melpomene DNA sequence from clone AEHM-41C10, complete sequence (118kb)	92.73	55	4	0	49	103	66408	66354	5e-13	83.4
LQCBU02TFB	gi|103429151|emb|CT955980.4|	H.melpomene DNA sequence from clone AEHM-7G12, complete sequence (118kb)	86.36	44	6	0	50	93	68620	68663	0.003	50.7
LQCBU02TFB	gi|73663880|emb|CR974474.4|	H.melpomene DNA sequence from clone AEHM-41C10, complete sequence (118kb)	86.81	91	12	0	47	137	70270	70180	6e-20	106
LQCBU02TFB	gi|89330260|emb|CT573313.6|	H.melpomene DNA sequence from clone AEHM-46M10, complete sequence (112kb).	83.08	65	11	0	182	246	72970	73034	1e-06	62.2
LQCBU02TFB	gi|73663880|emb|CR974474.4|	H.melpomene DNA sequence from clone AEHM-41C10, complete sequence (118kb)	82.35	51	9	0	54	104	74095	74045	0.05	46.8
LQCBU02TFB	gi|89330260|emb|CT573313.6|	H.melpomene DNA sequence from clone AEHM-46M10, complete sequence (112kb).	81.25	48	9	0	49	96	74903	74856	2.7	41.1
LQCBU02TFB	gi|73663880|emb|CR974474.4|	H.melpomene DNA sequence from clone AEHM-41C10, complete sequence (118kb)	87.32	71	9	0	49	119	89112	89182	1e-13	85.3
LQCBU02TFB	gi|89330260|emb|CT573313.6|	H.melpomene DNA sequence from clone AEHM-46M10, complete sequence (112kb).	88.89	54	6	0	82	135	91743	91690	6e-09	69.9
LQCBU02TFB	gi|89330260|emb|CT573313.6|	H.melpomene DNA sequence from clone AEHM-46M10, complete sequence (112kb).	86.21	58	8	0	52	109	92250	92193	8e-08	66.1
LQCBU02TFB	gi|73663880|emb|CR974474.4|	H.melpomene DNA sequence from clone AEHM-41C10, complete sequence (118kb)	86.67	45	6	0	78	122	92805	92849	0.001	52.6
LQCBU02TFB	gi|73663880|emb|CR974474.4|	H.melpomene DNA sequence from clone AEHM-41C10, complete sequence (118kb)	88.3	94	10	1	43	136	93385	93293	2e-20	108
LQCBU02TFB	gi|103429151|emb|CT955980.4|	H.melpomene DNA sequence from clone AEHM-7G12, complete sequence (118kb)	83.33	54	9	0	82	135	93862	93915	0.001	52.6
LQCBU02TFB	gi|103429151|emb|CT955980.4|	H.melpomene DNA sequence from clone AEHM-7G12, complete sequence (118kb)	88.75	80	9	0	51	130	100081	100160	8e-19	102
LQCBU02TFB	gi|89330260|emb|CT573313.6|	H.melpomene DNA sequence from clone AEHM-46M10, complete sequence (112kb).	89.61	77	8	0	49	125	100684	100760	8e-19	102
LQCBU02TFB	gi|89330260|emb|CT573313.6|	H.melpomene DNA sequence from clone AEHM-46M10, complete sequence (112kb).	89.58	96	10	0	49	144	101933	102028	2e-26	127
LQCBU02TFB	gi|73663880|emb|CR974474.4|	H.melpomene DNA sequence from clone AEHM-41C10, complete sequence (118kb)	80.95	63	12	0	680	742	105510	105572	0.001	52.6
LQCBU02TFB	gi|89330260|emb|CT573313.6|	H.melpomene DNA sequence from clone AEHM-46M10, complete sequence (112kb).	86.15	65	9	0	678	742	106695	106631	4e-10	73.7
LQCBU02TFB	gi|89330260|emb|CT573313.6|	H.melpomene DNA sequence from clone AEHM-46M10, complete sequence (112kb).	90.82	98	9	0	47	144	106812	106715	3e-29	137
LQCBU02TFB	gi|103429151|emb|CT955980.4|	H.melpomene DNA sequence from clone AEHM-7G12, complete sequence (118kb)	93.06	72	5	0	47	118	109290	109219	4e-21	110
LQCBU02TFB	gi|73663880|emb|CR974474.4|	H.melpomene DNA sequence from clone AEHM-41C10, complete sequence (118kb)	86.08	79	9	1	50	126	111034	111112	7e-12	79.5
LQCBU02TFB	gi|89330260|emb|CT573313.6|	H.melpomene DNA sequence from clone AEHM-46M10, complete sequence (112kb).	90.91	77	7	0	65	141	111657	111733	2e-20	108
LQCBU02TFB	gi|73663880|emb|CR974474.4|	H.melpomene DNA sequence from clone AEHM-41C10, complete sequence (118kb)	88.68	53	6	0	90	142	114989	114937	2e-08	68
LQCBU02TFB	gi|73663880|emb|CR974474.4|	H.melpomene DNA sequence from clone AEHM-41C10, complete sequence (118kb)	86.59	82	11	0	187	268	115372	115291	2e-16	94.9
LQCBU02TR	gi|15788796|gb|AF413748.1|	Heliconius doris (Laparus doris) isolate STRI-B-846-Mpi-1 mannose phosphate isomerase (Mpi) gene, exons 3 and 4 and partial cds	88.71	62	7	0	557	618	257	318	7e-12	79.5
LQCBU02TR	gi|37907893|gb|AY437779.1|	Heliconius himera STRI-B-HIMERA dopa decarboxylase (Ddc) gene, exon2,3.	87.83	115	14	0	537	651	320	434	2e-30	141
LQCBU02TR	gi|37907893|gb|AY437779.1|	Heliconius himera STRI-B-HIMERA dopa decarboxylase (Ddc) gene, exon2,3.	82.07	184	32	1	661	844	537	355	2e-34	154
LQCBU02TR	gi|73663880|emb|CR974474.4|	H.melpomene DNA sequence from clone AEHM-41C10, complete sequence (118kb)	95.38	65	3	0	538	602	3971	4035	2e-20	108
LQCBU02TR	gi|73663880|emb|CR974474.4|	H.melpomene DNA sequence from clone AEHM-41C10, complete sequence (118kb)	91.36	81	7	0	539	619	4922	5002	7e-23	116
LQCBU02TR	gi|103429151|emb|CT955980.4|	H.melpomene DNA sequence from clone AEHM-7G12, complete sequence (118kb)	84	150	23	1	662	811	6347	6495	2e-30	141
LQCBU02TR	gi|73663880|emb|CR974474.4|	H.melpomene DNA sequence from clone AEHM-41C10, complete sequence (118kb)	84	50	8	0	540	589	6412	6461	0.003	50.7
LQCBU02TR	gi|89330260|emb|CT573313.6|	H.melpomene DNA sequence from clone AEHM-46M10, complete sequence (112kb).	94.29	35	2	0	578	612	7201	7235	6e-05	56.4
LQCBU02TR	gi|89330260|emb|CT573313.6|	H.melpomene DNA sequence from clone AEHM-46M10, complete sequence (112kb).	81.69	71	13	0	774	844	7265	7195	1e-06	62.2
LQCBU02TR	gi|103429151|emb|CT955980.4|	H.melpomene DNA sequence from clone AEHM-7G12, complete sequence (118kb)	84.62	39	6	0	664	702	10531	10493	2.7	41.1
LQCBU02TR	gi|103429151|emb|CT955980.4|	H.melpomene DNA sequence from clone AEHM-7G12, complete sequence (118kb)	82.93	82	14	0	578	659	12337	12418	3e-11	77.6
LQCBU02TR	gi|103429151|emb|CT955980.4|	H.melpomene DNA sequence from clone AEHM-7G12, complete sequence (118kb)	80.2	101	20	0	753	853	12422	12322	7e-12	79.5
LQCBU02TR	gi|89330260|emb|CT573313.6|	H.melpomene DNA sequence from clone AEHM-46M10, complete sequence (112kb).	84.81	79	10	1	541	617	12575	12653	4e-10	73.7
LQCBU02TR	gi|89330260|emb|CT573313.6|	H.melpomene DNA sequence from clone AEHM-46M10, complete sequence (112kb).	90.48	42	4	0	801	842	12651	12610	2e-05	58.4
LQCBU02TR	gi|103429151|emb|CT955980.4|	H.melpomene DNA sequence from clone AEHM-7G12, complete sequence (118kb)	81.41	156	29	0	666	821	13892	14047	4e-28	133
LQCBU02TR	gi|89330260|emb|CT573313.6|	H.melpomene DNA sequence from clone AEHM-46M10, complete sequence (112kb).	81.03	174	32	1	662	835	16358	16530	1e-28	135
LQCBU02TR	gi|89330260|emb|CT573313.6|	H.melpomene DNA sequence from clone AEHM-46M10, complete sequence (112kb).	90.91	44	4	0	665	708	16880	16923	1e-06	62.2
LQCBU02TR	gi|73663880|emb|CR974474.4|	H.melpomene DNA sequence from clone AEHM-41C10, complete sequence (118kb)	93.22	59	4	0	544	602	19064	19122	2e-15	91.1
LQCBU02TR	gi|73663880|emb|CR974474.4|	H.melpomene DNA sequence from clone AEHM-41C10, complete sequence (118kb)	86.67	45	6	0	801	845	19135	19091	0.001	52.6
LQCBU02TR	gi|89330260|emb|CT573313.6|	H.melpomene DNA sequence from clone AEHM-46M10, complete sequence (112kb).	80.7	114	22	0	540	653	23020	23133	6e-16	93
LQCBU02TR	gi|89330260|emb|CT573313.6|	H.melpomene DNA sequence from clone AEHM-46M10, complete sequence (112kb).	80	185	35	2	661	844	23235	23052	4e-25	123
LQCBU02TR	gi|89330260|emb|CT573313.6|	H.melpomene DNA sequence from clone AEHM-46M10, complete sequence (112kb).	83.21	131	22	0	714	844	27439	27569	9e-26	125
LQCBU02TR	gi|89330260|emb|CT573313.6|	H.melpomene DNA sequence from clone AEHM-46M10, complete sequence (112kb).	88.24	119	14	0	541	659	27600	27482	1e-32	148
LQCBU02TR	gi|103429151|emb|CT955980.4|	H.melpomene DNA sequence from clone AEHM-7G12, complete sequence (118kb)	87.04	54	7	0	564	617	31558	31611	3e-07	64.1
LQCBU02TR	gi|73663880|emb|CR974474.4|	H.melpomene DNA sequence from clone AEHM-41C10, complete sequence (118kb)	80.8	125	24	0	720	844	33885	34009	8e-19	102
LQCBU02TR	gi|73663880|emb|CR974474.4|	H.melpomene DNA sequence from clone AEHM-41C10, complete sequence (118kb)	81.31	107	20	0	542	648	34039	33933	2e-15	91.1
LQCBU02TR	gi|73663880|emb|CR974474.4|	H.melpomene DNA sequence from clone AEHM-41C10, complete sequence (118kb)	80.91	110	20	1	540	649	36195	36087	2e-12	81.4
LQCBU02TR	gi|73663880|emb|CR974474.4|	H.melpomene DNA sequence from clone AEHM-41C10, complete sequence (118kb)	92.86	42	3	0	662	703	37159	37118	3e-07	64.1
LQCBU02TR	gi|103429151|emb|CT955980.4|	H.melpomene DNA sequence from clone AEHM-7G12, complete sequence (118kb)	85.04	127	19	0	718	844	38612	38738	1e-28	135
LQCBU02TR	gi|103429151|emb|CT955980.4|	H.melpomene DNA sequence from clone AEHM-7G12, complete sequence (118kb)	87.8	123	15	0	537	659	38773	38651	3e-33	150
LQCBU02TR	gi|73663880|emb|CR974474.4|	H.melpomene DNA sequence from clone AEHM-41C10, complete sequence (118kb)	91.67	36	3	0	569	604	40676	40711	0.001	52.6
LQCBU02TR	gi|103429151|emb|CT955980.4|	H.melpomene DNA sequence from clone AEHM-7G12, complete sequence (118kb)	83.33	60	10	0	712	771	44253	44194	2e-05	58.4
LQCBU02TR	gi|89330260|emb|CT573313.6|	H.melpomene DNA sequence from clone AEHM-46M10, complete sequence (112kb).	84.62	39	6	0	797	835	44955	44917	2.7	41.1
LQCBU02TR	gi|73663880|emb|CR974474.4|	H.melpomene DNA sequence from clone AEHM-41C10, complete sequence (118kb)	89.36	47	5	0	539	585	51126	51080	1e-06	62.2
LQCBU02TR	gi|103429151|emb|CT955980.4|	H.melpomene DNA sequence from clone AEHM-7G12, complete sequence (118kb)	88.57	35	4	0	581	615	51772	51806	0.19	44.9
LQCBU02TR	gi|103429151|emb|CT955980.4|	H.melpomene DNA sequence from clone AEHM-7G12, complete sequence (118kb)	87.27	55	7	0	790	844	53862	53916	8e-08	66.1
LQCBU02TR	gi|103429151|emb|CT955980.4|	H.melpomene DNA sequence from clone AEHM-7G12, complete sequence (118kb)	93.83	81	5	0	537	617	53951	53871	2e-26	127
LQCBU02TR	gi|73663880|emb|CR974474.4|	H.melpomene DNA sequence from clone AEHM-41C10, complete sequence (118kb)	74.81	131	33	0	714	844	64278	64408	1e-06	62.2
LQCBU02TR	gi|73663880|emb|CR974474.4|	H.melpomene DNA sequence from clone AEHM-41C10, complete sequence (118kb)	92.59	27	2	0	662	688	64881	64855	2.7	41.1
LQCBU02TR	gi|103429151|emb|CT955980.4|	H.melpomene DNA sequence from clone AEHM-7G12, complete sequence (118kb)	81.48	135	23	1	712	844	65382	65516	6e-20	106
LQCBU02TR	gi|103429151|emb|CT955980.4|	H.melpomene DNA sequence from clone AEHM-7G12, complete sequence (118kb)	84.55	123	17	1	539	659	65549	65427	2e-23	117
LQCBU02TR	gi|73663880|emb|CR974474.4|	H.melpomene DNA sequence from clone AEHM-41C10, complete sequence (118kb)	90.91	55	5	0	540	594	66408	66354	3e-11	77.6
LQCBU02TR	gi|89330260|emb|CT573313.6|	H.melpomene DNA sequence from clone AEHM-46M10, complete sequence (112kb).	97.37	38	1	0	713	750	67774	67811	2e-08	68
LQCBU02TR	gi|103429151|emb|CT955980.4|	H.melpomene DNA sequence from clone AEHM-7G12, complete sequence (118kb)	88.64	44	5	0	541	584	68620	68663	6e-05	56.4
LQCBU02TR	gi|73663880|emb|CR974474.4|	H.melpomene DNA sequence from clone AEHM-41C10, complete sequence (118kb)	84.44	45	7	0	792	836	70184	70228	0.05	46.8
LQCBU02TR	gi|73663880|emb|CR974474.4|	H.melpomene DNA sequence from clone AEHM-41C10, complete sequence (118kb)	86.42	81	11	0	537	617	70271	70191	6e-16	93
LQCBU02TR	gi|73663880|emb|CR974474.4|	H.melpomene DNA sequence from clone AEHM-41C10, complete sequence (118kb)	80.39	51	10	0	545	595	74095	74045	2.7	41.1
LQCBU02TR	gi|73663880|emb|CR974474.4|	H.melpomene DNA sequence from clone AEHM-41C10, complete sequence (118kb)	83.72	43	7	0	598	640	78154	78196	0.72	43
LQCBU02TR	gi|89330260|emb|CT573313.6|	H.melpomene DNA sequence from clone AEHM-46M10, complete sequence (112kb).	82.35	85	15	0	727	811	80761	80677	3e-11	77.6
LQCBU02TR	gi|73663880|emb|CR974474.4|	H.melpomene DNA sequence from clone AEHM-41C10, complete sequence (118kb)	86.54	52	7	0	566	617	83408	83459	4e-06	60.3
LQCBU02TR	gi|89330260|emb|CT573313.6|	H.melpomene DNA sequence from clone AEHM-46M10, complete sequence (112kb).	80	100	20	0	722	821	85244	85145	3e-11	77.6
LQCBU02TR	gi|89330260|emb|CT573313.6|	H.melpomene DNA sequence from clone AEHM-46M10, complete sequence (112kb).	80.58	103	20	0	713	815	88917	89019	5e-13	83.4
LQCBU02TR	gi|73663880|emb|CR974474.4|	H.melpomene DNA sequence from clone AEHM-41C10, complete sequence (118kb)	79.87	154	27	4	692	844	93197	93347	7e-12	79.5
LQCBU02TR	gi|89330260|emb|CT573313.6|	H.melpomene DNA sequence from clone AEHM-46M10, complete sequence (112kb).	100	22	0	0	713	734	93206	93185	0.72	43
LQCBU02TR	gi|73663880|emb|CR974474.4|	H.melpomene DNA sequence from clone AEHM-41C10, complete sequence (118kb)	89.19	74	8	0	537	610	93382	93309	4e-17	96.8
LQCBU02TR	gi|73663880|emb|CR974474.4|	H.melpomene DNA sequence from clone AEHM-41C10, complete sequence (118kb)	76.25	80	19	0	720	799	94154	94075	0.19	44.9
LQCBU02TR	gi|103429151|emb|CT955980.4|	H.melpomene DNA sequence from clone AEHM-7G12, complete sequence (118kb)	86.67	75	10	0	542	616	100081	100155	3e-14	87.2
LQCBU02TR	gi|89330260|emb|CT573313.6|	H.melpomene DNA sequence from clone AEHM-46M10, complete sequence (112kb).	88.31	77	9	0	540	616	100684	100760	4e-17	96.8
LQCBU02TR	gi|73663880|emb|CR974474.4|	H.melpomene DNA sequence from clone AEHM-41C10, complete sequence (118kb)	78.72	188	33	2	664	845	105604	105418	1e-21	112
LQCBU02TR	gi|89330260|emb|CT573313.6|	H.melpomene DNA sequence from clone AEHM-46M10, complete sequence (112kb).	83.95	81	9	2	581	659	106001	106079	1e-06	62.2
LQCBU02TR	gi|89330260|emb|CT573313.6|	H.melpomene DNA sequence from clone AEHM-46M10, complete sequence (112kb).	83.15	184	30	1	661	844	106596	106778	7e-38	166
LQCBU02TR	gi|89330260|emb|CT573313.6|	H.melpomene DNA sequence from clone AEHM-46M10, complete sequence (112kb).	86.18	123	17	0	537	659	106813	106691	8e-30	139
LQCBU02TR	gi|103429151|emb|CT955980.4|	H.melpomene DNA sequence from clone AEHM-7G12, complete sequence (118kb)	94.03	67	4	0	537	603	109291	109225	6e-20	106
LQCBU02TR	gi|73663880|emb|CR974474.4|	H.melpomene DNA sequence from clone AEHM-41C10, complete sequence (118kb)	84.81	79	10	1	541	617	111034	111112	4e-10	73.7
LQCBU02TR	gi|73663880|emb|CR974474.4|	H.melpomene DNA sequence from clone AEHM-41C10, complete sequence (118kb)	90.48	42	4	0	801	842	111110	111069	2e-05	58.4
LQCBU02TR	gi|89330260|emb|CT573313.6|	H.melpomene DNA sequence from clone AEHM-46M10, complete sequence (112kb).	76.6	94	22	0	721	814	112348	112255	0.0002	54.5
LQCBU02TR	gi|73663880|emb|CR974474.4|	H.melpomene DNA sequence from clone AEHM-41C10, complete sequence (118kb)	81.03	174	32	1	662	835	114817	114989	1e-28	135
LQCBU02TR	gi|73663880|emb|CR974474.4|	H.melpomene DNA sequence from clone AEHM-41C10, complete sequence (118kb)	90.91	44	4	0	665	708	115339	115382	1e-06	62.2
LQCBU05TR	gi|12862359|dbj|AB055181.1|	Danaus chrysippus chrysippus (insect)mariner transposon pseudogene for transposase	82.76	145	19	3	114	256	174	34	6e-20	106
LQCBU05TR	gi|12862360|dbj|AB055182.1|	Junonia almana almana mariner transposon pseudogene for transposase	82.76	145	20	5	114	256	175	34	3e-14	87.2
LQCBU05TR	gi|12862361|dbj|AB055183.1|	Cephonodes hylas mariner transposon pseudogene for transposase.	83.45	145	20	4	114	256	176	34	8e-19	102
LQCBU05TR	gi|12862362|dbj|AB055184.1|	Eumeta japonica mariner transposon pseudogene for transposase.	83.45	145	20	4	114	256	176	34	8e-19	102
LQCBU05TR	gi|12862364|dbj|AB055186.1|	Hyphantria cunea mariner transposon pseudogene for transposase.	83.45	145	20	4	114	256	176	34	8e-19	102
LQCBU05TR	gi|12862365|dbj|AB055187.1|	Traulia ornata mariner transposon pseudogene for transposase.	83.45	145	20	4	114	256	176	34	8e-19	102
LQCBU05TR	gi|12862366|dbj|AB055188.1|	Fungia sp. Kusabiraishi mariner transposon gene for transposase, complete cds	83.45	145	20	4	114	256	176	34	8e-19	102
LQCBU05TR	gi|2337769|dbj|AB006464.1|	Attacus atlas (insect) gene for mariner transposase, complete cds	83.45	145	20	4	114	256	176	34	8e-19	102
LQCBU05TR	gi|12862363|dbj|AB055185.1|	Papilio xuthus mariner transposon pseudogene for transposase.	82.76	145	21	4	114	256	176	34	4e-17	96.8
LQCBU05TR	gi|73913561|gb|DQ115323.1|	Manduca sexta hemolymph proteinase 12 (HP12), hemolymph proteinase 24 (HP24), and prophenoloxidase activating proteinase-2 (PAP-2) genes, complete cds	86.84	38	5	0	260	297	1194	1157	0.19	44.9
LQCBU05TR	gi|103429151|emb|CT955980.4|	H.melpomene DNA sequence from clone AEHM-7G12, complete sequence (118kb)	86.44	59	8	0	260	318	15785	15843	2e-08	68
LQCBU05TR	gi|50510127|dbj|AP005182.5|	Oryza sativa (japonica cultivar-group) genomic DNA, chromosome 7, PAC clone:P0018C07 (141kb)	87.88	33	4	0	403	435	87045	87013	2.7	41.1
LQCBU05TR	gi|58531194|dbj|AP008213.1|	Oryza sativa (japonica cultivar-group) genomic DNA, chromosome 7 (29Mb)	87.88	33	4	0	403	435	27523074	27523042	2.7	41.1
LQCBU08TR	gi|50872238|gb|AC093196.2|	Drosophila melanogaster clone BACR22H06, complete sequence (173kb)	90.91	33	3	0	723	755	13004	12972	0.05	46.8
LQCBU08TR	gi|13129408|gb|AC007291.24|AC007291	Drosophila melanogaster, chromosome 2L, region 30B-, BAC clone BACR02I05, complete sequence (176kb)	90.91	33	3	0	723	755	23310	23342	0.05	46.8
LQCBU08TR	gi|3810577|gb|AC005890.1|AC005890	Drosophila melanogaster, chromosome 2L, region 30D1-30D3, P1 clones DS00460 and DS04201, complete sequence (89kb)	90.91	33	3	0	723	755	29261	29229	0.05	46.8
LQCBU08TR	gi|103429151|emb|CT955980.4|	H.melpomene DNA sequence from clone AEHM-7G12, complete sequence (118kb)	92.11	38	3	0	568	605	61026	61063	6e-05	56.4
LQCBU08TR	gi|113194944|gb|AE014134.5|	Drosophila melanogaster chromosome 2L, complete sequence	90.91	33	3	0	723	755	9796954	9796922	0.05	46.8
LQCBU09TFB	gi|89330260|emb|CT573313.6|	H.melpomene DNA sequence from clone AEHM-46M10, complete sequence (112kb).	88.89	54	6	0	585	638	23282	23229	6e-09	69.9
LQCBU10TFB	gi|89330260|emb|CT573313.6|	H.melpomene DNA sequence from clone AEHM-46M10, complete sequence (112kb).	85	60	9	0	210	269	16891	16832	3e-07	64.1
LQCBU10TFB	gi|73663880|emb|CR974474.4|	H.melpomene DNA sequence from clone AEHM-41C10, complete sequence (118kb)	87.88	66	8	0	50	115	26996	27061	2e-12	81.4
LQCBU10TFB	gi|89330260|emb|CT573313.6|	H.melpomene DNA sequence from clone AEHM-46M10, complete sequence (112kb).	85.07	67	10	0	63	129	80674	80740	1e-09	71.8
LQCBU10TFB	gi|73663880|emb|CR974474.4|	H.melpomene DNA sequence from clone AEHM-41C10, complete sequence (118kb)	85	60	9	0	210	269	115350	115291	3e-07	64.1
LQCBU13TFB	gi|74963713|gb|AC168204.1|	Medicago truncatula chromosome 7 BAC clone mth2-64h15, complete sequence (45kb)	86.11	36	5	0	397	432	400	365	2.7	41.1
LQCBU13TFB	gi|33235721|gb|AC136974.11|	Medicago truncatula clone mth2-22e9, complete sequence (124kb)	86.11	36	5	0	397	432	23393	23428	2.7	41.1
LQCBU16TFB	gi|37907893|gb|AY437779.1|	Heliconius himera STRI-B-HIMERA dopa decarboxylase (Ddc) gene, exon2,3.	91.11	45	4	0	393	437	373	329	3e-07	64.1
LQCBU16TFB	gi|73663880|emb|CR974474.4|	H.melpomene DNA sequence from clone AEHM-41C10, complete sequence (118kb)	78.41	88	15	1	361	448	1695	1778	0.003	50.7
LQCBU16TFB	gi|73663880|emb|CR974474.4|	H.melpomene DNA sequence from clone AEHM-41C10, complete sequence (118kb)	78.75	80	17	0	349	428	5009	5088	6e-05	56.4
LQCBU16TFB	gi|73663880|emb|CR974474.4|	H.melpomene DNA sequence from clone AEHM-41C10, complete sequence (118kb)	90.7	43	4	0	395	437	19108	19066	4e-06	60.3
LQCBU16TFB	gi|89330260|emb|CT573313.6|	H.melpomene DNA sequence from clone AEHM-46M10, complete sequence (112kb).	90.24	41	4	0	397	437	27555	27595	6e-05	56.4
LQCBU16TFB	gi|73663880|emb|CR974474.4|	H.melpomene DNA sequence from clone AEHM-41C10, complete sequence (118kb)	86.54	52	7	0	397	448	33995	34046	4e-06	60.3
LQCBU16TFB	gi|103429151|emb|CT955980.4|	H.melpomene DNA sequence from clone AEHM-7G12, complete sequence (118kb)	90.7	43	4	0	395	437	38722	38764	4e-06	60.3
LQCBU16TFB	gi|89330260|emb|CT573313.6|	H.melpomene DNA sequence from clone AEHM-46M10, complete sequence (112kb).	79.49	78	16	0	371	448	48725	48802	2e-05	58.4
LQCBU16TFB	gi|103429151|emb|CT955980.4|	H.melpomene DNA sequence from clone AEHM-7G12, complete sequence (118kb)	92.59	27	2	0	387	413	48771	48797	2.7	41.1
LQCBU16TFB	gi|89330260|emb|CT573313.6|	H.melpomene DNA sequence from clone AEHM-46M10, complete sequence (112kb).	89.66	58	6	0	349	406	49769	49712	3e-11	77.6
LQCBU16TFB	gi|103429151|emb|CT955980.4|	H.melpomene DNA sequence from clone AEHM-7G12, complete sequence (118kb)	88.37	43	5	0	395	437	53900	53942	0.0002	54.5
LQCBU16TFB	gi|103429151|emb|CT955980.4|	H.melpomene DNA sequence from clone AEHM-7G12, complete sequence (118kb)	80	100	18	1	349	448	58211	58308	2e-08	68
LQCBU16TR	gi|37907893|gb|AY437779.1|	Heliconius himera STRI-B-HIMERA dopa decarboxylase (Ddc) gene, exon2,3.	94.55	55	3	0	798	852	324	378	9e-15	89.1
LQCBU16TR	gi|87130813|gb|DQ380230.1|	Heliconius erato/melpomene mixed genomic library microsatellite He_CA_008 sequence	95.35	43	2	0	798	840	499	457	1e-09	71.8
LQCBU16TR	gi|73663880|emb|CR974474.4|	H.melpomene DNA sequence from clone AEHM-41C10, complete sequence (118kb)	94.44	54	3	0	798	851	3974	4027	3e-14	87.2
LQCBU16TR	gi|73663880|emb|CR974474.4|	H.melpomene DNA sequence from clone AEHM-41C10, complete sequence (118kb)	95	40	2	0	807	846	6422	6461	8e-08	66.1
LQCBU16TR	gi|89330260|emb|CT573313.6|	H.melpomene DNA sequence from clone AEHM-46M10, complete sequence (112kb).	86.12	281	38	1	21	301	13836	13557	4e-80	306
LQCBU16TR	gi|89330260|emb|CT573313.6|	H.melpomene DNA sequence from clone AEHM-46M10, complete sequence (112kb).	83.09	136	20	1	4	136	14130	13995	5e-24	119
LQCBU16TR	gi|89330260|emb|CT573313.6|	H.melpomene DNA sequence from clone AEHM-46M10, complete sequence (112kb).	87.93	116	14	0	21	136	14247	14132	6e-31	142
LQCBU16TR	gi|89330260|emb|CT573313.6|	H.melpomene DNA sequence from clone AEHM-46M10, complete sequence (112kb).	85.56	284	41	0	21	304	14571	14288	3e-81	310
LQCBU16TR	gi|89330260|emb|CT573313.6|	H.melpomene DNA sequence from clone AEHM-46M10, complete sequence (112kb).	85.34	116	17	0	21	136	14708	14593	9e-26	125
LQCBU16TR	gi|89330260|emb|CT573313.6|	H.melpomene DNA sequence from clone AEHM-46M10, complete sequence (112kb).	89.66	116	12	0	21	136	14845	14730	2e-34	154
LQCBU16TR	gi|73663880|emb|CR974474.4|	H.melpomene DNA sequence from clone AEHM-41C10, complete sequence (118kb)	94.34	53	3	0	801	853	19064	19116	1e-13	85.3
LQCBU16TR	gi|89330260|emb|CT573313.6|	H.melpomene DNA sequence from clone AEHM-46M10, complete sequence (112kb).	84.91	53	8	0	801	853	19968	19916	6e-05	56.4
LQCBU16TR	gi|73663880|emb|CR974474.4|	H.melpomene DNA sequence from clone AEHM-41C10, complete sequence (118kb)	83.64	55	9	0	799	853	21508	21454	0.0002	54.5
LQCBU16TR	gi|89330260|emb|CT573313.6|	H.melpomene DNA sequence from clone AEHM-46M10, complete sequence (112kb).	83.67	49	8	0	798	846	23021	23069	0.013	48.8
LQCBU16TR	gi|89330260|emb|CT573313.6|	H.melpomene DNA sequence from clone AEHM-46M10, complete sequence (112kb).	92.86	56	4	0	798	853	27600	27545	1e-13	85.3
LQCBU16TR	gi|73663880|emb|CR974474.4|	H.melpomene DNA sequence from clone AEHM-41C10, complete sequence (118kb)	90.91	55	5	0	799	853	34039	33985	3e-11	77.6
LQCBU16TR	gi|103429151|emb|CT955980.4|	H.melpomene DNA sequence from clone AEHM-7G12, complete sequence (118kb)	92.86	56	4	0	798	853	38769	38714	1e-13	85.3
LQCBU16TR	gi|89330260|emb|CT573313.6|	H.melpomene DNA sequence from clone AEHM-46M10, complete sequence (112kb).	87.83	115	13	1	22	136	42742	42855	2e-27	131
LQCBU16TR	gi|89330260|emb|CT573313.6|	H.melpomene DNA sequence from clone AEHM-46M10, complete sequence (112kb).	87.9	281	34	0	21	301	43013	43293	1e-91	344
LQCBU16TR	gi|103429151|emb|CT955980.4|	H.melpomene DNA sequence from clone AEHM-7G12, complete sequence (118kb)	94.64	56	3	0	798	853	53947	53892	2e-15	91.1
LQCBU16TR	gi|103429151|emb|CT955980.4|	H.melpomene DNA sequence from clone AEHM-7G12, complete sequence (118kb)	87.8	41	5	0	813	853	57383	57423	0.003	50.7
LQCBU16TR	gi|89330260|emb|CT573313.6|	H.melpomene DNA sequence from clone AEHM-46M10, complete sequence (112kb).	87.59	274	34	0	21	294	60887	60614	1e-87	331
LQCBU16TR	gi|103429151|emb|CT955980.4|	H.melpomene DNA sequence from clone AEHM-7G12, complete sequence (118kb)	92.31	39	3	0	807	845	63304	63266	2e-05	58.4
LQCBU16TR	gi|73663880|emb|CR974474.4|	H.melpomene DNA sequence from clone AEHM-41C10, complete sequence (118kb)	88.89	54	6	0	798	851	66407	66354	6e-09	69.9
LQCBU16TR	gi|73663880|emb|CR974474.4|	H.melpomene DNA sequence from clone AEHM-41C10, complete sequence (118kb)	84.98	273	34	1	29	301	66792	66527	5e-72	279
LQCBU16TR	gi|73663880|emb|CR974474.4|	H.melpomene DNA sequence from clone AEHM-41C10, complete sequence (118kb)	85.34	116	17	0	21	136	66937	66822	9e-26	125
LQCBU16TR	gi|73663880|emb|CR974474.4|	H.melpomene DNA sequence from clone AEHM-41C10, complete sequence (118kb)	87.93	116	14	0	21	136	67074	66959	6e-31	142
LQCBU16TR	gi|103429151|emb|CT955980.4|	H.melpomene DNA sequence from clone AEHM-7G12, complete sequence (118kb)	88.64	44	5	0	798	841	68620	68663	6e-05	56.4
LQCBU16TR	gi|73663880|emb|CR974474.4|	H.melpomene DNA sequence from clone AEHM-41C10, complete sequence (118kb)	87.39	119	15	0	21	139	69023	69141	6e-31	142
LQCBU16TR	gi|73663880|emb|CR974474.4|	H.melpomene DNA sequence from clone AEHM-41C10, complete sequence (118kb)	82.14	56	10	0	798	853	70267	70212	0.003	50.7
LQCBU16TR	gi|103429151|emb|CT955980.4|	H.melpomene DNA sequence from clone AEHM-7G12, complete sequence (118kb)	84.62	39	6	0	811	849	74623	74661	2.7	41.1
LQCBU16TR	gi|89330260|emb|CT573313.6|	H.melpomene DNA sequence from clone AEHM-46M10, complete sequence (112kb).	82.98	47	8	0	798	844	74902	74856	0.19	44.9
LQCBU16TR	gi|73663880|emb|CR974474.4|	H.melpomene DNA sequence from clone AEHM-41C10, complete sequence (118kb)	92.65	68	5	0	27	94	86344	86277	8e-19	102
LQCBU16TR	gi|73663880|emb|CR974474.4|	H.melpomene DNA sequence from clone AEHM-41C10, complete sequence (118kb)	90.91	55	3	1	30	84	86897	86949	2e-08	68
LQCBU16TR	gi|73663880|emb|CR974474.4|	H.melpomene DNA sequence from clone AEHM-41C10, complete sequence (118kb)	87.07	116	15	0	21	136	87019	87134	3e-29	137
LQCBU16TR	gi|73663880|emb|CR974474.4|	H.melpomene DNA sequence from clone AEHM-41C10, complete sequence (118kb)	88.24	119	12	1	20	136	87155	87273	8e-30	139
LQCBU16TR	gi|73663880|emb|CR974474.4|	H.melpomene DNA sequence from clone AEHM-41C10, complete sequence (118kb)	85.56	277	33	1	21	297	87295	87564	4e-76	292
LQCBU16TR	gi|73663880|emb|CR974474.4|	H.melpomene DNA sequence from clone AEHM-41C10, complete sequence (118kb)	88.89	54	6	0	798	851	93378	93325	6e-09	69.9
LQCBU16TR	gi|103429151|emb|CT955980.4|	H.melpomene DNA sequence from clone AEHM-7G12, complete sequence (118kb)	90.91	55	5	0	799	853	100081	100135	3e-11	77.6
LQCBU16TR	gi|89330260|emb|CT573313.6|	H.melpomene DNA sequence from clone AEHM-46M10, complete sequence (112kb).	85.71	56	8	0	798	853	101934	101989	1e-06	62.2
LQCBU16TR	gi|103429151|emb|CT955980.4|	H.melpomene DNA sequence from clone AEHM-7G12, complete sequence (118kb)	83.9	267	29	2	32	295	106004	106259	3e-62	246
LQCBU16TR	gi|89330260|emb|CT573313.6|	H.melpomene DNA sequence from clone AEHM-46M10, complete sequence (112kb).	91.07	56	5	0	798	853	106809	106754	7e-12	79.5
LQCBU16TR	gi|103429151|emb|CT955980.4|	H.melpomene DNA sequence from clone AEHM-7G12, complete sequence (118kb)	91.07	56	5	0	798	853	109287	109232	7e-12	79.5
LQCBU16TR	gi|73663880|emb|CR974474.4|	H.melpomene DNA sequence from clone AEHM-41C10, complete sequence (118kb)	86.12	281	38	1	21	301	112295	112016	4e-80	306
LQCBU16TR	gi|73663880|emb|CR974474.4|	H.melpomene DNA sequence from clone AEHM-41C10, complete sequence (118kb)	83.09	136	20	1	4	136	112589	112454	5e-24	119
LQCBU16TR	gi|73663880|emb|CR974474.4|	H.melpomene DNA sequence from clone AEHM-41C10, complete sequence (118kb)	87.93	116	14	0	21	136	112706	112591	6e-31	142
LQCBU16TR	gi|73663880|emb|CR974474.4|	H.melpomene DNA sequence from clone AEHM-41C10, complete sequence (118kb)	85.56	284	41	0	21	304	113030	112747	3e-81	310
LQCBU16TR	gi|73663880|emb|CR974474.4|	H.melpomene DNA sequence from clone AEHM-41C10, complete sequence (118kb)	85.34	116	17	0	21	136	113167	113052	9e-26	125
LQCBU16TR	gi|73663880|emb|CR974474.4|	H.melpomene DNA sequence from clone AEHM-41C10, complete sequence (118kb)	89.66	116	12	0	21	136	113304	113189	2e-34	154
LQCBU18TR	gi|12055155|emb|AJ289903.1|PPI289903	Pauesia picta (insect)partial ef-1alpha gene for elongation factor-1 alpha, population 3	83.72	43	7	0	294	336	281	239	0.72	43
LQCBU18TR	gi|32168816|emb|BX005237.6|	Zebrafish DNA sequence from clone DKEY-72G15 in linkage group 5, complete sequence (213kb)	90	30	3	0	309	338	9501	9472	2.7	41.1
LQCBU20TR	gi|39104367|emb|BX649408.3|	Zebrafish DNA sequence from clone DKEYP-18C4 in linkage group 4, complete sequence (96kb)	86.11	36	5	0	18	53	29155	29120	2.7	41.1
LQCBU20TR	gi|35187113|gb|AC139214.12|	Mus musculus chromosome 17, clone RP23-345D6, complete sequence (286kb)	86.11	36	5	0	14	49	65519	65484	2.7	41.1
LQCBU20TR	gi|23497601|gb|AE014825.1|	Plasmodium falciparum 3D7 chromosome 14 section 10 of 13 of the complete sequence	84.62	39	6	0	13	51	73390	73352	2.7	41.1
LQCBU20TR	gi|105299037|emb|CR589883.15|	Zebrafish DNA sequence from BAC clone CH211-51N18 in linkage group 10 (153kb)	86.84	38	5	0	15	52	120973	120936	0.19	44.9
LQCBU20TR	gi|77020515|gb|AC121594.3|	Mus musculus BAC clone RP23-297A16 from chromosome 8, complete sequence (209kb)	88.24	34	4	0	18	51	145642	145609	0.72	43
LQCBU23TR	gi|74013505|gb|AC138026.4|	Mus musculus BAC clone RP24-501L6 from chromosome 10, complete sequence	86.84	38	5	0	254	291	101576	101539	0.19	44.9
LQCBU23TR	gi|23505147|emb|AL929358.1|PFA929358	Plasmodium falciparum strain 3D7, chromosome 9; segment 4/5	85	40	6	0	548	587	252451	252490	0.72	43
LQCBU25TR	gi|89330260|emb|CT573313.6|	H.melpomene DNA sequence from clone AEHM-46M10, complete sequence (112kb).	84.96	133	20	0	33	165	9896	10028	2e-30	141
LQCBU25TR	gi|73663880|emb|CR974474.4|	H.melpomene DNA sequence from clone AEHM-41C10, complete sequence (118kb)	82.58	155	26	1	33	187	25609	25762	4e-28	133
LQCBU25TR	gi|73663880|emb|CR974474.4|	H.melpomene DNA sequence from clone AEHM-41C10, complete sequence (118kb)	84.96	133	20	0	33	165	108355	108487	2e-30	141
LQCBU26TFB	gi|57905365|ref|XM_550942.1|	Anopheles gambiae str. PEST ENSANGP00000027417 (ENSANGG00000017579), partial mRNA	80.16	126	25	0	644	769	1	126	1e-17	98.7
LQCBU26TFB	gi|6531641|gb|AF186654.1|AF186654	Drosophila melanogaster strain A1 roughened (ras3) gene, complete cds	80.91	110	21	0	644	753	1	110	2e-15	91.1
LQCBU26TFB	gi|158197|gb|M80535.1|DRORAP1A	Drosophila melanogaster Rap1 gene, complete cds	80	110	22	0	644	753	1	110	1e-13	85.3
LQCBU26TFB	gi|6531643|gb|AF186655.1|AF186655	Drosophila simulans roughened (ras3) gene, complete cds	80	110	22	0	644	753	1	110	1e-13	85.3
LQCBU26TFB	gi|6531645|gb|AF186656.1|AF186656	Drosophila mauritiana roughened (ras3) gene, complete cds	80	110	22	0	644	753	1	110	1e-13	85.3
LQCBU26TFB	gi|27570742|emb|BX021522.1|CNS08ORQ	Single read from an extremity of a full-length cDNA clone made from Anopheles gambiae total adult females. 5-PRIME end of clone FK0AAA31DF09 of strain 6-9 of Anopheles gambiae (African malaria mosquito)	82.72	81	14	0	664	744	1	81	1e-10	75.7
LQCBU26TFB	gi|110757950|ref|XM_396692.3|	PREDICTED: Apis mellifera similar to Ras-like protein 3 precursor (Protein roughened) (LOC413246), mRNA	78.26	92	20	0	644	735	1	92	1e-06	62.2
LQCBU26TFB	gi|112983415|ref|NM_001043507.1|;gi|57157558|dbj|AB170011.1|	Bombyx mori ras protein (Ras3), mRNA.	83.54	237	37	2	534	769	8	243	8e-52	212
LQCBU26TFB	gi|77455085|gb|DQ138746.1|	Drosophila melanogaster strain Ral1 CG1956 gene, partial cds	82.5	80	14	0	674	753	10	89	4e-10	73.7
LQCBU26TFB	gi|77455087|gb|DQ138747.1|	Drosophila simulans strain Ky-a CG1956 gene, partial cds	81.25	80	15	0	674	753	10	89	2e-08	68
LQCBU26TFB	gi|77455089|gb|DQ138748.1|	Drosophila simulans strain Ky-b CG1956 gene, partial cds	81.25	80	15	0	674	753	10	89	2e-08	68
LQCBU26TFB	gi|77455091|gb|DQ138749.1|	Drosophila yakuba strain Tai18 CG1956 gene, partial cds	81.25	80	15	0	674	753	10	89	2e-08	68
LQCBU26TFB	gi|77455093|gb|DQ138750.1|	Drosophila yakuba strain T33 CG1956 gene, partial cds	81.25	80	15	0	674	753	10	89	2e-08	68
LQCBU26TFB	gi|77455095|gb|DQ138751.1|	Drosophila erecta voucher stock #14021-0224.0 CG1956 gene, partial cds	81.25	80	15	0	674	753	10	89	2e-08	68
LQCBU26TFB	gi|213106|gb|M38395.1|DYGOKREV	Discopyge ommata (electric ray) GTP-binding protein (o-Krev) mRNA, complete cds	78.22	101	22	0	644	744	20	120	2e-08	68
LQCBU26TFB	gi|8407|emb|X02200.1|DMRAS3	Drosophila Dras3 gene	80	110	22	0	644	753	60	169	1e-13	85.3
LQCBU26TFB	gi|37682134|gb|AY423018.1|	Danio rerio (zebrafish) RAP1B, member of RAS oncogene family (RAP1B) mRNA, complete cds	77.42	93	21	0	643	735	72	164	2e-05	58.4
LQCBU26TFB	gi|41054747|ref|NM_199533.1|;gi|27882358|gb|BC044548.1|	Danio rerio (zebrafish) RAS related protein 1b (rap1b), mRNA	77.42	93	21	0	643	735	84	176	2e-05	58.4
LQCBU26TFB	gi|115496671|ref|NM_001075700.1|;gi|115305019|gb|BC123730.1|	Bos taurus similar to RAP2C, member of RAS oncogene family (MGC143331), mRNA	80.56	72	14	0	643	714	90	161	2e-05	58.4
LQCBU26TFB	gi|37779075|gb|AY190723.1|	Pagrus major (red seabream) RAP2B-like protein mRNA, complete cds	76.92	104	24	0	650	753	97	200	1e-06	62.2
LQCBU26TFB	gi|27924411|gb|BC044988.1|	Xenopus laevis (African clawed frog) RAS related protein 1b, mRNA (cDNA clone MGC:53007 IMAGE:5536997), complete cds	76.24	101	24	0	644	744	100	200	6e-05	56.4
LQCBU26TFB	gi|74096326|ref|NM_001032586.1|;gi|28556887|dbj|AB076899.1|	Ciona intestinalis ras-related protein RAP-1B homologue (rap1b), mRNA	78.69	122	26	0	642	763	108	229	1e-13	85.3
LQCBU26TFB	gi|56754018|gb|AY813468.1|	Schistosoma japonicum SJCHGC03962 protein mRNA, complete cds	76.03	121	29	0	643	763	108	228	8e-08	66.1
LQCBU26TFB	gi|23585079|dbj|AK113943.1|	Ciona intestinalis cDNA, clone:cicl017o10, full insert sequence	78.69	122	26	0	642	763	112	233	1e-13	85.3
LQCBU26TFB	gi|73981525|ref|XM_540344.2|	PREDICTED: (dog)Canis familiaris similar to Ras-related protein Rap-1A (Ras-related protein Krev-1), transcript variant 1 (LOC483225), mRNA	76.24	101	24	0	644	744	113	213	6e-05	56.4
LQCBU26TFB	gi|73981527|ref|XM_857973.1|	PREDICTED: (dog)Canis familiaris similar to Ras-related protein Rap-1A (Ras-related protein Krev-1), transcript variant 2 (LOC483225), mRNA	76.24	101	24	0	644	744	113	213	6e-05	56.4
LQCBU26TFB	gi|73981529|ref|XM_857999.1|	PREDICTED: (dog)Canis familiaris similar to Ras-related protein Rap-1A (Ras-related protein Krev-1), transcript variant 3 (LOC483225), mRNA	76.24	101	24	0	644	744	113	213	6e-05	56.4
LQCBU26TFB	gi|56119029|ref|NM_001007852.1|;gi|53127988|emb|AJ719603.1|	Gallus gallus (chicken, red jungle fowl) RAP1B, member of RAS oncogene family (RAP1B), mRNA	76.53	98	23	0	644	741	127	224	6e-05	56.4
LQCBU26TFB	gi|83307682|emb|CT033656.1|	Platynereis dumerilii (Dumeril's clam worm) EST IB0AAA16CC07EM1	79.07	86	18	0	677	762	132	217	1e-06	62.2
LQCBU26TFB	gi|53136685|emb|AJ721013.1|	Gallus gallus (chicken, red jungle fowl) mRNA for hypothetical protein, clone 32g9	76.53	98	23	0	644	741	141	238	6e-05	56.4
LQCBU26TFB	gi|83307165|emb|CT033139.1|	Platynereis dumerilii (Dumeril's clam worm) EST IB0AAA26AE05EM1	79.07	86	18	0	677	762	145	230	1e-06	62.2
LQCBU26TFB	gi|83307446|emb|CT033420.1|	Platynereis dumerilii (Dumeril's clam worm) EST IB0AAA20CF07EM1	79.07	86	18	0	677	762	145	230	1e-06	62.2
LQCBU26TFB	gi|83307545|emb|CT033519.1|	Platynereis dumerilii (Dumeril's clam worm) EST IB0AAA19AB04EM1	79.07	86	18	0	677	762	145	230	1e-06	62.2
LQCBU26TFB	gi|83307005|emb|CT032979.1|	Platynereis dumerilii (Dumeril's clam worm) EST IB0AAA28CC08EM1	79.07	86	18	0	677	762	147	232	1e-06	62.2
LQCBU26TFB	gi|76157625|gb|DQ214335.1|	Taeniopygia guttata clone 0058P0016H07 RAP1B member of RAS oncogene family variant 1-like mRNA, complete sequence	76.53	98	23	0	644	741	192	289	6e-05	56.4
LQCBU26TFB	gi|46094360|gb|AY522610.1|	Oreochromis mossambicus (Mozambique tilapia) RAP1B member of RAS oncogene family-like mRNA, partial sequence	80.39	102	20	0	644	745	198	299	2e-12	81.4
LQCBU26TFB	gi|115549189|dbj|AK231865.1|	Sus scrofa (pig)mRNA, clone:LNG010034F04, expressed in lung.	83.33	60	10	0	677	736	202	261	2e-05	58.4
LQCBU26TFB	gi|115949756|ref|XM_001178046.1|	PREDICTED: Strongylocentrotus purpuratus similar to Rap1b-prov protein (LOC580151), mRNA	83.93	56	9	0	699	754	207	262	6e-05	56.4
LQCBU26TFB	gi|115908537|ref|XM_780223.2|	PREDICTED: Strongylocentrotus purpuratus similar to Rap1b-prov protein (LOC580151), mRNA	83.93	56	9	0	699	754	210	265	6e-05	56.4
LQCBU26TFB	gi|91093590|ref|XM_964649.1|	PREDICTED: Tribolium castaneum similar to Ras-like protein 3 (Roughened protein) (LOC658243), mRNA	76.38	127	30	0	643	769	212	338	1e-09	71.8
LQCBU26TFB	gi|112420800|gb|BT027617.1|	Gasterosteus aculeatus (three spined stickleback)clone CGX62-H09 mRNA sequence.	87.88	66	8	0	680	745	275	340	2e-12	81.4
LQCBU26TFB	gi|27600675|emb|BX027394.1|CNS08TAU	Single read from an extremity of a full-length cDNA clone made from Anopheles gambiae total adult females. 5-PRIME end of clone FK0AAA41AB04 of strain 6-9 of Anopheles gambiae (African malaria mosquito)	80.31	127	25	0	643	769	346	472	3e-18	100
LQCBU26TFB	gi|58395373|ref|XM_321191.2|	Anopheles gambiae str. PEST ENSANGP00000020068 (ENSANGG00000017579), partial mRNA	80.31	127	25	0	643	769	432	558	3e-18	100
LQCBU26TFB	gi|23588439|dbj|AK116046.1|	Ciona intestinalis cDNA, clone:citb005k14, full insert sequence	79.82	109	22	0	642	750	492	600	5e-13	83.4
LQCBU26TFB	gi|21464423|gb|AY121688.1|	Drosophila melanogaster RE42418 full insert cDNA	80.91	110	21	0	644	753	640	749	2e-15	91.1
LQCBU26TFB	gi|24655695|ref|NM_057509.3|	Drosophila melanogaster Roughened CG1956-RA (R), mRNA	80.91	110	21	0	644	753	640	749	2e-15	91.1
LQCBU26TFB	gi|47933418|gb|AY532061.1|	Oikopleura dioica DLLregion-01, integrin alpha 3, DLLregion-03, distal-less, DNA repair protein RAD51, DLLregion-07, peptidyl-prolyl cis-trans isomerase, DLLregion-09, DLLregion-10, Ras-related protein RAP1, calcium transporter 2, polyadenylate binding protein, and DLLregion-14 genes, complete cds	81.54	65	12	0	680	744	39766	39830	6e-05	56.4
LQCBU26TFB	gi|21306583|gb|AC010118.8|	Drosophila melanogaster 3L BAC RP98-10D15 (Roswell Park Cancer Institute Drosophila BAC Library) complete sequence (171kb)	80.91	110	21	0	644	753	136692	136583	2e-15	91.1
LQCBU26TFB	gi|3492862|gb|AC005557.1|AC005557	Drosophila melanogaster, chromosome 3L, region 62A10-62B5, P1 clones DS02777, DS03222, DS02345, and DS04808, complete sequence (257kb)	80.91	110	21	0	644	753	249680	249571	2e-15	91.1
LQCBU26TFB	gi|113194865|gb|AE014296.4|	Drosophila melanogaster chromosome 3L, complete sequence 24.5mb	80.91	110	21	0	644	753	1861211	1861102	2e-15	91.1
LQCBU27TR	gi|114051567|ref|NM_001046842.1|;gi|87248242|gb|DQ311229.1|	Bombyx mori TPR-repeat protein (LOC693089), mRNA	81.4	129	24	0	229	357	410	282	4e-21	110
LQCBU27TR	gi|62000948|gb|AC140675.5|	Mus musculus BAC clone RP23-44J10 from chromosome 5, complete sequence (229kb)	86.49	37	5	0	359	395	128984	129020	0.72	43
LQCBU29TR	gi|89330260|emb|CT573313.6|	H.melpomene DNA sequence from clone AEHM-46M10, complete sequence (112kb).	84.31	51	8	0	517	567	7217	7267	0.001	52.6
LQCBU29TR	gi|89330260|emb|CT573313.6|	H.melpomene DNA sequence from clone AEHM-46M10, complete sequence (112kb).	90.2	51	5	0	517	567	16517	16467	6e-09	69.9
LQCBU29TR	gi|89330260|emb|CT573313.6|	H.melpomene DNA sequence from clone AEHM-46M10, complete sequence (112kb).	85.33	75	10	1	494	567	23050	23124	1e-09	71.8
LQCBU29TR	gi|73663880|emb|CR974474.4|	H.melpomene DNA sequence from clone AEHM-41C10, complete sequence (118kb)	90.24	41	4	0	473	513	64431	64391	6e-05	56.4
LQCBU29TR	gi|103429151|emb|CT955980.4|	H.melpomene DNA sequence from clone AEHM-7G12, complete sequence (118kb)	80.95	105	14	2	469	567	65546	65442	2e-08	68
LQCBU29TR	gi|73663880|emb|CR974474.4|	H.melpomene DNA sequence from clone AEHM-41C10, complete sequence (118kb)	86.05	43	6	0	521	563	78154	78196	0.013	48.8
LQCBU29TR	gi|89330260|emb|CT573313.6|	H.melpomene DNA sequence from clone AEHM-46M10, complete sequence (112kb).	84.47	103	12	3	469	567	101935	102037	3e-11	77.6
LQCBU29TR	gi|73663880|emb|CR974474.4|	H.melpomene DNA sequence from clone AEHM-41C10, complete sequence (118kb)	86.96	46	6	0	523	568	105019	104974	0.0002	54.5
LQCBU29TR	gi|89330260|emb|CT573313.6|	H.melpomene DNA sequence from clone AEHM-46M10, complete sequence (112kb).	83.78	74	11	1	495	567	111672	111745	3e-07	64.1
LQCBU29TR	gi|73663880|emb|CR974474.4|	H.melpomene DNA sequence from clone AEHM-41C10, complete sequence (118kb)	90.2	51	5	0	517	567	114976	114926	6e-09	69.9
LQCBU30TFB	gi|103429151|emb|CT955980.4|	H.melpomene DNA sequence from clone AEHM-7G12, complete sequence (118kb)	83.87	62	10	0	48	109	65389	65450	1e-06	62.2
LQCBU30TFB	gi|103429151|emb|CT955980.4|	H.melpomene DNA sequence from clone AEHM-7G12, complete sequence (118kb)	93.33	45	3	0	58	102	66256	66300	6e-09	69.9
LQCBU30TFB	gi|73663880|emb|CR974474.4|	H.melpomene DNA sequence from clone AEHM-41C10, complete sequence (118kb)	82.69	52	9	0	51	102	105547	105496	0.013	48.8
LQCBU30TFB	gi|89330260|emb|CT573313.6|	H.melpomene DNA sequence from clone AEHM-46M10, complete sequence (112kb).	83.33	60	10	0	50	109	111796	111737	2e-05	58.4
LQCBU33TFB	gi|39598917|gb|AY429262.1|	Heliconius melpomene rosina STRI-B-545A cubitus interruptus (Ci) gene, Ci-A allele, exons 1 through 3 and partial cds	86.11	72	9	1	216	287	421	491	1e-09	71.8
LQCBU33TFB	gi|39598921|gb|AY429264.1|	Heliconius cydno chioneus STRI-B-809B cubitus interruptus (Ci) gene, Ci-B allele, exons 1 through 3 and partial cds	86.11	72	9	1	216	287	453	523	1e-09	71.8
LQCBU33TFB	gi|39598919|gb|AY429263.1|	Heliconius melpomene rosina STRI-B-545B cubitus interruptus (Ci) gene, Ci-B allele, exons 1 through 3 and partial cds	97.5	40	1	0	248	287	455	494	1e-09	71.8
LQCBU33TFB	gi|89330260|emb|CT573313.6|	H.melpomene DNA sequence from clone AEHM-46M10, complete sequence (112kb).	78.57	140	17	2	161	287	66582	66721	3e-11	77.6
LQCBU35TFB	gi|73663880|emb|CR974474.4|	H.melpomene DNA sequence from clone AEHM-41C10, complete sequence (118kb)	84.13	63	10	0	445	507	4035	3973	3e-07	64.1
LQCBU35TFB	gi|89330260|emb|CT573313.6|	H.melpomene DNA sequence from clone AEHM-46M10, complete sequence (112kb).	89.8	49	5	0	388	436	7177	7129	8e-08	66.1
LQCBU35TFB	gi|89330260|emb|CT573313.6|	H.melpomene DNA sequence from clone AEHM-46M10, complete sequence (112kb).	81.16	69	13	0	403	471	7267	7199	2e-05	58.4
LQCBU35TFB	gi|89330260|emb|CT573313.6|	H.melpomene DNA sequence from clone AEHM-46M10, complete sequence (112kb).	91.67	36	3	0	390	425	10577	10612	0.001	52.6
LQCBU35TFB	gi|103429151|emb|CT955980.4|	H.melpomene DNA sequence from clone AEHM-7G12, complete sequence (118kb)	83.58	67	11	0	388	454	13983	14049	8e-08	66.1
LQCBU35TFB	gi|73663880|emb|CR974474.4|	H.melpomene DNA sequence from clone AEHM-41C10, complete sequence (118kb)	83.58	67	11	0	393	459	27061	26995	8e-08	66.1
LQCBU35TFB	gi|73663880|emb|CR974474.4|	H.melpomene DNA sequence from clone AEHM-41C10, complete sequence (118kb)	90.38	52	5	0	440	491	31563	31512	1e-09	71.8
LQCBU35TFB	gi|73663880|emb|CR974474.4|	H.melpomene DNA sequence from clone AEHM-41C10, complete sequence (118kb)	80.7	114	22	0	388	501	33922	34035	6e-16	93
LQCBU35TFB	gi|73663880|emb|CR974474.4|	H.melpomene DNA sequence from clone AEHM-41C10, complete sequence (118kb)	81.89	127	22	1	384	510	36073	36198	8e-19	102
LQCBU35TFB	gi|73663880|emb|CR974474.4|	H.melpomene DNA sequence from clone AEHM-41C10, complete sequence (118kb)	81.82	55	10	0	390	444	36589	36643	0.013	48.8
LQCBU35TFB	gi|89330260|emb|CT573313.6|	H.melpomene DNA sequence from clone AEHM-46M10, complete sequence (112kb).	90.48	42	4	0	395	436	37480	37521	2e-05	58.4
LQCBU35TFB	gi|103429151|emb|CT955980.4|	H.melpomene DNA sequence from clone AEHM-7G12, complete sequence (118kb)	82.54	63	11	0	393	455	45094	45032	2e-05	58.4
LQCBU35TFB	gi|73663880|emb|CR974474.4|	H.melpomene DNA sequence from clone AEHM-41C10, complete sequence (118kb)	84.35	115	17	1	388	502	52266	52153	2e-20	108
LQCBU35TFB	gi|103429151|emb|CT955980.4|	H.melpomene DNA sequence from clone AEHM-7G12, complete sequence (118kb)	86.54	52	7	0	459	510	63266	63317	4e-06	60.3
LQCBU35TFB	gi|103429151|emb|CT955980.4|	H.melpomene DNA sequence from clone AEHM-7G12, complete sequence (118kb)	81.03	116	20	1	388	501	65427	65542	3e-14	87.2
LQCBU35TFB	gi|73663880|emb|CR974474.4|	H.melpomene DNA sequence from clone AEHM-41C10, complete sequence (118kb)	84.09	44	7	0	464	507	65528	65571	0.19	44.9
LQCBU35TFB	gi|89330260|emb|CT573313.6|	H.melpomene DNA sequence from clone AEHM-46M10, complete sequence (112kb).	79.05	105	22	0	388	492	67816	67920	1e-10	75.7
LQCBU35TFB	gi|103429151|emb|CT955980.4|	H.melpomene DNA sequence from clone AEHM-7G12, complete sequence (118kb)	88	50	6	0	461	510	68665	68616	1e-06	62.2
LQCBU35TFB	gi|73663880|emb|CR974474.4|	H.melpomene DNA sequence from clone AEHM-41C10, complete sequence (118kb)	85.19	54	8	0	457	510	74050	74103	2e-05	58.4
LQCBU35TFB	gi|89330260|emb|CT573313.6|	H.melpomene DNA sequence from clone AEHM-46M10, complete sequence (112kb).	83.67	49	8	0	388	436	80731	80683	0.013	48.8
LQCBU35TFB	gi|73663880|emb|CR974474.4|	H.melpomene DNA sequence from clone AEHM-41C10, complete sequence (118kb)	88.64	44	5	0	388	431	82734	82691	6e-05	56.4
LQCBU35TFB	gi|89330260|emb|CT573313.6|	H.melpomene DNA sequence from clone AEHM-46M10, complete sequence (112kb).	88.89	45	5	0	392	436	88965	89009	2e-05	58.4
LQCBU35TFB	gi|89330260|emb|CT573313.6|	H.melpomene DNA sequence from clone AEHM-46M10, complete sequence (112kb).	79.17	120	25	0	388	507	91657	91776	3e-14	87.2
LQCBU35TFB	gi|89330260|emb|CT573313.6|	H.melpomene DNA sequence from clone AEHM-46M10, complete sequence (112kb).	81.25	112	21	0	397	508	102043	101932	2e-16	94.9
LQCBU35TFB	gi|73663880|emb|CR974474.4|	H.melpomene DNA sequence from clone AEHM-41C10, complete sequence (118kb)	91.67	36	3	0	390	425	109036	109071	0.001	52.6
LQCBU35TFB	gi|89330260|emb|CT573313.6|	H.melpomene DNA sequence from clone AEHM-46M10, complete sequence (112kb).	80.46	87	17	0	388	474	111760	111674	6e-09	69.9
LQCBU35TFB	gi|28412565|emb|AL807818.14|	Zebrafish DNA sequence from clone CH211-225H24, complete sequence (194kb)	92.86	28	2	0	569	596	143521	143494	0.72	43
LQCBU35TR	gi|110673209|gb|CP000246.1|	Clostridium perfringens ATCC 13124, complete genome.(bacteria 3.25Mb)	88.89	36	4	0	153	188	591351	591386	0.05	46.8
LQCBU41TR	gi|63169635|gb|AY974334.1|	Plutella xylostella (diamondback moth) pheromone biosynthesis activating neuropeptide receptor mRNA, complete cds	74.47	94	24	0	60	153	455	362	0.72	43
LQCBU41TR	gi|33090250|gb|AY319852.1|	Helicoverpa zea (corn earworm) pheromone biosynthesis-activating neuropeptide receptor (PBANR) mRNA, complete cds	80	115	23	0	39	153	476	362	9e-15	89.1
LQCBU41TR	gi|57231400|gb|AY792036.1|	Helicoverpa armigera pheromone biosynthesis-activating neuropeptide receptor mRNA, complete cds	80	115	23	0	39	153	476	362	9e-15	89.1
LQCBU41TR	gi|88771690|gb|DQ407742.1|	Spodoptera littoralis (lepidoptera) pheromone biosynthesis activating neuropeptide receptor mRNA, complete cds	76.47	119	28	0	39	157	476	358	2e-08	68
LQCBU41TR	gi|22901727|gb|AF522190.1|	Drosophila melanogaster putative PRXamide receptor (CG8795) mRNA, complete cds	75.26	97	24	0	42	138	542	446	0.013	48.8
LQCBU41TR	gi|33466215|gb|AY277899.1|	Drosophila melanogaster G-protein coupled receptor mRNA, complete cds	74.23	97	25	0	42	138	710	614	0.72	43
LQCBU41TR	gi|112983445|ref|NM_001043512.1|;gi|51987931|dbj|AB181298.1|	Bombyx mori pheromone biosynthesis activating neuropeptide receptor (Pbanr), mRNA	75	104	26	0	30	133	743	640	0.003	50.7
LQCBU41TR	gi|24646521|ref|NM_169506.1|	Drosophila melanogaster CG8795-RB, transcript variant B (CG8795), mRNA	74.23	97	25	0	42	138	1100	1004	0.72	43
LQCBU41TR	gi|24646519|ref|NM_169505.1|	Drosophila melanogaster CG8795-RA, transcript variant A (CG8795), mRNA	74.23	97	25	0	42	138	1395	1299	0.72	43
LQCBU43TR	gi|89330260|emb|CT573313.6|	H.melpomene DNA sequence from clone AEHM-46M10, complete sequence (112kb).	92.11	38	3	0	255	292	9321	9358	6e-05	56.4
LQCBU43TR	gi|83764144|emb|CT033765.2|	Medicago truncatula chromosome 5 clone mth2-105d20, COMPLETE SEQUENCE (131kb)	82.98	47	8	0	141	187	54284	54330	0.19	44.9
LQCBU43TR	gi|73663880|emb|CR974474.4|	H.melpomene DNA sequence from clone AEHM-41C10, complete sequence (118kb)	92.11	38	3	0	255	292	107780	107817	6e-05	56.4
LQCBU46TR	gi|15788796|gb|AF413748.1|	Heliconius doris (Laparus doris) isolate STRI-B-846-Mpi-1 mannose phosphate isomerase (Mpi) gene, exons 3 and 4 and partial cds	96.55	29	1	0	13	41	443	415	0.003	50.7
LQCBU48TFB	gi|103429151|emb|CT955980.4|	H.melpomene DNA sequence from clone AEHM-7G12, complete sequence (118kb)	85.45	55	8	0	19	73	6467	6413	4e-06	60.3
LQCBU48TFB	gi|89330260|emb|CT573313.6|	H.melpomene DNA sequence from clone AEHM-46M10, complete sequence (112kb).	87.72	57	7	0	7	63	7139	7195	6e-09	69.9
LQCBU48TFB	gi|89330260|emb|CT573313.6|	H.melpomene DNA sequence from clone AEHM-46M10, complete sequence (112kb).	83.93	56	9	0	19	74	10601	10546	6e-05	56.4
LQCBU48TFB	gi|103429151|emb|CT955980.4|	H.melpomene DNA sequence from clone AEHM-7G12, complete sequence (118kb)	81.82	66	12	0	8	73	38688	38623	2e-05	58.4
LQCBU48TFB	gi|89330260|emb|CT573313.6|	H.melpomene DNA sequence from clone AEHM-46M10, complete sequence (112kb).	81.82	55	10	0	9	63	48686	48632	0.013	48.8
LQCBU48TFB	gi|103429151|emb|CT955980.4|	H.melpomene DNA sequence from clone AEHM-7G12, complete sequence (118kb)	83.33	54	9	0	19	72	60089	60036	0.001	52.6
LQCBU48TFB	gi|103429151|emb|CT955980.4|	H.melpomene DNA sequence from clone AEHM-7G12, complete sequence (118kb)	81.82	66	12	0	7	72	65465	65400	2e-05	58.4
LQCBU48TFB	gi|73663880|emb|CR974474.4|	H.melpomene DNA sequence from clone AEHM-41C10, complete sequence (118kb)	79.63	54	11	0	9	62	66344	66291	2.7	41.1
LQCBU48TFB	gi|89330260|emb|CT573313.6|	H.melpomene DNA sequence from clone AEHM-46M10, complete sequence (112kb).	87.72	57	7	0	7	63	85171	85227	6e-09	69.9
LQCBU48TFB	gi|89330260|emb|CT573313.6|	H.melpomene DNA sequence from clone AEHM-46M10, complete sequence (112kb).	81.67	60	11	0	8	67	99203	99144	0.001	52.6
LQCBU48TFB	gi|73663880|emb|CR974474.4|	H.melpomene DNA sequence from clone AEHM-41C10, complete sequence (118kb)	92	50	4	0	25	74	105492	105541	4e-10	73.7
LQCBU48TFB	gi|73663880|emb|CR974474.4|	H.melpomene DNA sequence from clone AEHM-41C10, complete sequence (118kb)	83.93	56	9	0	19	74	109060	109005	6e-05	56.4
LQCBU48TR	gi|73663880|emb|CR974474.4|	H.melpomene DNA sequence from clone AEHM-41C10, complete sequence (118kb)	78.65	342	57	4	13	340	79605	79944	9e-48	198
LQCBU48TR	gi|73663880|emb|CR974474.4|	H.melpomene DNA sequence from clone AEHM-41C10, complete sequence (118kb)	85.42	48	7	0	344	391	80051	80098	0.001	52.6
LQCBU48TR	gi|45752222|emb|BX666064.10|	Zebrafish DNA sequence from clone DKEY-6N3 in linkage group 22, complete sequence (156kb)	79.31	58	12	0	425	482	127973	128030	0.72	43
LQCBU50TFB	gi|73807480|emb|BX005314.35|	Zebrafish DNA sequence from clone BAC CH211-155D24 in linkage group 6, complete sequence (164kb)	87.88	33	4	0	57	89	63566	63534	2.7	41.1
LQCBU60TFB	gi|1669556|dbj|D86623.1|	Silkworm DNA, random amplified polymorphic DNA region	89.36	47	5	0	88	134	218	172	1e-06	62.2
LQCBU60TFB	gi|80972571|gb|DQ242656.1|	Bombyx mori chromosome 25 microsatellite S2515-F sequence	89.13	46	5	0	90	135	269	224	4e-06	60.3
LQCBU60TFB	gi|57506561|dbj|AB126052.1|	Bombyx mori DNA, chromosome W, BAC clone 45J23S-3, non-LTR retrotransposon Kendo partial sequence (34kb)	89.36	47	5	0	88	134	386	340	1e-06	62.2
LQCBU60TFB	gi|26050043|gb|AY083677.1|	Bombyx mori genomic sequence.	89.36	47	5	0	88	134	425	379	1e-06	62.2
LQCBU60TFB	gi|156045|gb|M24370.1|BMOSP2	Homo sapiens chromosome 15 clone RP11-329C22 map 15q15, complete sequence	88.89	45	5	0	90	134	716	672	2e-05	58.4
LQCBU60TFB	gi|217289|dbj|D10742.1|BMOSRBC1	Bombyx mori gene, spacer region between bombyxin B-9 and C-1 genes	88.89	45	5	0	90	134	1150	1106	2e-05	58.4
LQCBU60TFB	gi|289362|gb|M76430.1|BMOFLCEG	Bombyx mori fibroin light-chain gene, complete cds	90.74	54	5	0	88	141	4988	4935	1e-10	75.7
LQCBU60TFB	gi|24637963|gb|AF541967.1|	Bombyx mori fibroin light chain gene, complete cds	90.74	54	5	0	88	141	4989	4936	1e-10	75.7
LQCBU60TFB	gi|46359700|dbj|AB159446.1|	Bombyx mori DNA, chromosome 11, clone:559G11, complete sequence (149kb)	88.89	45	5	0	90	134	5550	5506	2e-05	58.4
LQCBU60TFB	gi|111036512|dbj|AB262389.1|	Bombyx mori BMWCP5, BMWCP4, BMWCP3, BMWCP2 genes for cuticle proteins	87.23	47	6	0	88	134	8666	8620	6e-05	56.4
LQCBU60TFB	gi|7243248|dbj|AB032718.1|	Bombyx mori gypsy-Ty3-like retrotransposon Kabuki gene and nested retrotransposable elements	89.36	47	5	0	88	134	18417	18371	1e-06	62.2
LQCBU60TFB	gi|46359701|dbj|AB159447.1|	Bombyx mori DNA, chromosome 13, clone:534E24, complete sequence (124kb)	90.48	42	4	0	88	129	51062	51021	2e-05	58.4
LQCBU60TFB	gi|46359700|dbj|AB159446.1|	Bombyx mori DNA, chromosome 11, clone:559G11, complete sequence (149kb)	89.13	46	5	0	90	135	53949	53904	4e-06	60.3
LQCBU60TFB	gi|46359700|dbj|AB159446.1|	Bombyx mori DNA, chromosome 11, clone:559G11, complete sequence (149kb)	88.89	45	5	0	90	134	71404	71360	2e-05	58.4
LQCBU60TFB	gi|46359701|dbj|AB159447.1|	Bombyx mori DNA, chromosome 13, clone:534E24, complete sequence (124kb)	90.74	54	5	0	88	141	93885	93832	1e-10	75.7
LQCBU60TFB	gi|46359701|dbj|AB159447.1|	Bombyx mori DNA, chromosome 13, clone:534E24, complete sequence (124kb)	76.09	92	14	1	43	134	114242	114159	2.7	41.1
LQCBU60TFB	gi|46359700|dbj|AB159446.1|	Bombyx mori DNA, chromosome 11, clone:559G11, complete sequence (149kb)	82.98	47	8	0	88	134	125261	125215	0.19	44.9
LQCBU60TFB	gi|38229109|dbj|AB090308.2|	Bombyx mori Bmtitin1, Bmtitin2, Bmmiple, Bmsyx6, BmPM-Scl, Bmtkz, BmubcD4 genes, partial and complete cds (159kb)	89.74	39	4	0	90	128	130851	130813	0.001	52.6
LQCBU60TFB	gi|46359699|dbj|AB159445.1|	Bombyx mori DNA, chromosome 2, clone:544H24, complete sequence (205kb)	87.23	47	6	0	88	134	178512	178466	6e-05	56.4
LQCBU60TFB	gi|46359699|dbj|AB159445.1|	Bombyx mori DNA, chromosome 2, clone:544H24, complete sequence (205kb)	89.47	38	4	0	88	125	185561	185524	0.003	50.7
LQCBU62TR	gi|73663880|emb|CR974474.4|	H.melpomene DNA sequence from clone AEHM-41C10, complete sequence (118kb)	83.78	74	12	0	562	635	80430	80503	4e-10	73.7
LQCBU63TR	gi|24378526|gb|AE014133.1|	Streptococcus (bacteria) mutans UA159, complete genome	87.88	33	4	0	20	52	878708	878676	2.7	41.1
LQCBU64TFB	gi|65334756|gb|DQ020074.1|	Heliconius melpomene clone Hm03 microsatellite sequence	85.45	55	8	0	446	500	5	59	4e-06	60.3
LQCBU64TFB	gi|103429151|emb|CT955980.4|	H.melpomene DNA sequence from clone AEHM-7G12, complete sequence (118kb)	85.96	57	8	0	327	383	428	372	3e-07	64.1
LQCBU64TFB	gi|15788796|gb|AF413748.1|	Heliconius doris (Laparus doris) isolate STRI-B-846-Mpi-1 mannose phosphate isomerase (Mpi) gene, exons 3 and 4 and partial cds	79.83	233	38	2	296	528	492	269	1e-35	158
LQCBU64TFB	gi|37907893|gb|AY437779.1|	Heliconius himera STRI-B-HIMERA dopa decarboxylase (Ddc) gene, exon2,3.	82.81	221	37	1	308	528	571	352	4e-47	196
LQCBU64TFB	gi|89330260|emb|CT573313.6|	H.melpomene DNA sequence from clone AEHM-46M10, complete sequence (112kb).	89.29	56	6	0	471	526	1108	1053	4e-10	73.7
LQCBU64TFB	gi|73663880|emb|CR974474.4|	H.melpomene DNA sequence from clone AEHM-41C10, complete sequence (118kb)	85.96	57	8	0	327	383	1573	1629	3e-07	64.1
LQCBU64TFB	gi|73663880|emb|CR974474.4|	H.melpomene DNA sequence from clone AEHM-41C10, complete sequence (118kb)	94.74	38	2	0	491	528	4039	4002	1e-06	62.2
LQCBU64TFB	gi|73663880|emb|CR974474.4|	H.melpomene DNA sequence from clone AEHM-41C10, complete sequence (118kb)	97.73	44	1	0	474	517	5006	4963	7e-12	79.5
LQCBU64TFB	gi|103429151|emb|CT955980.4|	H.melpomene DNA sequence from clone AEHM-7G12, complete sequence (118kb)	84.02	194	30	1	299	492	6303	6495	1e-43	185
LQCBU64TFB	gi|89330260|emb|CT573313.6|	H.melpomene DNA sequence from clone AEHM-46M10, complete sequence (112kb).	82.35	68	12	0	420	487	7195	7128	1e-06	62.2
LQCBU64TFB	gi|89330260|emb|CT573313.6|	H.melpomene DNA sequence from clone AEHM-46M10, complete sequence (112kb).	86.3	73	10	0	453	525	7267	7195	5e-13	83.4
LQCBU64TFB	gi|103429151|emb|CT955980.4|	H.melpomene DNA sequence from clone AEHM-7G12, complete sequence (118kb)	88.46	52	6	0	469	520	10400	10349	8e-08	66.1
LQCBU64TFB	gi|89330260|emb|CT573313.6|	H.melpomene DNA sequence from clone AEHM-46M10, complete sequence (112kb).	79.31	87	18	0	397	483	10534	10620	3e-07	64.1
LQCBU64TFB	gi|103429151|emb|CT955980.4|	H.melpomene DNA sequence from clone AEHM-7G12, complete sequence (118kb)	90	60	6	0	296	355	11632	11691	2e-12	81.4
LQCBU64TFB	gi|103429151|emb|CT955980.4|	H.melpomene DNA sequence from clone AEHM-7G12, complete sequence (118kb)	86.32	95	13	0	427	521	12429	12335	2e-20	108
LQCBU64TFB	gi|89330260|emb|CT573313.6|	H.melpomene DNA sequence from clone AEHM-46M10, complete sequence (112kb).	93.18	44	3	0	480	523	12653	12610	2e-08	68
LQCBU64TFB	gi|103429151|emb|CT955980.4|	H.melpomene DNA sequence from clone AEHM-7G12, complete sequence (118kb)	81.01	158	30	0	347	504	13892	14049	2e-27	131
LQCBU64TFB	gi|89330260|emb|CT573313.6|	H.melpomene DNA sequence from clone AEHM-46M10, complete sequence (112kb).	86.21	174	23	1	343	516	16358	16530	3e-44	187
LQCBU64TFB	gi|89330260|emb|CT573313.6|	H.melpomene DNA sequence from clone AEHM-46M10, complete sequence (112kb).	85.11	94	14	0	298	391	16832	16925	3e-18	100
LQCBU64TFB	gi|73663880|emb|CR974474.4|	H.melpomene DNA sequence from clone AEHM-41C10, complete sequence (118kb)	91.3	46	4	0	480	525	19137	19092	8e-08	66.1
LQCBU64TFB	gi|89330260|emb|CT573313.6|	H.melpomene DNA sequence from clone AEHM-46M10, complete sequence (112kb).	83.26	233	37	2	296	527	23281	23050	2e-49	204
LQCBU64TFB	gi|73663880|emb|CR974474.4|	H.melpomene DNA sequence from clone AEHM-41C10, complete sequence (118kb)	90.62	64	6	0	446	509	27058	26995	9e-15	89.1
LQCBU64TFB	gi|89330260|emb|CT573313.6|	H.melpomene DNA sequence from clone AEHM-46M10, complete sequence (112kb).	90.91	132	12	0	397	528	27441	27572	1e-43	185
LQCBU64TFB	gi|103429151|emb|CT955980.4|	H.melpomene DNA sequence from clone AEHM-7G12, complete sequence (118kb)	91.84	49	4	0	480	528	31611	31563	1e-09	71.8
LQCBU64TFB	gi|73663880|emb|CR974474.4|	H.melpomene DNA sequence from clone AEHM-41C10, complete sequence (118kb)	85.94	128	18	0	401	528	33885	34012	6e-31	142
LQCBU64TFB	gi|89330260|emb|CT573313.6|	H.melpomene DNA sequence from clone AEHM-46M10, complete sequence (112kb).	85.71	56	8	0	302	357	34949	35004	1e-06	62.2
LQCBU64TFB	gi|73663880|emb|CR974474.4|	H.melpomene DNA sequence from clone AEHM-41C10, complete sequence (118kb)	87.18	78	10	0	448	525	36087	36164	6e-16	93
LQCBU64TFB	gi|73663880|emb|CR974474.4|	H.melpomene DNA sequence from clone AEHM-41C10, complete sequence (118kb)	97.56	41	1	0	343	383	37159	37119	4e-10	73.7
LQCBU64TFB	gi|103429151|emb|CT955980.4|	H.melpomene DNA sequence from clone AEHM-7G12, complete sequence (118kb)	85.16	128	19	0	401	528	38614	38741	3e-29	137
LQCBU64TFB	gi|89330260|emb|CT573313.6|	H.melpomene DNA sequence from clone AEHM-46M10, complete sequence (112kb).	82.93	82	11	1	438	516	44998	44917	2e-08	68
LQCBU64TFB	gi|103429151|emb|CT955980.4|	H.melpomene DNA sequence from clone AEHM-7G12, complete sequence (118kb)	82.42	91	15	1	427	516	45110	45020	4e-10	73.7
LQCBU64TFB	gi|103429151|emb|CT955980.4|	H.melpomene DNA sequence from clone AEHM-7G12, complete sequence (118kb)	94.83	58	3	0	471	528	53862	53919	2e-16	94.9
LQCBU64TFB	gi|89330260|emb|CT573313.6|	H.melpomene DNA sequence from clone AEHM-46M10, complete sequence (112kb).	92.11	38	3	0	464	501	54789	54752	6e-05	56.4
LQCBU64TFB	gi|103429151|emb|CT955980.4|	H.melpomene DNA sequence from clone AEHM-7G12, complete sequence (118kb)	80.47	128	24	1	397	523	60022	60149	6e-16	93
LQCBU64TFB	gi|73663880|emb|CR974474.4|	H.melpomene DNA sequence from clone AEHM-41C10, complete sequence (118kb)	77.27	132	30	0	397	528	64280	64411	2e-12	81.4
LQCBU64TFB	gi|103429151|emb|CT955980.4|	H.melpomene DNA sequence from clone AEHM-7G12, complete sequence (118kb)	87.12	132	15	1	397	526	65386	65517	4e-32	146
LQCBU64TFB	gi|103429151|emb|CT955980.4|	H.melpomene DNA sequence from clone AEHM-7G12, complete sequence (118kb)	79.14	139	28	1	330	468	66177	66314	2e-15	91.1
LQCBU64TFB	gi|73663880|emb|CR974474.4|	H.melpomene DNA sequence from clone AEHM-41C10, complete sequence (118kb)	91.84	49	4	0	469	517	70180	70228	1e-09	71.8
LQCBU64TFB	gi|89330260|emb|CT573313.6|	H.melpomene DNA sequence from clone AEHM-46M10, complete sequence (112kb).	84.75	59	9	0	325	383	73029	72971	1e-06	62.2
LQCBU64TFB	gi|89330260|emb|CT573313.6|	H.melpomene DNA sequence from clone AEHM-46M10, complete sequence (112kb).	90	80	8	0	413	492	80756	80677	2e-20	108
LQCBU64TFB	gi|73663880|emb|CR974474.4|	H.melpomene DNA sequence from clone AEHM-41C10, complete sequence (118kb)	81.4	86	15	1	391	475	82782	82697	3e-07	64.1
LQCBU64TFB	gi|89330260|emb|CT573313.6|	H.melpomene DNA sequence from clone AEHM-46M10, complete sequence (112kb).	76.19	210	38	3	296	504	85341	85143	3e-14	87.2
LQCBU64TFB	gi|89330260|emb|CT573313.6|	H.melpomene DNA sequence from clone AEHM-46M10, complete sequence (112kb).	80	100	20	0	397	496	88920	89019	3e-11	77.6
LQCBU64TFB	gi|73663880|emb|CR974474.4|	H.melpomene DNA sequence from clone AEHM-41C10, complete sequence (118kb)	77.61	67	15	0	442	508	90015	90081	0.72	43
LQCBU64TFB	gi|89330260|emb|CT573313.6|	H.melpomene DNA sequence from clone AEHM-46M10, complete sequence (112kb).	80.47	128	25	0	397	524	91616	91743	8e-19	102
LQCBU64TFB	gi|73663880|emb|CR974474.4|	H.melpomene DNA sequence from clone AEHM-41C10, complete sequence (118kb)	81.16	69	13	0	427	495	91856	91924	2e-05	58.4
LQCBU64TFB	gi|73663880|emb|CR974474.4|	H.melpomene DNA sequence from clone AEHM-41C10, complete sequence (118kb)	86.67	45	6	0	484	528	92849	92805	0.001	52.6
LQCBU64TFB	gi|103429151|emb|CT955980.4|	H.melpomene DNA sequence from clone AEHM-7G12, complete sequence (118kb)	77.39	115	23	1	413	524	93976	93862	1e-06	62.2
LQCBU64TFB	gi|73663880|emb|CR974474.4|	H.melpomene DNA sequence from clone AEHM-41C10, complete sequence (118kb)	86.44	59	8	0	451	509	97648	97706	2e-08	68
LQCBU64TFB	gi|89330260|emb|CT573313.6|	H.melpomene DNA sequence from clone AEHM-46M10, complete sequence (112kb).	83.84	99	16	0	416	514	99144	99242	1e-17	98.7
LQCBU64TFB	gi|73663880|emb|CR974474.4|	H.melpomene DNA sequence from clone AEHM-41C10, complete sequence (118kb)	89.29	56	6	0	471	526	99477	99422	4e-10	73.7
LQCBU64TFB	gi|103429151|emb|CT955980.4|	H.melpomene DNA sequence from clone AEHM-7G12, complete sequence (118kb)	92.45	53	4	0	476	528	100160	100108	7e-12	79.5
LQCBU64TFB	gi|89330260|emb|CT573313.6|	H.melpomene DNA sequence from clone AEHM-46M10, complete sequence (112kb).	93.75	48	3	0	481	528	100760	100713	1e-10	75.7
LQCBU64TFB	gi|89330260|emb|CT573313.6|	H.melpomene DNA sequence from clone AEHM-46M10, complete sequence (112kb).	92	75	6	0	447	521	102043	101969	4e-21	110
LQCBU64TFB	gi|89330260|emb|CT573313.6|	H.melpomene DNA sequence from clone AEHM-46M10, complete sequence (112kb).	82.8	157	23	3	296	451	103202	103355	2e-23	117
LQCBU64TFB	gi|73663880|emb|CR974474.4|	H.melpomene DNA sequence from clone AEHM-41C10, complete sequence (118kb)	82.17	129	16	2	397	518	104912	105040	4e-17	96.8
LQCBU64TFB	gi|73663880|emb|CR974474.4|	H.melpomene DNA sequence from clone AEHM-41C10, complete sequence (118kb)	77.31	216	41	3	317	525	105633	105419	2e-19	104
LQCBU64TFB	gi|89330260|emb|CT573313.6|	H.melpomene DNA sequence from clone AEHM-46M10, complete sequence (112kb).	83.91	230	35	2	299	528	106554	106781	3e-51	210
LQCBU64TFB	gi|73663880|emb|CR974474.4|	H.melpomene DNA sequence from clone AEHM-41C10, complete sequence (118kb)	79.31	87	18	0	397	483	108993	109079	3e-07	64.1
LQCBU64TFB	gi|103429151|emb|CT955980.4|	H.melpomene DNA sequence from clone AEHM-7G12, complete sequence (118kb)	95.12	41	2	0	488	528	109219	109259	2e-08	68
LQCBU64TFB	gi|73663880|emb|CR974474.4|	H.melpomene DNA sequence from clone AEHM-41C10, complete sequence (118kb)	93.18	44	3	0	480	523	111112	111069	2e-08	68
LQCBU64TFB	gi|89330260|emb|CT573313.6|	H.melpomene DNA sequence from clone AEHM-46M10, complete sequence (112kb).	86.4	125	17	0	402	526	111796	111672	6e-31	142
LQCBU64TFB	gi|73663880|emb|CR974474.4|	H.melpomene DNA sequence from clone AEHM-41C10, complete sequence (118kb)	86.21	174	23	1	343	516	114817	114989	3e-44	187
LQCBU64TFB	gi|73663880|emb|CR974474.4|	H.melpomene DNA sequence from clone AEHM-41C10, complete sequence (118kb)	85.11	94	14	0	298	391	115291	115384	3e-18	100
LQCBU64TR	gi|21620091|gb|BC033074.1|	Homo sapiens suppressor of Ty 6 homolog (S. cerevisiae), mRNA (cDNA clone IMAGE:4877063), complete cds	80.36	56	11	0	592	647	335	390	0.19	44.9
LQCBU64TR	gi|14582434|gb|AF280619.1|AF280619	Papilio canadensis cytochrome P450 6B18 (CYP6B18) gene, partial cds	78.41	88	19	0	215	302	345	258	4e-06	60.3
LQCBU64TR	gi|114668456|ref|XM_001142722.1|	PREDICTED: Pan troglodytes (chimpanzee) similar to putative chromatin structure regulator, transcript variant 1 (LOC454529), mRNA	80.36	56	11	0	592	647	507	562	0.19	44.9
LQCBU64TR	gi|110761307|ref|XR_014982.1|	PREDICTED: Apis mellifera similar to Spt6 CG12225-PA (LOC410274), mRNA	91.94	62	5	0	592	653	601	662	2e-15	91.1
LQCBU64TR	gi|50758227|ref|XM_415820.1|	PREDICTED: (red jungle fowl) Gallus gallus similar to 60S ribosomal protein L23a (LOC417574), mRNA	84.62	39	6	0	610	648	646	684	2.7	41.1
LQCBU64TR	gi|110760955|ref|XR_015078.1|	PREDICTED: Apis mellifera similar to Spt6 CG12225-PA (LOC410331), mRNA	91.94	62	5	0	589	650	702	763	2e-15	91.1
LQCBU64TR	gi|1136385|dbj|D79984.1|	Homo sapiens KIAA0162 mRNA, partial cds	80.36	56	11	0	592	647	721	776	0.19	44.9
LQCBU64TR	gi|75677341|ref|NM_003170.3|	Homo sapiens suppressor of Ty 6 homolog (S. cerevisiae) (SUPT6H), mRNA	80.36	56	11	0	592	647	721	776	0.19	44.9
LQCBU64TR	gi|114668458|ref|XM_001142810.1|	PREDICTED: Pan troglodytes (chimpanzee) similar to putative chromatin structure regulator, transcript variant 2 (LOC454529), mRNA	80.36	56	11	0	592	647	739	794	0.19	44.9
LQCBU64TR	gi|109113879|ref|XM_001106850.1|	PREDICTED: Macaca mulatta similar to suppressor of Ty 6 homolog (LOC716230), mRNA	80.36	56	11	0	592	647	790	845	0.19	44.9
LQCBU64TR	gi|114668452|ref|XM_511358.2|	PREDICTED: Pan troglodytes (chimpanzee) similar to putative chromatin structure regulator, transcript variant 6 (LOC454529), mRNA	80.36	56	11	0	592	647	793	848	0.19	44.9
LQCBU64TR	gi|73966995|ref|XM_537747.2|	PREDICTED: (dog)Canis familiaris similar to suppressor of Ty 6 homolog, transcript variant 1 (LOC480627), mRNA	87.8	41	5	0	607	647	799	839	0.003	50.7
LQCBU64TR	gi|73966999|ref|XM_863113.1|	PREDICTED:(dog) Canis familiaris similar to suppressor of Ty 6 homolog, transcript variant 4 (LOC480627), mRNA	87.8	41	5	0	607	647	799	839	0.003	50.7
LQCBU64TR	gi|73967001|ref|XM_863119.1|	PREDICTED: (dog)Canis familiaris similar to suppressor of Ty 6 homolog, transcript variant 5 (LOC480627), mRNA	87.8	41	5	0	607	647	799	839	0.003	50.7
LQCBU64TR	gi|73967003|ref|XM_863124.1|	PREDICTED: (dog)Canis familiaris similar to suppressor of Ty 6 homolog, transcript variant 6 (LOC480627), mRNA	87.8	41	5	0	607	647	799	839	0.003	50.7
LQCBU64TR	gi|73967005|ref|XM_863128.1|	PREDICTED: (dog)Canis familiaris similar to suppressor of Ty 6 homolog, transcript variant 7 (LOC480627), mRNA	87.8	41	5	0	607	647	799	839	0.003	50.7
LQCBU64TR	gi|73967007|ref|XM_863132.1|	PREDICTED: (dog)Canis familiaris similar to suppressor of Ty 6 homolog, transcript variant 8 (LOC480627), mRNA	87.8	41	5	0	607	647	799	839	0.003	50.7
LQCBU64TR	gi|114668448|ref|XM_001142885.1|	PREDICTED: Pan troglodytes (chimpanzee) similar to putative chromatin structure regulator, transcript variant 3 (LOC454529), mRNA	80.36	56	11	0	592	647	909	964	0.19	44.9
LQCBU64TR	gi|21734253|emb|AL833607.1|HSM804920	Homo sapiens mRNA; cDNA DKFZp686M1767 (from clone DKFZp686M1767)	80.36	56	11	0	592	647	910	965	0.19	44.9
LQCBU64TR	gi|114668450|ref|XM_001142961.1|	PREDICTED: Pan troglodytes (chimpanzee) similar to putative chromatin structure regulator, transcript variant 4 (LOC454529), mRNA	80.36	56	11	0	592	647	986	1041	0.19	44.9
LQCBU64TR	gi|114668454|ref|XM_001143115.1|	PREDICTED: Pan troglodytes (chimpanzee) similar to putative chromatin structure regulator, transcript variant 5 (LOC454529), mRNA	80.36	56	11	0	592	647	1285	1340	0.19	44.9
LQCBU64TR	gi|1401077|gb|U46691.1|HSU46691	Human putative chromatin structure regulator (SUPT6H) mRNA, complete cds	80.36	56	11	0	592	647	1426	1481	0.19	44.9
LQCBU64TR	gi|78190029|gb|AC167684.2|	(Arthropoda) Daphnia pulex clone JGIAZSN-5E16, complete sequence	89.47	38	4	0	592	629	19007	19044	0.003	50.7
LQCBU64TR	gi|27573488|gb|AC010761.10|	Homo sapiens chromosome 17, clone RP11-386F9, complete sequence (177kb)	78.26	69	15	0	579	647	28303	28371	0.05	46.8
LQCBU70TR	gi|110164990|gb|CP000393.1|	Trichodesmium erythraeum IMS101, complete genome.(bacteria 7.75Mb)	87.88	33	4	0	18	50	1015462	1015494	2.7	41.1
LQCBU74TFB	gi|12843895|dbj|AK009231.1|	Mus musculus adult male tongue cDNA, RIKEN full-length enriched library, clone:2310008I11 product:unclassifiable	86.49	37	5	0	451	487	51	87	0.72	43
LQCBU74TFB	gi|12860841|dbj|AK020297.1|	Mus musculus adult male cecum cDNA, RIKEN full-length enriched library, clone:9130430P12 product:inferred: 5'-AMP-activated protein kinase catalytic alpha-2 subunit {Rattus norvegicus}, full insert sequence	86.49	37	5	0	451	487	917	953	0.72	43
LQCBU74TFB	gi|74144252|dbj|AK134573.1|	Mus musculus adult male medulla oblongata cDNA, RIKEN full-length enriched library, clone:6330416N04 product:protein kinase, AMP-activated, alpha 2 catalytic subunit, full insert sequence	86.49	37	5	0	451	487	2967	3003	0.72	43
LQCBU74TFB	gi|89330260|emb|CT573313.6|	H.melpomene DNA sequence from clone AEHM-46M10, complete sequence (112kb).	86.96	46	6	0	337	382	11731	11686	0.0002	54.5
LQCBU74TFB	gi|103429151|emb|CT955980.4|	H.melpomene DNA sequence from clone AEHM-7G12, complete sequence (118kb)	84.29	70	9	1	311	380	20559	20626	1e-06	62.2
LQCBU74TFB	gi|73663880|emb|CR974474.4|	H.melpomene DNA sequence from clone AEHM-41C10, complete sequence (118kb)	84.42	77	9	2	308	384	31782	31709	4e-06	60.3
LQCBU74TFB	gi|89330260|emb|CT573313.6|	H.melpomene DNA sequence from clone AEHM-46M10, complete sequence (112kb).	86.54	52	7	0	333	384	72964	73015	4e-06	60.3
LQCBU74TFB	gi|103429151|emb|CT955980.4|	H.melpomene DNA sequence from clone AEHM-7G12, complete sequence (118kb)	83.67	49	8	0	330	378	102314	102362	0.013	48.8
LQCBU74TFB	gi|73663880|emb|CR974474.4|	H.melpomene DNA sequence from clone AEHM-41C10, complete sequence (118kb)	86.96	46	6	0	337	382	110190	110145	0.0002	54.5
LQCBU74TR	gi|15668156|gb|AC017083.7|	Homo sapiens BAC clone RP11-474G23 from 2, complete sequence (198kb)	86.49	37	5	0	364	400	136680	136716	0.72	43
LQCBU79TR	gi|19550678|gb|AF481471.1|	Heliconius erato/melpomene microsatellite HEL.06 sequence.	85.06	87	13	0	51	137	305	391	6e-16	93
LQCBU79TR	gi|103429151|emb|CT955980.4|	H.melpomene DNA sequence from clone AEHM-7G12, complete sequence (118kb)	78.7	108	23	0	60	167	319	426	1e-10	75.7
LQCBU79TR	gi|73663880|emb|CR974474.4|	H.melpomene DNA sequence from clone AEHM-41C10, complete sequence (118kb)	78.7	108	23	0	60	167	1682	1575	1e-10	75.7
LQCBU79TR	gi|103429151|emb|CT955980.4|	H.melpomene DNA sequence from clone AEHM-7G12, complete sequence (118kb)	76	125	21	1	60	175	6449	6325	2e-05	58.4
LQCBU79TR	gi|89330260|emb|CT573313.6|	H.melpomene DNA sequence from clone AEHM-46M10, complete sequence (112kb).	81.03	58	11	0	110	167	6555	6498	0.013	48.8
LQCBU79TR	gi|89330260|emb|CT573313.6|	H.melpomene DNA sequence from clone AEHM-46M10, complete sequence (112kb).	76.62	77	18	0	51	127	10592	10516	0.19	44.9
LQCBU79TR	gi|89330260|emb|CT573313.6|	H.melpomene DNA sequence from clone AEHM-46M10, complete sequence (112kb).	84.44	45	7	0	109	153	11732	11688	0.05	46.8
LQCBU79TR	gi|103429151|emb|CT955980.4|	H.melpomene DNA sequence from clone AEHM-7G12, complete sequence (118kb)	77.08	96	12	1	60	145	13991	13896	0.013	48.8
LQCBU79TR	gi|89330260|emb|CT573313.6|	H.melpomene DNA sequence from clone AEHM-46M10, complete sequence (112kb).	77.88	104	14	1	51	145	16469	16366	2e-05	58.4
LQCBU79TR	gi|89330260|emb|CT573313.6|	H.melpomene DNA sequence from clone AEHM-46M10, complete sequence (112kb).	90.91	44	4	0	62	105	27488	27445	1e-06	62.2
LQCBU79TR	gi|73663880|emb|CR974474.4|	H.melpomene DNA sequence from clone AEHM-41C10, complete sequence (118kb)	81.4	86	16	0	60	145	28472	28557	4e-10	73.7
LQCBU79TR	gi|73663880|emb|CR974474.4|	H.melpomene DNA sequence from clone AEHM-41C10, complete sequence (118kb)	87.72	57	7	0	51	107	33939	33883	6e-09	69.9
LQCBU79TR	gi|73663880|emb|CR974474.4|	H.melpomene DNA sequence from clone AEHM-41C10, complete sequence (118kb)	79.17	72	15	0	51	122	36604	36533	0.001	52.6
LQCBU79TR	gi|89330260|emb|CT573313.6|	H.melpomene DNA sequence from clone AEHM-46M10, complete sequence (112kb).	77.92	77	17	0	91	167	49149	49073	0.003	50.7
LQCBU79TR	gi|103429151|emb|CT955980.4|	H.melpomene DNA sequence from clone AEHM-7G12, complete sequence (118kb)	84	50	8	0	96	145	58688	58639	0.003	50.7
LQCBU79TR	gi|103429151|emb|CT955980.4|	H.melpomene DNA sequence from clone AEHM-7G12, complete sequence (118kb)	85.71	105	15	0	60	164	63200	63096	7e-23	116
LQCBU79TR	gi|103429151|emb|CT955980.4|	H.melpomene DNA sequence from clone AEHM-7G12, complete sequence (118kb)	80.3	66	13	0	51	116	65444	65379	0.001	52.6
LQCBU79TR	gi|73663880|emb|CR974474.4|	H.melpomene DNA sequence from clone AEHM-41C10, complete sequence (118kb)	91.67	36	3	0	68	103	65473	65438	0.001	52.6
LQCBU79TR	gi|103429151|emb|CT955980.4|	H.melpomene DNA sequence from clone AEHM-7G12, complete sequence (118kb)	83.33	42	7	0	113	154	66230	66189	2.7	41.1
LQCBU79TR	gi|89330260|emb|CT573313.6|	H.melpomene DNA sequence from clone AEHM-46M10, complete sequence (112kb).	88.71	62	7	0	76	137	67810	67749	7e-12	79.5
LQCBU79TR	gi|103429151|emb|CT955980.4|	H.melpomene DNA sequence from clone AEHM-7G12, complete sequence (118kb)	82.54	63	11	0	75	137	68729	68791	2e-05	58.4
LQCBU79TR	gi|89330260|emb|CT573313.6|	H.melpomene DNA sequence from clone AEHM-46M10, complete sequence (112kb).	86.27	51	7	0	101	151	76999	77049	2e-05	58.4
LQCBU79TR	gi|73663880|emb|CR974474.4|	H.melpomene DNA sequence from clone AEHM-41C10, complete sequence (118kb)	77.11	83	19	0	52	134	94101	94183	0.003	50.7
LQCBU79TR	gi|73663880|emb|CR974474.4|	H.melpomene DNA sequence from clone AEHM-41C10, complete sequence (118kb)	84.91	53	8	0	51	103	105495	105547	6e-05	56.4
LQCBU79TR	gi|89330260|emb|CT573313.6|	H.melpomene DNA sequence from clone AEHM-46M10, complete sequence (112kb).	82.26	62	11	0	51	112	106708	106647	6e-05	56.4
LQCBU79TR	gi|73663880|emb|CR974474.4|	H.melpomene DNA sequence from clone AEHM-41C10, complete sequence (118kb)	76.62	77	18	0	51	127	109051	108975	0.19	44.9
LQCBU79TR	gi|89330260|emb|CT573313.6|	H.melpomene DNA sequence from clone AEHM-46M10, complete sequence (112kb).	79.21	101	21	0	51	151	109981	110081	4e-10	73.7
LQCBU79TR	gi|73663880|emb|CR974474.4|	H.melpomene DNA sequence from clone AEHM-41C10, complete sequence (118kb)	84.44	45	7	0	109	153	110191	110147	0.05	46.8
LQCBU79TR	gi|89330260|emb|CT573313.6|	H.melpomene DNA sequence from clone AEHM-46M10, complete sequence (112kb).	77.89	95	21	0	51	145	111743	111837	1e-06	62.2
LQCBU79TR	gi|73663880|emb|CR974474.4|	H.melpomene DNA sequence from clone AEHM-41C10, complete sequence (118kb)	77.88	104	14	1	51	145	114928	114825	2e-05	58.4
LQCBU80TR	gi|89330260|emb|CT573313.6|	H.melpomene DNA sequence from clone AEHM-46M10, complete sequence (112kb).	88.37	43	5	0	71	113	27599	27557	0.0002	54.5
LQCBU80TR	gi|73663880|emb|CR974474.4|	H.melpomene DNA sequence from clone AEHM-41C10, complete sequence (118kb)	89.06	64	4	1	67	127	34043	33980	4e-10	73.7
LQCBU80TR	gi|103429151|emb|CT955980.4|	H.melpomene DNA sequence from clone AEHM-7G12, complete sequence (118kb)	88.37	43	5	0	71	113	38768	38726	0.0002	54.5
LQCBU80TR	gi|103429151|emb|CT955980.4|	H.melpomene DNA sequence from clone AEHM-7G12, complete sequence (118kb)	86.05	43	6	0	71	113	53946	53904	0.013	48.8
LQCBU80TR	gi|89330260|emb|CT573313.6|	H.melpomene DNA sequence from clone AEHM-46M10, complete sequence (112kb).	83.33	42	7	0	304	345	106745	106704	2.7	41.1
LQCBU81TR	gi|23496930|gb|AE014851.1|	Plasmodium falciparum 3D7 chromosome 12, section 8 of 9 of the complete sequence	82.22	45	8	0	737	781	104744	104700	2.7	41.1
LQCBU83TR	gi|61806864|gb|AC146774.7|	Medicago truncatula clone mth2-91k24, complete sequence (122kb)	96	25	1	0	217	241	80365	80341	0.72	43
LQCBU88TR	gi|98986094|emb|CR936518.13|	Zebrafish DNA sequence from clone DKEY-27E18 in linkage group 7, complete sequence (283kb)	90.32	31	3	0	181	211	199235	199265	0.72	43
LQCBU90TFB	gi|89330260|emb|CT573313.6|	H.melpomene DNA sequence from clone AEHM-46M10, complete sequence (112kb).	75.68	148	35	1	73	220	16374	16520	2e-08	68
LQCBU90TFB	gi|73663880|emb|CR974474.4|	H.melpomene DNA sequence from clone AEHM-41C10, complete sequence (118kb)	75.68	148	35	1	73	220	114833	114979	2e-08	68
LQCBU94TFB	gi|1419723|emb|Z68200.1|PFGPXGN	(malaria parasite P. falciparum) P.falciparum glutathione peroxidase gene	89.74	39	4	0	178	216	713	751	0.001	52.6
LQCBU96TFB	gi|56347889|emb|CR691867.2|CNS0FWSN	Tetraodon nigroviridis full-length cDNA	84.96	113	17	0	56	168	237	125	5e-24	119
LQCBU96TFB	gi|45423356|emb|CR352847.1|	(chicken) Gallus gallus finished cDNA, clone ChEST495m10	80.43	138	27	0	56	193	280	143	4e-21	110
LQCBU96TFB	gi|56365553|emb|CR729394.2|CNS0GPQW	Tetraodon nigroviridis full-length cDNA	84.96	113	17	0	56	168	313	201	5e-24	119
LQCBU96TFB	gi|50754805|ref|XM_414511.1|	PREDICTED: (red jungle fowl) Gallus gallus similar to eukaryotic translation termination factor 1; sup45 (yeast omnipotent suppressor 45) homolog-like 1; polypeptide chain release factor 1 (LOC416182), mRNA	80.43	138	27	0	56	193	313	176	4e-21	110
LQCBU96TFB	gi|113707931|gb|DQ890706.1|	Synthetic construct Homo sapiens clone FLH165324.01X; RZPDo839A11160D ETF1 mRNA, complete sequence	76.63	184	43	0	10	193	345	162	6e-20	106
LQCBU96TFB	gi|113711115|gb|DQ893890.1|	Homo sapiens clone FLH165320.01L; RZPDo839A11159D ETF1 mRNA, partial sequence	76.63	184	43	0	10	193	345	162	6e-20	106
LQCBU96TFB	gi|115869832|ref|XM_791043.2|	PREDICTED: Strongylocentrotus purpuratus (urchin) similar to putative eukaryotic petide chain release factor subunit 1 (LOC591483), mRNA	77.98	168	37	0	10	177	384	217	4e-21	110
LQCBU96TFB	gi|115949864|ref|XM_001190316.1|	PREDICTED: Strongylocentrotus purpuratus similar to putative eukaryotic petide chain release factor subunit 1 (LOC591483), mRNA	77.98	168	37	0	10	177	384	217	4e-21	110
LQCBU96TFB	gi|41635650|emb|BX935122.1|	(chicken) Gallus gallus finished cDNA, clone ChEST537m3	80.43	138	27	0	56	193	400	263	4e-21	110
LQCBU96TFB	gi|46329723|gb|BC068651.1|	Xenopus laevis suppressor, mRNA (cDNA clone MGC:80005 IMAGE:6633629), complete cds	79.87	159	32	0	10	168	479	321	1e-24	121
LQCBU96TFB	gi|22090458|emb|X54055.1|XLSUPP	X.laevis gene for suppressor (African clawed frog)	79.87	159	32	0	10	168	518	360	1e-24	121
LQCBU96TFB	gi|18250309|gb|AY050666.1|	Chlamydomonas reinhardtii eukaryotic release factor 1 mRNA, complete cds	80.92	131	25	0	56	186	523	393	2e-20	108
LQCBU96TFB	gi|74181560|dbj|AK151028.1|	Mus musculus bone marrow macrophage cDNA, RIKEN full-length enriched library, clone:I830020L11 product:eukaryotic translation termination factor 1, full insert sequence	77.05	183	42	0	11	193	532	350	4e-21	110
LQCBU96TFB	gi|74198804|dbj|AK151710.1|	Mus musculus bone marrow macrophage cDNA, RIKEN full-length enriched library, clone:I830034M11 product:eukaryotic translation termination factor 1, full insert sequence	77.05	183	42	0	11	193	532	350	4e-21	110
LQCBU96TFB	gi|74214746|dbj|AK152428.1|	Mus musculus bone marrow macrophage cDNA, RIKEN full-length enriched library, clone:I830071K07 product:eukaryotic translation termination factor 1, full insert sequence	77.05	183	42	0	11	193	532	350	4e-21	110
LQCBU96TFB	gi|74225385|dbj|AK152952.1|	Mus musculus bone marrow macrophage cDNA, RIKEN full-length enriched library, clone:I830092H09 product:eukaryotic translation termination factor 1, full insert sequence	77.05	183	42	0	11	193	532	350	4e-21	110
LQCBU96TFB	gi|115495752|ref|NM_001076254.1|;gi|111304595|gb|BC119947.1|	Bos taurus (cattle)similar to eukaryotic translation termination factor 1 (predicted) (LOC541077), mRNA	77.17	184	42	0	10	193	540	357	1e-21	112
LQCBU96TFB	gi|56605765|ref|NM_001008344.1|;gi|55250449|gb|BC085902.1|	(Norway rat) Rattus norvegicus eukaryotic translation termination factor 1 (Etf1), mRNA	78.69	183	39	0	11	193	545	363	2e-26	127
LQCBU96TFB	gi|15489221|gb|BC013717.1|	Mus musculus eukaryotic translation termination factor 1, mRNA (cDNA clone MGC:18745 IMAGE:3992883), complete cds	77.05	183	42	0	11	193	558	376	4e-21	110
LQCBU96TFB	gi|58760406|gb|AY911346.1|	(cattle) Bos taurus clone IMAGE:7961485 unknown mRNA	77.17	184	42	0	10	193	573	390	1e-21	112
LQCBU96TFB	gi|74212984|dbj|AK170221.1|	Mus musculus NOD-derived CD11c +ve dendritic cells cDNA, RIKEN full-length enriched library, clone:F630031P16 product:eukaryotic translation termination factor 1, full insert sequence	77.05	183	42	0	11	193	574	392	4e-21	110
LQCBU96TFB	gi|26097409|dbj|AK077559.1|	Mus musculus 8 days embryo whole body cDNA, RIKEN full-length enriched library, clone:5730447B12 product:EUKARYOTIC PEPTIDE CHAIN RELEASE FACTOR SUBUNIT 1 (ERF1) (EUKARYOTIC RELEASE FACTOR 1) (TB3-1) (C11 PROTEIN) homolog [Homo sapiens], full insert sequence	77.05	183	42	0	11	193	580	398	4e-21	110
LQCBU96TFB	gi|31559958|ref|NM_144866.2|;gi|26340351|dbj|AK049607.1|	Mus musculus eukaryotic translation termination factor 1 (Etf1), mRNA	77.05	183	42	0	11	193	582	400	4e-21	110
LQCBU96TFB	gi|74208680|dbj|AK164020.1|	Mus musculus 7 days embryo whole body cDNA, RIKEN full-length enriched library, clone:C430015M22 product:eukaryotic translation termination factor 1, full insert sequence	77.05	183	42	0	11	193	582	400	4e-21	110
LQCBU96TFB	gi|2275011|emb|X81626.1|MAC114	(golden hamster) M.auratus mRNA for Cl1 protein (Cl1-4)	78.14	183	40	0	11	193	585	403	1e-24	121
LQCBU96TFB	gi|74177782|dbj|AK166740.1|	Mus musculus blastocyst blastocyst cDNA, RIKEN full-length enriched library, clone:I1C0008E04 product:eukaryotic translation termination factor 1, full insert sequence	77.05	183	42	0	11	193	600	418	4e-21	110
LQCBU96TFB	gi|74142069|dbj|AK169345.1|	Mus musculus 13 days embryo liver cDNA, RIKEN full-length enriched library, clone:I920188M16 product:eukaryotic translation termination factor 1, full insert sequence	77.05	183	42	0	11	193	604	422	4e-21	110
LQCBU96TFB	gi|114601968|ref|XM_517959.2|	PREDICTED: Pan troglodytes (chimpanzee) eukaryotic translation termination factor 1, transcript variant 4 (ETF1), mRNA	76.63	184	43	0	10	193	617	434	6e-20	106
LQCBU96TFB	gi|64631|emb|Z14253.1|XLCL1MR	(African clawed frog) X.laevis XLCL1 mRNA	79.87	159	32	0	10	168	621	463	1e-24	121
LQCBU96TFB	gi|58392608|ref|XM_319502.2|	Anopheles gambiae str. PEST ENSANGP00000018843 (ENSANGG00000016354), mRNA	81.21	149	28	0	20	168	624	476	9e-26	125
LQCBU96TFB	gi|24667391|ref|NM_168848.1|	Drosophila melanogaster eukaryotic release factor 1 CG5605-RF, transcript variant F (eRF1), mRNA	80.42	189	37	0	5	193	649	461	3e-33	150
LQCBU96TFB	gi|109078789|ref|XM_001112931.1|	PREDICTED: Macaca mulatta similar to eukaryotic translation termination factor 1 (predicted), transcript variant 2 (LOC714449), mRNA	76.63	184	43	0	10	193	649	466	6e-20	106
LQCBU96TFB	gi|109078791|ref|XM_001112962.1|	PREDICTED: Macaca mulatta similar to eukaryotic translation termination factor 1 (predicted), transcript variant 3 (LOC714449), mRNA	76.63	184	43	0	10	193	657	474	6e-20	106
LQCBU96TFB	gi|17862357|gb|AY069511.1|	Drosophila melanogaster LD23157 full length cDNA	80.42	189	37	0	5	193	660	472	3e-33	150
LQCBU96TFB	gi|114601970|ref|XM_001171542.1|	PREDICTED: Pan troglodytes (chimpanzee) eukaryotic translation termination factor 1, transcript variant 3 (ETF1), mRNA	76.63	184	43	0	10	193	666	483	6e-20	106
LQCBU96TFB	gi|28574631|ref|NM_176369.1|	Drosophila melanogaster eukaryotic release factor 1 CG5605-RG, transcript variant G (eRF1), mRNA	80.42	189	37	0	5	193	676	488	3e-33	150
LQCBU96TFB	gi|24667383|ref|NM_168846.1|	Drosophila melanogaster eukaryotic release factor 1 CG5605-RC, transcript variant C (eRF1), mRNA	80.42	189	37	0	5	193	684	496	3e-33	150
LQCBU96TFB	gi|24667379|ref|NM_168845.1|	Drosophila melanogaster eukaryotic release factor 1 CG5605-RB, transcript variant B (eRF1), mRNA	80.42	189	37	0	5	193	694	506	3e-33	150
LQCBU96TFB	gi|83306959|emb|CT032933.1|	(Dumeril's clam worm) Platynereis dumerilii EST IB0AAA29BE10EM1	78.89	180	38	0	14	193	714	535	2e-26	127
LQCBU96TFB	gi|109078787|ref|XM_001112899.1|	PREDICTED: Macaca mulatta (monkey)similar to eukaryotic translation termination factor 1 (predicted), transcript variant 1 (LOC714449), mRNA	76.63	184	43	0	10	193	722	539	6e-20	106
LQCBU96TFB	gi|110758343|ref|XM_001121387.1|	PREDICTED: Apis mellifera similar to eukaryotic release factor 1 CG5605-PA, isoform A (LOC725555), mRNA	78.69	183	39	0	11	193	734	552	2e-26	127
LQCBU96TFB	gi|114601974|ref|XM_001171509.1|	PREDICTED: Pan troglodytes (chimpanzee) eukaryotic translation termination factor 1, transcript variant 2 (ETF1), mRNA	76.63	184	43	0	10	193	747	564	6e-20	106
LQCBU96TFB	gi|91076449|ref|XM_966575.1|	PREDICTED: (red flour beetle) Tribolium castaneum similar to CG5605-PA, isoform A (LOC660337), mRNA	80.23	177	35	0	17	193	753	577	8e-30	139
LQCBU96TFB	gi|114601972|ref|XM_001171492.1|	PREDICTED: Pan troglodytes (chimpanzee) eukaryotic translation termination factor 1, transcript variant 1 (ETF1), mRNA	76.63	184	43	0	10	193	763	580	6e-20	106
LQCBU96TFB	gi|114052401|ref|NM_001046778.1|;gi|87248494|gb|DQ311356.1|	Bombyx mori eukaryotic translation termination factor 1 (LOC692937), mRNA	80.43	184	36	0	10	193	790	607	4e-32	146
LQCBU96TFB	gi|109078793|ref|XM_001112990.1|	PREDICTED: Macaca mulatta similar to eukaryotic translation termination factor 1 (predicted), variant 4 (LOC714449), mRNA	76.63	184	43	0	10	193	794	611	6e-20	106
LQCBU96TFB	gi|24667387|ref|NM_168847.1|	Drosophila melanogaster eukaryotic release factor 1 CG5605-RE, transcript variant E (eRF1), mRNA	80.42	189	37	0	5	193	897	709	3e-33	150
LQCBU96TFB	gi|24667376|ref|NM_140953.2|	Drosophila melanogaster eukaryotic release factor 1 CG5605-RA, transcript variant A (eRF1), mRNA	80.42	189	37	0	5	193	1178	990	3e-33	150
LQCBU96TFB	gi|19682879|gb|AC009839.10|	Drosophila melanogaster 3L BAC RP98-16G9 (Roswell Park Cancer Institute Drosophila BAC Library) complete sequence (185kb)	80.53	190	37	0	5	194	140716	140527	7e-34	152
LQCBU96TFB	gi|113194865|gb|AE014296.4|	Drosophila melanogaster chromosome 3L, complete sequence	80.53	190	37	0	5	194	20343845	20343656	7e-34	152
