# Supplementary material for: Construction and sequence sampling of deep-coverage, large-insert BAC libraries for three model lepidopteran species
Source: BMC Genomics. 2009 Jun 26;10:283. doi: 10.1186/1471-2164-10-283 (PMC2718931; doi:10.1186/1471-2164-10-283)
Supplement: Additional file 6 — Heliothis virescens BES BLASTn hits. Table S6 lists the sequences hit by BLASTn search with H. virescens BESs and their characteristics. [file 1471-2164-10-283-S6.xls]

## Sheet: SortedbyBACends
Table S6 Heliothis virescens BES BLASTn hits
query id.	subject id.	description of the sequence	% identity	alignment length	mismatches	gap opens	q. start	q. end	s. start	s. end	evalue	bit score
LQCBV02TR	gi|52430028|gb|AY714875.1|	Helicoverpa armigera (cotton bollworm) E-cadherin (E-cadherin) gene, E-cadherin-r2 allele, complete cds.	87.1	62	8	0	790	851	663	602	1e-09	73.7
LQCBV02TR	gi|52430030|gb|AY714876.1|	Helicoverpa armigera (cotton bollworm) E-cadherin (E-cadherin) gene, partial cds.	87.1	62	8	0	790	851	663	602	1e-09	73.7
LQCBV02TR	gi|22293484|emb|AJ487477.1|HVI487477	Heliothis virescens (tobacco budworm) mRNA for putative chemosensory receptor 2 (r1 gene)	82.35	119	20	1	365	482	2537	2419	3e-17	98.7
LQCBV02TR	gi|13398355|gb|AF297113.1|AF297113	Trichoplusia ni (cabbage looper) acyl-CoA delta-11 desaturase (PGd11Ds) gene, intron 1 and partial cds.	90.7	43	4	0	749	791	914	872	1e-05	60.3
LQCBV02TR	gi|32362308|gb|AC127789.4|	Rattus norvegicus (Norway rat) 1 BAC CH230-15M17 (Children's Hospital Oakland Research Institute) complete sequence. (240kb)	86.49	37	5	0	121	157	182016	182052	1.8	43
LQCBV03TR	gi|81250487|gb|DQ243568.1|	Bombyx mori chromosome 12 microsatellite S1206-R sequence.	83.81	105	12	2	479	578	722	618	9e-14	87.2
LQCBV03TR	gi|46359699|dbj|AB159445.1|	Bombyx mori DNA, chromosome 2, clone:544H24, complete sequence. (205kb)	84.62	104	11	2	480	578	96646	96543	2e-14	89.1
LQCBV03TR	gi|87133307|gb|DQ380780.1|	Drupadia theda (Lepidotera) clone DTH067 microsatellite sequence.	94.12	34	2	0	541	574	124	157	0.0006	54.5
LQCBV03TR	gi|52430028|gb|AY714875.1|	Helicoverpa armigera (cotton bollworm) E-cadherin (E-cadherin) gene, E-cadherin-r2 allele, complete cds.	83.72	86	9	2	479	559	2102	2187	2e-07	66.1
LQCBV03TR	gi|52430030|gb|AY714876.1|	Helicoverpa armigera (cotton bollworm) E-cadherin (E-cadherin) gene, partial cds.	83.81	105	12	2	479	578	2111	2215	3e-13	85.3
LQCBV03TR	gi|100289769|gb|DQ523167.1|	Helicoverpa armigera truncated cadherin-like protein (BtR) gene, BtR-r1 allele, complete cds	83.81	105	12	2	479	578	191	295	3e-13	85.3
LQCBV03TR	gi|84095069|dbj|AB220981.1|	Papilio xuthus (the swallowtail butterfly) GTPCHI a mRNA for GTP cyclohydrolase I isoform A, complete cds.	82.89	76	12	1	479	553	1136	1211	2e-07	66.1
LQCBV03TR	gi|84095071|dbj|AB220982.1|	Papilio xuthus (the swallowtail butterfly) GTPCHI b mRNA for GTP cyclohydrolase I isoform B, complete cds.	82.89	76	12	1	479	553	1125	1200	2e-07	66.1
LQCBV03TR	gi|42528314|gb|AY497537.1|	Saucrobotys futilalis (dogbane pyralid moth) microsatellite SAFUU4 sequence.	92.5	40	3	0	497	536	187	226	1e-05	60.3
LQCBV03TR	gi|42528315|gb|AY497538.1|	Saucrobotys futilalis (dogbane pyralid moth) microsatellite SAFUU7 sequence.	85.92	71	9	1	467	536	158	228	1e-08	69.9
LQCBV04TR	gi|77696186|gb|DQ205092.1|	Colias eurytheme (orange sulphur butterfly) phosphoglucose isomerase (PGI) gene, complete cds.	92.73	55	4	0	480	534	8846	8900	1e-12	83.4
LQCBV04TR	gi|51127331|emb|AJ748325.1|	Heliothis virescens partial mRNA for putative chemosensory receptor 10.	91.58	95	8	0	480	574	1312	1218	8e-29	137
LQCBV06TR	gi|82705319|ref|XM_721829.1|	Plasmodium yoelii yoelii (rodent malaria parasite) str. 17XNL hypothetical protein (PY06296) partial mRNA.	86.11	36	5	0	689	724	882	847	6.7	41.1
LQCBV07TR	gi|87133333|gb|DQ380806.1|	Arhopala epimuta (Lepidoptera) clone AEP010 microsatellite sequence.	88.46	52	6	0	122	173	136	85	2e-07	66.1
LQCBV07TR	gi|78778305|gb|DQ225303.1|	Bicyclus anynana (squinting bush brown, Lepidoptera) clone BA-TACA105 microsatellite sequences.	92.98	114	8	0	153	266	199	86	2e-40	175
LQCBV07TR	gi|37779302|gb|AY190974.1|	Biston betularia (pepper-and-salt moth) microsatellite BBCAA12D5 sequence.	84.21	133	21	0	137	269	401	269	3e-28	135
LQCBV07TR	gi|37779294|gb|AY190966.1|	Biston betularia (pepper-and-salt moth) microsatellite BBCAA2A9-B1 sequence.	83.46	133	22	0	137	269	290	422	4e-27	131
LQCBV07TR	gi|89892017|gb|DQ417660.1|	Bombyx mandarina cytochrome P450 Cyp305b1v1 gene, 5' flanking region	85.51	138	16	1	125	262	2178	2045	5e-30	141
LQCBV07TR	gi|22474505|dbj|AB090307.1|	Bombyx mori Bmfkbp13, Bmhepa, Bmhig, Bm6922, Bmlap, Bmprojectin, Bmkettin, Bmtitin1 genes, partial and complete cds. (160kb)	83.09	136	19	1	124	259	75234	75103	1e-23	119
LQCBV07TR	gi|38229109|dbj|AB090308.2|	Bombyx mori Bmtitin1, Bmtitin2, Bmmiple, Bmsyx6, BmPM-Scl, Bmtkz, BmubcD4 genes, partial and complete cds. (159.8kb)	83.82	136	18	1	124	259	72415	72284	2e-25	125
LQCBV07TR	gi|38229109|dbj|AB090308.2|	Bombyx mori Bmtitin1, Bmtitin2, Bmmiple, Bmsyx6, BmPM-Scl, Bmtkz, BmubcD4 genes, partial and complete cds. (159.8kb)	83.09	136	19	1	124	259	130806	130937	1e-23	119
LQCBV07TR	gi|111036512|dbj|AB262389.1|	Bombyx mori BMWCP5, BMWCP4, BMWCP3, BMWCP2 genes for cuticle proteins (111kb)	84.06	138	18	1	122	259	8617	8750	2e-26	129
LQCBV07TR	gi|80972977|gb|DQ243062.1|	Bombyx mori chromosome 22 microsatellite S2208-F sequence.	95	40	2	0	124	163	715	754	2e-07	66.1
LQCBV07TR	gi|81250004|gb|DQ243085.1|	Bombyx mori chromosome 24 microsatellite S2426-F sequence.	83.94	137	18	1	123	259	446	314	6e-26	127
LQCBV07TR	gi|80972571|gb|DQ242656.1|	Bombyx mori chromosome 25 microsatellite S2515-F sequence.	83.7	135	18	1	125	259	225	355	9e-25	123
LQCBV07TR	gi|80972676|gb|DQ242761.1|	Bombyx mori chromosome 27 microsatellite S2705-F sequence.	90.2	51	5	0	124	174	317	267	1e-08	69.9
LQCBV07TR	gi|80972676|gb|DQ242761.1|	Bombyx mori chromosome 27 microsatellite S2705-F sequence.	78.01	141	22	1	125	265	568	437	1e-12	83.4
LQCBV07TR	gi|81250449|gb|DQ243530.1|	Bombyx mori chromosome 27 microsatellite S2709-R sequence.	91.4	93	8	0	125	217	526	434	1e-27	133
LQCBV07TR	gi|87242964|gb|DQ383505.1|	Bombyx mori clone Bmsat125 microsatellite sequence.	83.82	136	18	1	124	259	216	85	2e-25	125
LQCBV07TR	gi|89892015|gb|DQ417659.1|	Bombyx mori cytochrome P450 Cyp305B1 gene, complete cds.	83.02	106	18	0	161	266	1916	1811	8e-18	100
LQCBV07TR	gi|1871448|dbj|D66906.1|	Bombyx mori DNA for sorbitol dehydrogenase, complete cds.	82.58	132	19	1	125	256	4199	4326	3e-21	112
LQCBV07TR	gi|46359700|dbj|AB159446.1|	Bombyx mori DNA, chromosome 11, clone:559G11, complete sequence. (149kb)	86.79	106	10	1	124	229	71359	71460	7e-22	114
LQCBV07TR	gi|46359700|dbj|AB159446.1|	Bombyx mori DNA, chromosome 11, clone:559G11, complete sequence. (149kb)	83.21	131	18	1	124	254	125214	125340	2e-22	116
LQCBV07TR	gi|46359700|dbj|AB159446.1|	Bombyx mori DNA, chromosome 11, clone:559G11, complete sequence. (149kb)	83.7	135	18	1	125	259	53905	54035	9e-25	123
LQCBV07TR	gi|46359700|dbj|AB159446.1|	Bombyx mori DNA, chromosome 11, clone:559G11, complete sequence. (149kb)	84.17	139	18	1	121	259	5502	5636	4e-27	131
LQCBV07TR	gi|46359701|dbj|AB159447.1|	Bombyx mori DNA, chromosome 13, clone:534E24, complete sequence.(124kb)	84.96	133	16	1	129	261	51020	51148	4e-27	131
LQCBV07TR	gi|46359701|dbj|AB159447.1|	Bombyx mori DNA, chromosome 13, clone:534E24, complete sequence.(124kb)	83.21	137	19	1	125	261	93839	93971	3e-24	121
LQCBV07TR	gi|46359701|dbj|AB159447.1|	Bombyx mori DNA, chromosome 13, clone:534E24, complete sequence.(124kb)	82.27	141	21	1	121	261	114155	114291	5e-23	117
LQCBV07TR	gi|46359699|dbj|AB159445.1|	Bombyx mori DNA, chromosome 2, clone:544H24, complete sequence. (205kb)	79.69	128	18	1	132	259	79064	78945	9e-14	87.2
LQCBV07TR	gi|46359699|dbj|AB159445.1|	Bombyx mori DNA, chromosome 2, clone:544H24, complete sequence. (205kb)	83.94	137	18	1	123	259	16911	16779	6e-26	127
LQCBV07TR	gi|46359699|dbj|AB159445.1|	Bombyx mori DNA, chromosome 2, clone:544H24, complete sequence. (205kb)	85.51	138	16	1	124	261	45455	45322	5e-30	141
LQCBV07TR	gi|46359699|dbj|AB159445.1|	Bombyx mori DNA, chromosome 2, clone:544H24, complete sequence. (205kb)	84.51	142	18	1	122	263	178463	178600	8e-29	137
LQCBV07TR	gi|57506561|dbj|AB126052.1|	Bombyx mori DNA, chromosome W, BAC clone 45J23S-3, non-LTR retrotransposon Kendo partial sequence.	85	140	17	1	122	261	337	472	2e-29	139
LQCBV07TR	gi|8572060|gb|AF226688.1|AF226688	Bombyx mori fibroin heavy chain Fib-H (fib-H) gene, complete cds.	84.06	69	11	0	193	261	51718	51786	1e-08	69.9
LQCBV07TR	gi|8572060|gb|AF226688.1|AF226688	Bombyx mori fibroin heavy chain Fib-H (fib-H) gene, complete cds.	81.4	129	20	1	132	260	12160	12036	8e-18	100
LQCBV07TR	gi|8572060|gb|AF226688.1|AF226688	Bombyx mori fibroin heavy chain Fib-H (fib-H) gene, complete cds.	83.82	136	18	1	124	259	55745	55614	2e-25	125
LQCBV07TR	gi|24637963|gb|AF541967.1|	Bombyx mori fibroin light chain gene, complete cds.	83.21	137	17	3	125	261	4943	5073	2e-18	102
LQCBV07TR	gi|289362|gb|M76430.1|BMOFLCEG	Bombyx mori fibroin light-chain gene, complete cds.	81.75	137	19	3	125	261	4942	5072	6e-15	91.1
LQCBV07TR	gi|2388537|dbj|D78138.1|	Bombyx mori gene for prepro-bombyxin E1, complete cds.	97.56	41	1	0	127	167	140	100	1e-09	73.7
LQCBV07TR	gi|74835150|dbj|AB211535.1|	Bombyx mori gene for putative cholesterol transporter BmStart1, complete cds, strain: KINSYU X SHOWA.	82.27	141	17	1	121	261	19690	19558	5e-23	117
LQCBV07TR	gi|5898|emb|X04226.1|BMP25G	Bombyx mori gene for silk protein P25.	87.85	107	9	1	123	229	533	431	3e-24	121
LQCBV07TR	gi|1669556|dbj|D86623.1|	Bombyx mori gene, random amplified polymorphic DNA region.	84.17	139	18	1	123	261	170	304	4e-27	131
LQCBV07TR	gi|217289|dbj|D10742.1|BMOSRBC1	Bombyx mori gene, spacer region between bombyxin B-9 and C-1 genes.	84.17	139	18	1	121	259	1102	1236	4e-27	131
LQCBV07TR	gi|26050043|gb|AY083677.1|	Bombyx mori genomic sequence.	83.57	140	15	2	124	263	378	509	5e-23	117
LQCBV07TR	gi|7243248|dbj|AB032718.1|	Bombyx mori gypsy-Ty3-like retrotransposon Kabuki gene and nested retrotransposable elements.	85	140	17	1	122	261	18368	18503	2e-29	139
LQCBV07TR	gi|33411137|dbj|AB080675.1|	Bombyx mori LZM gene for lysozyme, promoter and partial cds, clone:pGEM-BLPE.	84.06	138	18	1	122	259	428	295	2e-26	129
LQCBV07TR	gi|114051446|ref|NM_001046901.1|;gi|95102645|gb|DQ443172.1|	Bombyx mori NADH dehydrogenase-ubiquinone Fe-S protein 2 precursor (LOC732900), mRNA	94.74	38	2	0	124	161	1549	1586	3e-06	62.2
LQCBV07TR	gi|156045|gb|M24370.1|BMOSP2	Bombyx mori storage protein 2 (SP2) gene, exons 2,3,4, and 5.	83.8	142	19	1	124	265	671	808	4e-27	131
LQCBV07TR	gi|77696186|gb|DQ205092.1|	Colias eurytheme (orange sulphur butterfly) phosphoglucose isomerase (PGI) gene, complete cds.	93.59	78	4	1	130	207	4360	4436	3e-21	112
LQCBV07TR	gi|77696186|gb|DQ205092.1|	Colias eurytheme (orange sulphur butterfly) phosphoglucose isomerase (PGI) gene, complete cds.	86.9	145	11	1	125	269	6940	6804	9e-36	160
LQCBV07TR	gi|348703|gb|L22534.1|GALLHP82Z	Galleria mellonella (greater wax moth) hexamerin (Lhp82) gene, exons 1-6.	90	50	5	0	123	172	6389	6438	5e-08	68
LQCBV07TR	gi|68138257|gb|DQ020626.1|	Gonometa postica (the African wild silk moth) clone 10p4Gon6a169 microsatellite sequence.	93.88	49	3	0	125	173	80	32	7e-11	77.6
LQCBV07TR	gi|68138258|gb|DQ020627.1|	Gonometa postica (the African wild silk moth) clone 11p1Gon6a169 microsatellite sequence.	93.88	49	3	0	125	173	80	32	7e-11	77.6
LQCBV07TR	gi|68138259|gb|DQ020628.1|	Gonometa postica (the African wild silk moth) clone 18p2Gon6a173 microsatellite sequence.	93.88	49	3	0	125	173	84	36	7e-11	77.6
LQCBV07TR	gi|68138255|gb|DQ020624.1|	Gonometa postica (the African wild silk moth) clone 22p1Gon6a161 microsatellite sequence.	95.45	44	2	0	125	168	72	29	1e-09	73.7
LQCBV07TR	gi|68138260|gb|DQ020629.1|	Gonometa postica (the African wild silk moth) clone 58p1Gon6a173 microsatellite sequence.	93.88	49	3	0	125	173	84	36	7e-11	77.6
LQCBV07TR	gi|103429151|emb|CT955980.4|	Heliconius melpomene DNA sequence from BAC clone AEHM-7G12, complete sequence (118kb)	90	50	5	0	124	173	61028	61077	5e-08	68
LQCBV07TR	gi|73663880|emb|CR974474.4|	Heliconius melpomene DNA sequence from clone AEHM-41C10, complete sequence.(118kb)	90	50	5	0	123	172	70755	70706	5e-08	68
LQCBV07TR	gi|73663880|emb|CR974474.4|	Heliconius melpomene DNA sequence from clone AEHM-41C10, complete sequence.(118kb)	90.2	51	5	0	123	173	69568	69618	1e-08	69.9
LQCBV07TR	gi|73663880|emb|CR974474.4|	Heliconius melpomene DNA sequence from clone AEHM-41C10, complete sequence.(118kb)	90.38	52	5	0	122	173	7624	7675	4e-09	71.8
LQCBV07TR	gi|83843267|gb|AY382615.2|	Helicoverpa armigera diapause hormone-pheromone biosynthesis activating peptide gene, complete cds.	84.21	133	21	0	179	311	3003	2871	3e-28	135
LQCBV07TR	gi|83843267|gb|AY382615.2|	Helicoverpa armigera diapause hormone-pheromone biosynthesis activating peptide gene, complete cds.	81.09	201	35	1	120	317	4594	4394	3e-35	158
LQCBV07TR	gi|159251|gb|M80588.1|HVPPBANP	Helicoverpa zea (corn earworm) pheromone biosynthesis activating neuropeptide (PBAN) gene, partial cds.	85.26	190	21	4	134	319	1241	1055	2e-37	166
LQCBV07TR	gi|110348445|gb|DQ677233.1|	Helopeltis theivora clone HT1 microsatellite sequence	77.12	118	19	1	124	241	43	152	8e-07	64.1
LQCBV07TR	gi|4768608|gb|AF098283.1|AF098283	Papilio glaucus (eastern tiger swallowtail, Lepidoptera) opsin (Rh3) gene, complete cds.	86	50	7	0	161	210	217	266	0.0002	56.4
LQCBV07TR	gi|84095071|dbj|AB220982.1|	Papilio xuthus (the swallowtail butterfly) GTPCHI b mRNA for GTP cyclohydrolase I isoform B, complete cds.	78.12	96	17	1	124	219	1236	1145	0.0006	54.5
LQCBV07TR	gi|32441954|gb|AY250748.1|	Reissita simonyi (Arabian burnet moth) clone RS-31 microsatellite sequence.	90.38	52	5	0	122	173	382	433	4e-09	71.8
LQCBV07TR	gi|41059098|gb|AY520439.1|	Anastrepha suspensa (Caribbean fruit fly) clone 1-5E microsatellite sequence.	96.3	54	2	0	120	173	433	380	2e-15	93
LQCBV07TR	gi|41059098|gb|AY520439.1|	Anastrepha suspensa (Caribbean fruit fly) clone 1-5E microsatellite sequence.	93.91	115	7	0	153	267	372	258	4e-42	181
LQCBV07TR	gi|69951436|gb|DQ075354.1|	Cotesia plutellae polydnavirus segment CpBV-S2, complete sequence.	78.07	114	25	0	154	267	7719	7606	3e-10	75.7
LQCBV09TR	gi|87133367|gb|DQ380840.1|	Arhopala epimuta (Lepidoptera) clone AEP063 microsatellite sequence.	89.8	49	5	0	346	394	360	408	2e-07	66.1
LQCBV09TR	gi|88953978|gb|DQ399365.1|	Coenonympha hero (scarce heath, Lepidoptera) clone 6:189 microsatellite sequence.	78.49	93	20	0	97	189	184	92	8e-07	64.1
LQCBV09TR	gi|77696186|gb|DQ205092.1|	Colias eurytheme (orange sulphur butterfly) phosphoglucose isomerase (PGI) gene, complete cds.	90.91	55	5	0	344	398	8752	8806	7e-11	77.6
LQCBV13TF	gi|15131315|emb|AL590223.12|	Human DNA sequence from clone RP13-479F17 on chromosome X, complete seq (40kb)	86.11	36	5	0	398	433	19528	19563	6.7	41.1
LQCBV13TF	gi|57900723|gb|AC152981.2|	Mus musculus 10 BAC RP23-154M15 (Roswell Park Cancer Institute (C57BL/6J Female) Mouse BAC Library) complete sequence.	86.11	36	5	0	398	433	74244	74209	6.7	41.1
LQCBV15TF	gi|58388755|ref|XM_316514.2|	Anopheles gambiae str. PEST ENSANGP00000013437 (ENSANGG00000010948), partial mRNA.	79.03	124	26	0	447	570	700	577	2e-14	89.1
LQCBV15TF	gi|110763300|ref|XM_396485.3|	PREDICTED: Apis mellifera similar to RhoBTB CG5701-PA, transcript variant 1 (LOC413034), mRNA	74.26	101	26	0	467	567	671	571	0.47	44.9
LQCBV15TF	gi|91090319|ref|XM_967353.1|	Tribolium castaneum (red flour beetle) similar to CG5701-PA (LOC661174), mRNA PREDICTED:	79.86	139	28	0	447	585	691	553	1e-19	106
LQCBV15TF	gi|60459947|gb|AY865573.1|	Danio rerio (zbrafish) ras-like protein Rhobtb2a mRNA, partial cds.	84.44	45	7	0	512	556	626	582	0.12	46.8
LQCBV15TF	gi|68361105|ref|XM_688414.1|	Danio rerio (zebrafish) ras-like protein Rhobtb2a (LOC553415), mRNA.PREDECTED	87.18	39	5	0	512	550	651	613	0.12	46.8
LQCBV15TF	gi|68391536|ref|XM_689106.1|	Danio rerio (zebrafish) similar to mKIAA0717 protein (LOC565844), mRNA.PREDECTED	82.22	45	8	0	512	556	955	911	6.7	41.1
LQCBV15TF	gi|54021928|emb|BX784028.13|	Zebrafish DNA sequence from clone DKEY-40C11 in linkage group 5, complete seq (230kb)	84.44	45	7	0	512	556	17490	17446	0.12	46.8
LQCBV15TR	gi|470675|gb|U08026.1|HCU08026	Hyalophora cecropia (cecropia moth) cuticle protein 12 gene, complete cds.	82.35	51	9	0	531	581	127	177	0.12	46.8
LQCBV15TR	gi|9409|emb|X62290.1|HCBAATT	Hyalophora cecropia (cecropia moth) gene for basic attacin.	84.31	51	8	0	531	581	2079	2129	0.002	52.6
LQCBV15TR	gi|7239258|gb|AF226857.1|	Manduca sexta hemolymph juvenile hormone binding protein precursor, gene, complete cds.	94.04	218	10	1	445	662	2047	2261	2e-88	335
LQCBV15TR	gi|159488|gb|M28395.1|MOTARYBA	Manduca sexta arylphorin beta subunit gene, complete cds	93.84	146	8	1	446	590	146	1	1e-53	219
LQCBV15TR	gi|114842948|gb|DQ887770.1|	Ostrinia furnacalis (asian corn borer) chitinase gene, complete cds.	87.39	222	15	2	446	654	483	704	8e-62	246
LQCBV15TR	gi|91982117|gb|DQ457003.1|	Plutella xylostella multiple nucleopolyhedrovirus isolate CL3, complete genome.	88.75	80	9	0	729	808	50516	50437	2e-18	102
LQCBV17TR	gi|52430028|gb|AY714875.1|	Helicoverpa armigera (cotton bollworm) E-cadherin (E-cadherin) gene, E-cadherin-r2 allele, complete cds.	84.91	53	8	0	132	184	5885	5833	0.0002	56.4
LQCBV17TR	gi|100289769|gb|DQ523167.1|	Helicoverpa armigera truncated cadherin-like protein (BtR) gene, BtR-r1 allele, complete cds	84.91	53	8	0	132	184	3866	3814	0.0002	56.4
LQCBV18TF	gi|8894200|emb|AL137181.8|	Human DNA sequence from clone RP1-23O21 on chromosome 6, complete seq (60kb)	86.49	37	5	0	111	147	17207	17171	1.8	43
LQCBV18TF	gi|48596618|emb|BX323881.7|	Zebrafish DNA sequence from clone CH211-274G13 in linkage group 14, complete seq (157kb)	90.32	31	3	0	162	192	116790	116760	1.8	43
LQCBV18TR	gi|87133367|gb|DQ380840.1|	Arhopala epimuta (Lepidoptera) clone AEP063 microsatellite sequence.	90.2	51	5	0	148	198	410	360	1e-08	69.9
LQCBV18TR	gi|77696186|gb|DQ205092.1|	Colias eurytheme (orange sulphur butterfly) phosphoglucose isomerase (PGI) gene, complete cds.	92	50	4	0	150	199	8802	8753	1e-09	73.7
LQCBV18TR	gi|51127331|emb|AJ748325.1|	Heliothis virescens partial mRNA for putative chemosensory receptor 10.	94.23	52	3	0	148	199	1426	1477	1e-12	83.4
LQCBV18TR	gi|2894826|gb|U90756.1|U90756	Lymantria dispar (gypsy moth) vitellogenin gene, complete cds.	88.46	52	6	0	146	197	2262	2313	2e-07	66.1
LQCBV18TR	gi|6272645|gb|AF177661.1|AF177661	Yponomeuta cagnagellus (spindle ermine moth) pheromone binding protein (PBP) gene, complete cds	96.36	55	2	0	142	196	1681	1735	4e-16	94.9
LQCBV20TR	gi|22293484|emb|AJ487477.1|HVI487477	Heliothis virescens (tobacco budworm) mRNA for putative chemosensory receptor 2 (r1 gene)	93.15	146	9	1	190	334	2408	2553	5e-52	214
LQCBV23TR	gi|114649954|emb|CR925782.6|	Zebrafish DNA sequence from clone CH211-12I19 in linkage group 12, complete seq (107kb)	90	30	3	0	603	632	9171	9142	6.7	41.1
LQCBV23TR	gi|23304100|emb|AL772266.6|	Zebrafish DNA sequence from clone CH211-147H1 in linkage group 12 (179kb)	90	30	3	0	603	632	158860	158831	6.7	41.1
LQCBV24TF	gi|100289747|gb|DQ523166.1|	Helicoverpa armigera cadherin-like protein (BtR) gene, complete cds	93.15	73	5	0	499	571	3634	3706	3e-21	112
LQCBV24TF	gi|100289747|gb|DQ523166.1|	Helicoverpa armigera cadherin-like protein (BtR) gene, complete cds	85.88	85	12	0	412	496	3524	3608	4e-16	94.9
LQCBV24TR	gi|15778734|gb|AC092601.3|	Homo sapiens BAC clone RP11-125M15 from 2, complete sequence.(198kb)	86.49	37	5	0	796	832	21431	21395	1.8	43
LQCBV25TR	gi|1627696|emb|Z81051.1|CEC55A6	Caenorhabditis elegans Cosmid C55A6, complete sequence. (29.7kb)	82.22	45	8	0	215	259	19846	19802	6.7	41.1
LQCBV26TF	gi|60417935|dbj|AB189671.1|	Clostridium perfringens (bacteria) plasmid pBCNF5603 DNA, complete sequence.	84.62	39	6	0	619	657	16515	16477	6.7	41.1
LQCBV26TF	gi|110347623|gb|AC184090.2|	Populus trichocarpa clone BAC Pop1-63C13, complete sequence (100 kb)	89.19	37	4	0	431	467	590	554	0.032	48.8
LQCBV26TR	gi|88866926|gb|DQ393969.1|	Cydia pomonella (codling moth) clone Cp1.59 microsatellite sequence.	98.15	54	1	0	723	776	113	60	3e-17	98.7
LQCBV26TR	gi|45477368|gb|AY556447.1|	Cydia pomonella (codling moth) microsatellite Cyd4 sequence.	94.12	51	3	0	723	773	172	122	5e-12	81.4
LQCBV26TR	gi|66710813|emb|CR381676.9|	Zebrafish DNA sequence from clone CH211-11J2 in linkage group 7, complete sequence.	79.66	59	12	0	171	229	124818	124760	0.47	44.9
LQCBV26TR	gi|38304119|emb|BX088692.7|	Zebrafish DNA sequence from clone CH211-208A20 in linkage group 7, complete seq (210kb)	86.11	36	5	0	481	516	114563	114528	6.7	41.1
LQCBV27TF	gi|83843267|gb|AY382615.2|	Helicoverpa armigera diapause hormone-pheromone biosynthesis activating peptide gene, complete cds.	90.38	52	5	0	2	53	3	54	4e-09	71.8
LQCBV27TF	gi|109238362|emb|AM269894.1|	Eimeria tenella chromosome 1, ordered contigs	89.47	38	4	0	158	195	374453	374416	0.009	50.7
LQCBV27TF	gi|37958289|gb|AY225906.1|	Neurospora sp. (fungi) FGSC 8847 microsatellite TMI sequence.	88.89	36	4	0	160	195	399	434	0.12	46.8
LQCBV27TR	gi|87133333|gb|DQ380806.1|	Arhopala epimuta (Lepidoptera) clone AEP010 microsatellite sequence.	88	50	6	0	83	132	134	85	3e-06	62.2
LQCBV27TR	gi|78778305|gb|DQ225303.1|	Bicyclus anynana (squinting bush brown, Lepidoptera) clone BA-TACA105 microsatellite sequences.	92.98	114	8	0	112	225	199	86	2e-40	175
LQCBV27TR	gi|37779302|gb|AY190974.1|	Biston betularia (pepper-and-salt moth) microsatellite BBCAA12D5 sequence.	84.21	133	21	0	96	228	401	269	3e-28	135
LQCBV27TR	gi|37779294|gb|AY190966.1|	Biston betularia (pepper-and-salt moth) microsatellite BBCAA2A9-B1 sequence.	83.46	133	22	0	96	228	290	422	4e-27	131
LQCBV27TR	gi|89892017|gb|DQ417660.1|	Bombyx mandarina cytochrome P450 Cyp305b1v1 gene, 5' flanking region	85.51	138	16	1	84	221	2178	2045	5e-30	141
LQCBV27TR	gi|22474505|dbj|AB090307.1|	Bombyx mori Bmfkbp13, Bmhepa, Bmhig, Bm6922, Bmlap, Bmprojectin, Bmkettin, Bmtitin1 genes, partial and complete cds. (160kb)	83.21	137	19	1	82	218	75235	75103	3e-24	121
LQCBV27TR	gi|38229109|dbj|AB090308.2|	Bombyx mori Bmtitin1, Bmtitin2, Bmmiple, Bmsyx6, BmPM-Scl, Bmtkz, BmubcD4 genes, partial and complete cds. (159.8kb)	83.94	137	18	1	82	218	72416	72284	6e-26	127
LQCBV27TR	gi|38229109|dbj|AB090308.2|	Bombyx mori Bmtitin1, Bmtitin2, Bmmiple, Bmsyx6, BmPM-Scl, Bmtkz, BmubcD4 genes, partial and complete cds. (159.8kb)	83.33	138	19	1	81	218	130804	130937	9e-25	123
LQCBV27TR	gi|111036512|dbj|AB262389.1|	Bombyx mori BMWCP5, BMWCP4, BMWCP3, BMWCP2 genes for cuticle proteins (111kb)	83.82	136	18	1	83	218	8619	8750	2e-25	125
LQCBV27TR	gi|80972977|gb|DQ243062.1|	Bombyx mori chromosome 22 microsatellite S2208-F sequence.	95.12	41	2	0	82	122	714	754	5e-08	68
LQCBV27TR	gi|81250004|gb|DQ243085.1|	Bombyx mori chromosome 24 microsatellite S2426-F sequence.	83.82	136	18	1	83	218	445	314	2e-25	125
LQCBV27TR	gi|80972571|gb|DQ242656.1|	Bombyx mori chromosome 25 microsatellite S2515-F sequence.	83.7	135	18	1	84	218	225	355	9e-25	123
LQCBV27TR	gi|80972676|gb|DQ242761.1|	Bombyx mori chromosome 27 microsatellite S2705-F sequence.	90.38	52	5	0	82	133	318	267	4e-09	71.8
LQCBV27TR	gi|80972676|gb|DQ242761.1|	Bombyx mori chromosome 27 microsatellite S2705-F sequence.	77.3	141	23	1	84	224	568	437	7e-11	77.6
LQCBV27TR	gi|81250449|gb|DQ243530.1|	Bombyx mori chromosome 27 microsatellite S2709-R sequence.	83.7	135	22	0	84	218	526	392	1e-27	133
LQCBV27TR	gi|87242964|gb|DQ383505.1|	Bombyx mori clone Bmsat125 microsatellite sequence.	83.94	137	18	1	82	218	217	85	6e-26	127
LQCBV27TR	gi|89892015|gb|DQ417659.1|	Bombyx mori cytochrome P450 Cyp305B1 gene, complete cds.	83.02	106	18	0	120	225	1916	1811	8e-18	100
LQCBV27TR	gi|1871448|dbj|D66906.1|	Bombyx mori DNA for sorbitol dehydrogenase, complete cds.	84.09	132	17	1	84	215	4199	4326	9e-25	123
LQCBV27TR	gi|46359700|dbj|AB159446.1|	Bombyx mori DNA, chromosome 11, clone:559G11, complete sequence. (149kb)	83.33	132	18	1	82	213	125213	125340	5e-23	117
LQCBV27TR	gi|46359700|dbj|AB159446.1|	Bombyx mori DNA, chromosome 11, clone:559G11, complete sequence. (149kb)	83.7	135	18	1	84	218	53905	54035	9e-25	123
LQCBV27TR	gi|46359700|dbj|AB159446.1|	Bombyx mori DNA, chromosome 11, clone:559G11, complete sequence. (149kb)	83.82	136	18	1	83	218	5505	5636	2e-25	125
LQCBV27TR	gi|46359700|dbj|AB159446.1|	Bombyx mori DNA, chromosome 11, clone:559G11, complete sequence. (149kb)	82.48	137	20	1	82	218	71358	71490	2e-22	116
LQCBV27TR	gi|46359701|dbj|AB159447.1|	Bombyx mori DNA, chromosome 13, clone:534E24, complete sequence.(124kb)	84.96	133	16	1	88	220	51020	51148	4e-27	131
LQCBV27TR	gi|46359701|dbj|AB159447.1|	Bombyx mori DNA, chromosome 13, clone:534E24, complete sequence.(124kb)	83.21	137	19	1	84	220	93839	93971	3e-24	121
LQCBV27TR	gi|46359701|dbj|AB159447.1|	Bombyx mori DNA, chromosome 13, clone:534E24, complete sequence.(124kb)	82.48	137	20	1	84	220	114159	114291	2e-22	116
LQCBV27TR	gi|46359699|dbj|AB159445.1|	Bombyx mori DNA, chromosome 2, clone:544H24, complete sequence. (205kb)	79.69	128	18	1	91	218	79064	78945	9e-14	87.2
LQCBV27TR	gi|46359699|dbj|AB159445.1|	Bombyx mori DNA, chromosome 2, clone:544H24, complete sequence. (205kb)	83.82	136	18	1	83	218	16910	16779	2e-25	125
LQCBV27TR	gi|46359699|dbj|AB159445.1|	Bombyx mori DNA, chromosome 2, clone:544H24, complete sequence. (205kb)	85.61	139	16	1	82	220	45456	45322	1e-30	142
LQCBV27TR	gi|46359699|dbj|AB159445.1|	Bombyx mori DNA, chromosome 2, clone:544H24, complete sequence. (205kb)	84.29	140	18	1	83	222	178465	178600	1e-27	133
LQCBV27TR	gi|57506561|dbj|AB126052.1|	Bombyx mori DNA, chromosome W, BAC clone 45J23S-3, non-LTR retrotransposon Kendo partial sequence.	84.78	138	17	1	83	220	339	472	3e-28	135
LQCBV27TR	gi|8572060|gb|AF226688.1|AF226688	Bombyx mori fibroin heavy chain Fib-H (fib-H) gene, complete cds.	82.95	129	18	1	91	219	12160	12036	3e-21	112
LQCBV27TR	gi|8572060|gb|AF226688.1|AF226688	Bombyx mori fibroin heavy chain Fib-H (fib-H) gene, complete cds.	83.94	137	18	1	82	218	55746	55614	6e-26	127
LQCBV27TR	gi|24637963|gb|AF541967.1|	Bombyx mori fibroin light chain gene, complete cds.	86.6	97	9	1	84	180	4943	5035	2e-18	102
LQCBV27TR	gi|289362|gb|M76430.1|BMOFLCEG	Bombyx mori fibroin light-chain gene, complete cds.	84.54	97	11	1	84	180	4942	5034	6e-15	91.1
LQCBV27TR	gi|2388537|dbj|D78138.1|	Bombyx mori gene for prepro-bombyxin E1, complete cds.	83.72	86	6	1	86	171	140	63	3e-10	75.7
LQCBV27TR	gi|74835150|dbj|AB211535.1|	Bombyx mori gene for putative cholesterol transporter BmStart1, complete cds, strain: KINSYU X SHOWA.	81.6	125	19	1	93	217	12997	12877	3e-17	98.7
LQCBV27TR	gi|74835150|dbj|AB211535.1|	Bombyx mori gene for putative cholesterol transporter BmStart1, complete cds, strain: KINSYU X SHOWA.	81.88	138	17	1	83	220	19687	19558	3e-21	112
LQCBV27TR	gi|5898|emb|X04226.1|BMP25G	Bombyx mori gene for silk protein P25.	83.09	136	19	1	83	218	532	401	1e-23	119
LQCBV27TR	gi|1669556|dbj|D86623.1|	Bombyx mori gene, random amplified polymorphic DNA region.	84.06	138	18	1	83	220	171	304	2e-26	129
LQCBV27TR	gi|217289|dbj|D10742.1|BMOSRBC1	Bombyx mori gene, spacer region between bombyxin B-9 and C-1 genes.	83.82	136	18	1	83	218	1105	1236	2e-25	125
LQCBV27TR	gi|26050043|gb|AY083677.1|	Bombyx mori genomic sequence.	85.16	128	15	1	78	205	373	496	6e-26	127
LQCBV27TR	gi|7243248|dbj|AB032718.1|	Bombyx mori gypsy-Ty3-like retrotransposon Kabuki gene and nested retrotransposable elements.	84.78	138	17	1	83	220	18370	18503	3e-28	135
LQCBV27TR	gi|33411137|dbj|AB080675.1|	Bombyx mori LZM gene for lysozyme, promoter and partial cds, clone:pGEM-BLPE.	83.82	136	18	1	83	218	426	295	2e-25	125
LQCBV27TR	gi|114051446|ref|NM_001046901.1|;gi|95102645|gb|DQ443172.1|	Bombyx mori NADH dehydrogenase-ubiquinone Fe-S protein 2 precursor (LOC732900), mRNA	92.86	42	3	0	79	120	1545	1586	8e-07	64.1
LQCBV27TR	gi|156045|gb|M24370.1|BMOSP2	Bombyx mori storage protein 2 (SP2) gene, exons 2,3,4, and 5.	83.8	142	19	1	83	224	671	808	4e-27	131
LQCBV27TR	gi|77696186|gb|DQ205092.1|	Colias eurytheme (orange sulphur butterfly) phosphoglucose isomerase (PGI) gene, complete cds.	92.94	85	5	1	82	166	4353	4436	1e-23	119
LQCBV27TR	gi|77696186|gb|DQ205092.1|	Colias eurytheme (orange sulphur butterfly) phosphoglucose isomerase (PGI) gene, complete cds.	86.9	145	11	1	84	228	6940	6804	9e-36	160
LQCBV27TR	gi|348703|gb|L22534.1|GALLHP82Z	Galleria mellonella (greater wax moth) hexamerin (Lhp82) gene, exons 1-6.	89.8	49	5	0	83	131	6390	6438	2e-07	66.1
LQCBV27TR	gi|68138257|gb|DQ020626.1|	Gonometa postica (the African wild silk moth) clone 10p4Gon6a169 microsatellite sequence.	93.88	49	3	0	84	132	80	32	7e-11	77.6
LQCBV27TR	gi|68138258|gb|DQ020627.1|	Gonometa postica (the African wild silk moth) clone 11p1Gon6a169 microsatellite sequence.	93.88	49	3	0	84	132	80	32	7e-11	77.6
LQCBV27TR	gi|68138259|gb|DQ020628.1|	Gonometa postica (the African wild silk moth) clone 18p2Gon6a173 microsatellite sequence.	93.88	49	3	0	84	132	84	36	7e-11	77.6
LQCBV27TR	gi|68138255|gb|DQ020624.1|	Gonometa postica (the African wild silk moth) clone 22p1Gon6a161 microsatellite sequence.	95.45	44	2	0	84	127	72	29	1e-09	73.7
LQCBV27TR	gi|68138260|gb|DQ020629.1|	Gonometa postica (the African wild silk moth) clone 58p1Gon6a173 microsatellite sequence.	93.88	49	3	0	84	132	84	36	7e-11	77.6
LQCBV27TR	gi|103429151|emb|CT955980.4|	Heliconius melpomene DNA sequence from BAC clone AEHM-7G12, complete sequence (118kb)	90.2	51	5	0	82	132	61027	61077	1e-08	69.9
LQCBV27TR	gi|73663880|emb|CR974474.4|	Heliconius melpomene DNA sequence from clone AEHM-41C10, complete sequence.(118kb)	89.8	49	5	0	83	131	70754	70706	2e-07	66.1
LQCBV27TR	gi|73663880|emb|CR974474.4|	Heliconius melpomene DNA sequence from clone AEHM-41C10, complete sequence.(118kb)	90	50	5	0	83	132	7626	7675	5e-08	68
LQCBV27TR	gi|73663880|emb|CR974474.4|	Heliconius melpomene DNA sequence from clone AEHM-41C10, complete sequence.(118kb)	88.89	54	6	0	79	132	69565	69618	1e-08	69.9
LQCBV27TR	gi|83843267|gb|AY382615.2|	Helicoverpa armigera diapause hormone-pheromone biosynthesis activating peptide gene, complete cds.	84.21	133	21	0	138	270	3003	2871	3e-28	135
LQCBV27TR	gi|83843267|gb|AY382615.2|	Helicoverpa armigera diapause hormone-pheromone biosynthesis activating peptide gene, complete cds.	81.82	165	30	0	112	276	4558	4394	4e-31	144
LQCBV27TR	gi|159251|gb|M80588.1|HVPPBANP	Helicoverpa zea (corn earworm) pheromone biosynthesis activating neuropeptide (PBAN) gene, partial cds.	84.74	190	22	4	93	278	1241	1055	9e-36	160
LQCBV27TR	gi|110348445|gb|DQ677233.1|	Helopeltis theivora clone HT1 microsatellite sequence	76.43	140	25	1	82	221	42	173	4e-09	71.8
LQCBV27TR	gi|84095069|dbj|AB220981.1|	Papilio xuthus (the swallowtail butterfly) GTPCHI a mRNA for GTP cyclohydrolase I isoform A, complete cds.	78.35	97	17	1	82	178	1248	1156	0.0002	56.4
LQCBV27TR	gi|84095071|dbj|AB220982.1|	Papilio xuthus (the swallowtail butterfly) GTPCHI b mRNA for GTP cyclohydrolase I isoform B, complete cds.	78.35	97	17	1	82	178	1237	1145	0.0002	56.4
LQCBV27TR	gi|32441954|gb|AY250748.1|	Reissita simonyi (Arabian burnet moth) clone RS-31 microsatellite sequence.	90	50	5	0	83	132	384	433	5e-08	68
LQCBV27TR	gi|51242238|gb|AY603695.1|	Utetheisa ornatrix (Lepidoptera) microsatellite UtorTAC1 sequence.	78.79	66	14	0	112	177	250	185	0.12	46.8
LQCBV27TR	gi|41059098|gb|AY520439.1|	Anastrepha suspensa (Caribbean fruit fly) clone 1-5E microsatellite sequence.	96	50	2	0	83	132	429	380	3e-13	85.3
LQCBV27TR	gi|41059098|gb|AY520439.1|	Anastrepha suspensa (Caribbean fruit fly) clone 1-5E microsatellite sequence.	93.04	115	8	0	112	226	372	258	2e-40	175
LQCBV28TF	gi|470675|gb|U08026.1|HCU08026	Hyalophora cecropia (cecropia moth) cuticle protein 12 gene, complete cds.	80.39	51	10	0	758	808	127	177	6.7	41.1
LQCBV28TF	gi|9409|emb|X62290.1|HCBAATT	Hyalophora cecropia (cecropia moth) gene for basic attacin.	82.35	51	9	0	758	808	2079	2129	0.12	46.8
LQCBV28TF	gi|7239258|gb|AF226857.1|	Manduca sexta hemolymph juvenile hormone binding protein precursor, gene, complete cds.	91.63	203	12	1	676	878	2053	2250	8e-73	283
LQCBV28TF	gi|159488|gb|M28395.1|MOTARYBA	Manduca sexta arylphorin beta subunit gene, complete cds	92.25	142	10	1	676	817	141	1	6e-48	200
LQCBV28TF	gi|114842948|gb|DQ887770.1|	Ostrinia furnacalis (asian corn borer) chitinase gene, complete cds.	86.51	215	16	2	676	878	488	701	5e-56	227
LQCBV29TR	gi|45433461|emb|BX649496.12|	Zebrafish DNA sequence from clone CH211-212I24 in linkage group 18, complete seq (243kb)	88.24	34	4	0	668	701	117863	117830	1.8	43
LQCBV31TF	gi|59891309|emb|BX248391.22|	Zebrafish DNA sequence from clone CH211-212M14 in linkage group 17, complete seq (202kb)	96.15	26	1	0	592	617	199796	199771	0.47	44.9
LQCBV33TR	gi|110760887|ref|XM_001121737.1|	PREDICTED: Apis mellifera similar to MUS81 endonuclease (LOC725951), mRNA	92.31	39	3	0	359	397	858	820	4e-05	58.4
LQCBV35TF	gi|52430030|gb|AY714876.1|	Helicoverpa armigera (cotton bollworm) E-cadherin (E-cadherin) gene, partial cds.	85.71	77	11	0	33	109	6756	6680	3e-13	85.3
LQCBV35TF	gi|100289747|gb|DQ523166.1|	Helicoverpa armigera cadherin-like protein (BtR) gene, complete cds	83.33	72	12	0	33	104	5034	4963	1e-08	69.9
LQCBV35TF	gi|159251|gb|M80588.1|HVPPBANP	Helicoverpa zea (corn earworm) pheromone biosynthesis activating neuropeptide (PBAN) gene, partial cds.	83.33	66	11	0	47	112	439	504	8e-07	64.1
LQCBV35TR	gi|87133367|gb|DQ380840.1|	Arhopala epimuta (Lepidoptera) clone AEP063 microsatellite sequence.	85.11	47	7	0	755	801	362	408	0.009	50.7
LQCBV35TR	gi|77696186|gb|DQ205092.1|	Colias eurytheme (orange sulphur butterfly) phosphoglucose isomerase (PGI) gene, complete cds.	91.49	47	4	0	755	801	8756	8802	5e-08	68
LQCBV35TR	gi|51127331|emb|AJ748325.1|	Heliothis virescens partial mRNA for putative chemosensory receptor 10.	89.36	47	5	0	755	801	1474	1428	3e-06	62.2
LQCBV35TR	gi|2894826|gb|U90756.1|U90756	Lymantria dispar (gypsy moth) vitellogenin gene, complete cds.	89.36	47	5	0	755	801	2312	2266	3e-06	62.2
LQCBV35TR	gi|6272645|gb|AF177661.1|AF177661	Yponomeuta cagnagellus (spindle ermine moth) pheromone binding protein (PBP) gene, complete cds	95.74	47	2	0	755	801	1735	1689	2e-11	79.5
LQCBV37TR	gi|42374681|gb|AY452056.1|	Heliothis virescens sodium channel protein (hscp) gene, intron 25; and Noct-1 SINE element, complete sequence.	87.06	85	11	0	42	126	177	261	8e-18	100
LQCBV38TF	gi|88953978|gb|DQ399365.1|	Coenonympha hero (scarce heath, Lepidoptera) clone 6:189 microsatellite sequence.	90	40	4	0	43	82	131	92	0.0006	54.5
LQCBV39TF	gi|56550489|emb|BX927097.11|	Zebrafish DNA sequence from clone DKEYP-40F4 in linkage group 18, complete seq (97kb)	88.57	35	4	0	723	757	2182	2216	0.47	44.9
LQCBV39TR	gi|91982117|gb|DQ457003.1|	Plutella xylostella multiple nucleopolyhedrovirus isolate CL3, complete genome.	96.67	90	3	0	23	112	50527	50438	1e-34	156
LQCBV39TR	gi|16973134|emb|AL592308.3|	Human DNA sequence from clone RP13-610P22 on chromosome 1, complete seq (170kb)	100	22	0	0	142	163	6411	6390	1.8	43
LQCBV39TR	gi|23496718|gb|AE014847.1|	Plasmodium falciparum (human malaria) 3D7 chromosome 12, section 4 of 9 of the complete seq (252kb)	84.62	39	6	0	142	180	41288	41326	6.7	41.1
LQCBV39TR	gi|47971112|emb|BX649555.9|	Zebrafish DNA sequence from clone CH211-117C13 in linkage group 16, complete seq (163kb)	84.09	44	7	0	119	162	32311	32354	0.47	44.9
LQCBV39TR	gi|113927427|emb|CR933730.7|	Zebrafish DNA sequence from clone CH211-236J5 in linkage group 24, complete seq (65kb)	83.33	42	7	0	120	161	58289	58330	6.7	41.1
LQCBV39TR	gi|33146021|emb|BX004976.7|	Zebrafish DNA sequence from clone CH211-276C7, complete sequence. (151kb)	90.62	32	3	0	130	161	114880	114911	0.47	44.9
LQCBV39TR	gi|53793699|gb|AC120889.3|	Oryza sativa (japonica cultivar-group) chromosome 11 clone OSJNBa0018K14, complete sequence.	86.49	37	5	0	124	160	61799	61835	1.8	43
LQCBV39TR	gi|58531198|dbj|AP008217.1|	Oryza sativa (japonica cultivar-group) genomic DNA, chromosome 11.	86.49	37	5	0	124	160	20141829	20141865	1.8	43
LQCBV41TF	gi|33327734|gb|AF530471.1|	Antheraea mylitta (lepidptera) Bmc1-like and Yamato-like retrotransposon seq	84.51	71	11	0	161	231	321	391	1e-09	73.7
LQCBV41TF	gi|33327734|gb|AF530471.1|	Antheraea mylitta (lepidptera) Bmc1-like and Yamato-like retrotransposon seq	80	105	21	0	163	267	1101	997	5e-12	81.4
LQCBV41TF	gi|87133333|gb|DQ380806.1|	Arhopala epimuta (Lepidoptera) clone AEP010 microsatellite sequence.	91.84	49	4	0	228	276	86	134	4e-09	71.8
LQCBV41TF	gi|78778305|gb|DQ225303.1|	Bicyclus anynana (squinting bush brown, Lepidoptera) clone BA-TACA105 microsatellite sequences.	85.71	49	7	0	228	276	192	240	0.0006	54.5
LQCBV41TF	gi|12964671|dbj|AB055223.1|	Bombyx mandarina Pao-like LTR retrotransposon Yamato DNA, partial seq	90	70	7	0	161	230	6380	6449	4e-16	94.9
LQCBV41TF	gi|22474505|dbj|AB090307.1|	Bombyx mori Bmfkbp13, Bmhepa, Bmhig, Bm6922, Bmlap, Bmprojectin, Bmkettin, Bmtitin1 genes, partial and complete cds. (160kb)	84.78	46	7	0	232	277	75190	75235	0.032	48.8
LQCBV41TF	gi|22474505|dbj|AB090307.1|	Bombyx mori Bmfkbp13, Bmhepa, Bmhig, Bm6922, Bmlap, Bmprojectin, Bmkettin, Bmtitin1 genes, partial and complete cds. (160kb)	86.84	76	10	0	162	237	131392	131467	2e-14	89.1
LQCBV41TF	gi|38229109|dbj|AB090308.2|	Bombyx mori Bmtitin1, Bmtitin2, Bmmiple, Bmsyx6, BmPM-Scl, Bmtkz, BmubcD4 genes, partial and complete cds. (159.8kb)	85.11	47	7	0	232	278	72371	72417	0.009	50.7
LQCBV41TF	gi|111036512|dbj|AB262389.1|	Bombyx mori BMWCP5, BMWCP4, BMWCP3, BMWCP2 genes for cuticle proteins (111kb)	84.5	129	12	1	148	276	30925	31045	9e-25	123
LQCBV41TF	gi|81250487|gb|DQ243568.1|	Bombyx mori chromosome 12 microsatellite S1206-R sequence.	85.16	128	11	1	148	275	735	616	4e-27	131
LQCBV41TF	gi|81250004|gb|DQ243085.1|	Bombyx mori chromosome 24 microsatellite S2426-F sequence.	84.44	45	7	0	232	276	401	445	0.12	46.8
LQCBV41TF	gi|80972676|gb|DQ242761.1|	Bombyx mori chromosome 27 microsatellite S2705-F sequence.	84.09	44	7	0	232	275	525	568	0.47	44.9
LQCBV41TF	gi|80972676|gb|DQ242761.1|	Bombyx mori chromosome 27 microsatellite S2705-F sequence.	81.13	53	10	0	228	280	269	321	0.47	44.9
LQCBV41TF	gi|81250449|gb|DQ243530.1|	Bombyx mori chromosome 27 microsatellite S2709-R sequence.	76.67	90	21	0	186	275	437	526	0.002	52.6
LQCBV41TF	gi|80972772|gb|DQ242857.1|	Bombyx mori chromosome 27 microsatellite S2713-F sequence.	84.44	90	14	0	148	237	559	648	2e-15	93
LQCBV41TF	gi|46359699|dbj|AB159445.1|	Bombyx mori DNA, chromosome 2, clone:544H24, complete sequence. (205kb)	84.44	45	7	0	232	276	16866	16910	0.12	46.8
LQCBV41TF	gi|46359699|dbj|AB159445.1|	Bombyx mori DNA, chromosome 2, clone:544H24, complete sequence. (205kb)	87.83	115	6	1	162	276	96646	96540	4e-27	131
LQCBV41TF	gi|8572060|gb|AF226688.1|AF226688	Bombyx mori fibroin heavy chain Fib-H (fib-H) gene, complete cds.	83.33	54	9	0	232	285	55701	55754	0.002	52.6
LQCBV41TF	gi|5898|emb|X04226.1|BMP25G	Bombyx mori gene for silk protein P25.	84.44	45	7	0	232	276	488	532	0.12	46.8
LQCBV41TF	gi|33411137|dbj|AB080675.1|	Bombyx mori LZM gene for lysozyme, promoter and partial cds, clone:pGEM-BLPE.	84.44	45	7	0	232	276	382	426	0.12	46.8
LQCBV41TF	gi|77696186|gb|DQ205092.1|	Colias eurytheme (orange sulphur butterfly) phosphoglucose isomerase (PGI) gene, complete cds.	86.92	130	9	1	148	277	9554	9433	1e-30	142
LQCBV41TF	gi|104161878|emb|AJ972594.1|	Dendrolimus punctatus microsatellite DNA, locus DpSSR2 (the masson pine moth)	85.23	88	13	0	148	235	146	59	4e-16	94.9
LQCBV41TF	gi|87133307|gb|DQ380780.1|	Drupadia theda (Lepidotera) clone DTH067 microsatellite sequence.	90.7	43	4	0	234	276	122	164	1e-05	60.3
LQCBV41TF	gi|68138257|gb|DQ020626.1|	Gonometa postica (the African wild silk moth) clone 10p4Gon6a169 microsatellite sequence.	83.33	48	8	0	228	275	33	80	0.12	46.8
LQCBV41TF	gi|68138259|gb|DQ020628.1|	Gonometa postica (the African wild silk moth) clone 18p2Gon6a173 microsatellite sequence.	83.33	48	8	0	228	275	37	84	0.12	46.8
LQCBV41TF	gi|68138260|gb|DQ020629.1|	Gonometa postica (the African wild silk moth) clone 58p1Gon6a173 microsatellite sequence.	83.33	48	8	0	228	275	37	84	0.12	46.8
LQCBV41TF	gi|103429151|emb|CT955980.4|	Heliconius melpomene DNA sequence from BAC clone AEHM-7G12, complete sequence (118kb)	88.89	45	5	0	232	276	67257	67301	4e-05	58.4
LQCBV41TF	gi|103429151|emb|CT955980.4|	Heliconius melpomene DNA sequence from BAC clone AEHM-7G12, complete sequence (118kb)	89.09	55	6	0	228	282	61076	61022	4e-09	71.8
LQCBV41TF	gi|103429151|emb|CT955980.4|	Heliconius melpomene DNA sequence from BAC clone AEHM-7G12, complete sequence (118kb)	83.56	73	12	0	196	268	61504	61432	4e-09	71.8
LQCBV41TF	gi|73663880|emb|CR974474.4|	Heliconius melpomene DNA sequence from clone AEHM-41C10, complete sequence.(118kb)	89.8	49	5	0	228	276	7674	7626	2e-07	66.1
LQCBV41TF	gi|73663880|emb|CR974474.4|	Heliconius melpomene DNA sequence from clone AEHM-41C10, complete sequence.(118kb)	89.8	49	5	0	228	276	69617	69569	2e-07	66.1
LQCBV41TF	gi|73663880|emb|CR974474.4|	Heliconius melpomene DNA sequence from clone AEHM-41C10, complete sequence.(118kb)	90.2	51	5	0	226	276	70704	70754	1e-08	69.9
LQCBV41TF	gi|89330260|emb|CT573313.6|	Heliconius melpomene DNA sequence from clone AEHM-46M10, complete sequence.(112kb)	84.62	39	6	0	238	276	80129	80091	6.7	41.1
LQCBV41TF	gi|52430028|gb|AY714875.1|	Helicoverpa armigera (cotton bollworm) E-cadherin (E-cadherin) gene, E-cadherin-r2 allele, complete cds.	86.21	116	16	0	161	276	2102	2217	4e-27	131
LQCBV41TF	gi|52430030|gb|AY714876.1|	Helicoverpa armigera (cotton bollworm) E-cadherin (E-cadherin) gene, partial cds.	86.21	116	8	1	161	276	2111	2218	3e-24	121
LQCBV41TF	gi|100289769|gb|DQ523167.1|	Helicoverpa armigera truncated cadherin-like protein (BtR) gene, BtR-r1 allele, complete cds	86.21	116	8	1	161	276	191	298	3e-24	121
LQCBV41TF	gi|45736600|dbj|AB174894.1|	Hyphantria cunea (fall webworm moth) pcna gene for proliferating cell nuclear antigen, complete cds.	89.29	84	8	1	151	234	1365	1283	8e-18	100
LQCBV41TF	gi|60299967|gb|AY789465.1|	Manduca sexta prophenoloxidase-activating proteinase-1 (PAP-1) gene, complete cds.	86.3	73	9	1	204	276	3062	3133	1e-09	73.7
LQCBV41TF	gi|84095069|dbj|AB220981.1|	Papilio xuthus (the swallowtail butterfly) GTPCHI a mRNA for GTP cyclohydrolase I isoform A, complete cds.	84.25	127	16	1	152	278	1127	1249	9e-25	123
LQCBV41TF	gi|84095071|dbj|AB220982.1|	Papilio xuthus (the swallowtail butterfly) GTPCHI b mRNA for GTP cyclohydrolase I isoform B, complete cds.	84.25	127	16	1	152	278	1116	1238	9e-25	123
LQCBV41TF	gi|32441954|gb|AY250748.1|	Reissita simonyi (Arabian burnet moth) clone RS-31 microsatellite sequence.	93.88	49	3	0	228	276	432	384	7e-11	77.6
LQCBV41TF	gi|42528314|gb|AY497537.1|	Saucrobotys futilalis (dogbane pyralid moth) microsatellite SAFUU4 sequence.	88.99	109	11	1	148	255	154	262	4e-27	131
LQCBV41TF	gi|42528315|gb|AY497538.1|	Saucrobotys futilalis (dogbane pyralid moth) microsatellite SAFUU7 sequence.	89.81	108	11	0	148	255	157	264	4e-31	144
LQCBV41TF	gi|27447981|gb|AF280891.1|	Spodoptera frugiperda (fall armyworm) alpha-amylase (Amy2) gene, complete cds.	89.47	57	6	0	182	238	2798	2854	3e-10	75.7
LQCBV41TF	gi|51242237|gb|AY603693.1|	Utetheisa ornatrix (Lepidoptera) microsatellite Utor10 sequence.	87.18	117	14	1	161	277	369	254	2e-26	129
LQCBV41TF	gi|51242238|gb|AY603695.1|	Utetheisa ornatrix (Lepidoptera) microsatellite UtorTAC1 sequence.	82.65	98	17	0	151	248	154	251	6e-15	91.1
LQCBV41TF	gi|41059098|gb|AY520439.1|	Anastrepha suspensa (Caribbean fruit fly) clone 1-5E microsatellite sequence.	83.67	49	8	0	228	276	381	429	0.032	48.8
LQCBV41TR	gi|4097238|gb|U50551.1|HVU50551	Heliothis virescens lysozyme mRNA, complete cds.	82	50	9	0	274	323	573	524	0.47	44.9
LQCBV46TF	gi|87133301|gb|DQ380774.1|	Drupadia theda (Lepidotera) clone DTH061 microsatellite sequence.	92.19	64	3	1	759	820	544	481	3e-13	85.3
LQCBV46TF	gi|52430028|gb|AY714875.1|	Helicoverpa armigera (cotton bollworm) E-cadherin (E-cadherin) gene, E-cadherin-r2 allele, complete cds.	94.16	137	6	2	691	825	6001	5865	2e-47	198
LQCBV46TF	gi|100289769|gb|DQ523167.1|	Helicoverpa armigera truncated cadherin-like protein (BtR) gene, BtR-r1 allele, complete cds	93.43	137	7	2	691	825	3982	3846	1e-45	192
LQCBV46TF	gi|42374681|gb|AY452056.1|	Heliothis virescens sodium channel protein (hscp) gene, intron 25; and Noct-1 SINE element, complete sequence.	84.94	166	22	3	617	779	12	177	1e-31	146
LQCBV46TF	gi|3320616|gb|AF072458.1|HVHSCPPT1	Heliothis virescens voltage-gated sodium channel alpha subunit (hscp) gene, hscp-UCR-S allele, exons 1, 2, and 3.	95.35	172	8	0	654	825	1	172	2e-73	285
LQCBV46TR	gi|1871448|dbj|D66906.1|	Bombyx mori DNA for sorbitol dehydrogenase, complete cds.	78.69	61	13	0	678	738	4326	4266	1.8	43
LQCBV46TR	gi|8572060|gb|AF226688.1|AF226688	Bombyx mori fibroin heavy chain Fib-H (fib-H) gene, complete cds.	82.46	57	10	0	675	731	12037	12093	0.002	52.6
LQCBV46TR	gi|83843267|gb|AY382615.2|	Helicoverpa armigera diapause hormone-pheromone biosynthesis activating peptide gene, complete cds.	84.35	115	18	0	617	731	4394	4508	5e-23	117
LQCBV46TR	gi|83843267|gb|AY382615.2|	Helicoverpa armigera diapause hormone-pheromone biosynthesis activating peptide gene, complete cds.	80.17	116	23	0	623	738	2871	2986	6e-15	91.1
LQCBV46TR	gi|19774289|gb|AC087587.14|	Homo sapiens 12 BAC CTC-465D4 (CalTech Human BAC Library C), complete seq (198kb)	85.37	41	6	0	369	409	37393	37353	0.47	44.9
LQCBV46TR	gi|18958602|gb|AC112914.2|	Homo sapiens 12p BAC RP11-136D7 (Roswell Park Cancer Institute Human BAC Library) complete sequence.(131kb)	85.37	41	6	0	369	409	81769	81729	0.47	44.9
LQCBV50TF	gi|52430028|gb|AY714875.1|	Helicoverpa armigera (cotton bollworm) E-cadherin (E-cadherin) gene, E-cadherin-r2 allele, complete cds.	88.13	278	29	3	130	405	6001	5726	1e-82	316
LQCBV50TF	gi|100289769|gb|DQ523167.1|	Helicoverpa armigera truncated cadherin-like protein (BtR) gene, BtR-r1 allele, complete cds	87.77	278	30	3	130	405	3982	3707	6e-81	310
LQCBV50TF	gi|42374681|gb|AY452056.1|	Heliothis virescens sodium channel protein (hscp) gene, intron 25; and Noct-1 SINE element, complete sequence.	85.19	135	16	3	56	188	12	144	2e-22	116
LQCBV50TF	gi|3320616|gb|AF072458.1|HVHSCPPT1	Heliothis virescens voltage-gated sodium channel alpha subunit (hscp) gene, hscp-UCR-S allele, exons 1, 2, and 3.	94.3	316	16	1	96	411	4	317	2e-136	494
LQCBV50TF	gi|60299971|gb|AY789467.1|AY789466S2	Manduca sexta prophenoloxidase-activating proteinase-3 (PAP-3) gene, exons 2 through 8 and complete cds.	87.5	40	5	0	231	270	506	545	0.032	48.8
LQCBV50TF	gi|87044996|gb|DQ373975.1|	Parnassius mnemosyne (clouded apollo, Lepidotera) clone PMN008 microsatellite sequences.	84.42	77	12	0	241	317	513	437	2e-11	79.5
LQCBV51TF	gi|9892202|gb|AF261990.2|AF261990	Agrotis ipsilon (black cutworm moth) trypsin precursor AiT9 gene, promoter region and complete cds.	85.71	42	6	0	644	685	1224	1183	0.12	46.8
LQCBV51TF	gi|21205871|gb|AF492474.1|	Helicoverpa armigera (cotton bollworm) diapause hormone and pheromone biosynthesis activating peptide (DH-PBAN) gene, complete cds.	75.19	133	32	1	489	621	3004	2873	0.0002	56.4
LQCBV51TF	gi|21205871|gb|AF492474.1|	Helicoverpa armigera (cotton bollworm) diapause hormone and pheromone biosynthesis activating peptide (DH-PBAN) gene, complete cds.	78.48	158	32	1	562	719	3628	3473	3e-17	98.7
LQCBV51TF	gi|83843267|gb|AY382615.2|	Helicoverpa armigera diapause hormone-pheromone biosynthesis activating peptide gene, complete cds.	82.81	64	10	1	489	552	4092	4030	0.009	50.7
LQCBV51TF	gi|18094614|gb|AC023135.6|	Homo sapiens BAC clone RP11-488J13 from 4, complete sequence. (108kb)	93.1	29	2	0	257	285	52895	52923	0.47	44.9
LQCBV52TF	gi|87133333|gb|DQ380806.1|	Arhopala epimuta (Lepidoptera) clone AEP010 microsatellite sequence.	97.5	40	1	0	697	736	134	95	4e-09	71.8
LQCBV52TF	gi|22474505|dbj|AB090307.1|	Bombyx mori Bmfkbp13, Bmhepa, Bmhig, Bm6922, Bmlap, Bmprojectin, Bmkettin, Bmtitin1 genes, partial and complete cds. (160kb)	83	100	13	2	726	825	131469	131374	3e-10	75.7
LQCBV52TF	gi|111036512|dbj|AB262389.1|	Bombyx mori BMWCP5, BMWCP4, BMWCP3, BMWCP2 genes for cuticle proteins (111kb)	88.1	126	14	1	697	822	31045	30921	1e-31	146
LQCBV52TF	gi|81250406|gb|DQ243487.1|	Bombyx mori chromosome 05 microsatellite S0509-R sequence.	84.03	119	14	2	699	813	498	615	4e-20	108
LQCBV52TF	gi|81250487|gb|DQ243568.1|	Bombyx mori chromosome 12 microsatellite S1206-R sequence.	91.06	123	10	1	698	820	616	737	4e-38	167
LQCBV52TF	gi|80972772|gb|DQ242857.1|	Bombyx mori chromosome 27 microsatellite S2713-F sequence.	88.79	107	11	1	719	825	657	552	6e-26	127
LQCBV52TF	gi|46359699|dbj|AB159445.1|	Bombyx mori DNA, chromosome 2, clone:544H24, complete sequence. (205kb)	91.43	35	3	0	791	825	97074	97108	0.009	50.7
LQCBV52TF	gi|46359699|dbj|AB159445.1|	Bombyx mori DNA, chromosome 2, clone:544H24, complete sequence. (205kb)	94.44	108	5	1	697	804	96540	96646	6e-37	164
LQCBV52TF	gi|87248608|gb|DQ311413.1|	Bombyx mori signal sequence receptor mRNA, complete cds.	80	60	12	0	7	66	891	950	0.12	46.8
LQCBV52TF	gi|77696186|gb|DQ205092.1|	Colias eurytheme (orange sulphur butterfly) phosphoglucose isomerase (PGI) gene, complete cds.	92.19	128	9	1	696	823	9433	9559	1e-41	179
LQCBV52TF	gi|104161878|emb|AJ972594.1|	Dendrolimus punctatus microsatellite DNA, locus DpSSR2 (the masson pine moth)	89.09	110	11	1	716	825	45	153	1e-27	133
LQCBV52TF	gi|87133307|gb|DQ380780.1|	Drupadia theda (Lepidotera) clone DTH067 microsatellite sequence.	79.69	128	18	3	697	817	164	38	5e-08	68
LQCBV52TF	gi|103429151|emb|CT955980.4|	Heliconius melpomene DNA sequence from BAC clone AEHM-7G12, complete sequence (118kb)	95.24	42	2	0	695	736	61026	61067	1e-08	69.9
LQCBV52TF	gi|73663880|emb|CR974474.4|	Heliconius melpomene DNA sequence from clone AEHM-41C10, complete sequence.(118kb)	95	40	2	0	697	736	7626	7665	2e-07	66.1
LQCBV52TF	gi|73663880|emb|CR974474.4|	Heliconius melpomene DNA sequence from clone AEHM-41C10, complete sequence.(118kb)	95	40	2	0	697	736	69569	69608	2e-07	66.1
LQCBV52TF	gi|73663880|emb|CR974474.4|	Heliconius melpomene DNA sequence from clone AEHM-41C10, complete sequence.(118kb)	95	40	2	0	697	736	70754	70715	2e-07	66.1
LQCBV52TF	gi|73663880|emb|CR974474.4|	Heliconius melpomene DNA sequence from clone AEHM-41C10, complete sequence.(118kb)	82.05	78	14	0	696	773	98753	98830	1e-08	69.9
LQCBV52TF	gi|89330260|emb|CT573313.6|	Heliconius melpomene DNA sequence from clone AEHM-46M10, complete sequence.(112kb)	90.62	32	3	0	697	728	80091	80122	0.47	44.9
LQCBV52TF	gi|89330260|emb|CT573313.6|	Heliconius melpomene DNA sequence from clone AEHM-46M10, complete sequence.(112kb)	87.69	65	8	0	708	772	45458	45394	2e-11	79.5
LQCBV52TF	gi|89330260|emb|CT573313.6|	Heliconius melpomene DNA sequence from clone AEHM-46M10, complete sequence.(112kb)	80.3	66	13	0	714	779	110154	110219	0.002	52.6
LQCBV52TF	gi|89330260|emb|CT573313.6|	Heliconius melpomene DNA sequence from clone AEHM-46M10, complete sequence.(112kb)	87.84	74	9	0	705	778	102819	102892	6e-15	91.1
LQCBV52TF	gi|89330260|emb|CT573313.6|	Heliconius melpomene DNA sequence from clone AEHM-46M10, complete sequence.(112kb)	83.33	78	13	0	696	773	384	461	3e-10	75.7
LQCBV52TF	gi|52430028|gb|AY714875.1|	Helicoverpa armigera (cotton bollworm) E-cadherin (E-cadherin) gene, E-cadherin-r2 allele, complete cds.	89.66	116	11	1	716	831	2190	2076	4e-31	144
LQCBV52TF	gi|52430030|gb|AY714876.1|	Helicoverpa armigera (cotton bollworm) E-cadherin (E-cadherin) gene, partial cds.	91.11	135	11	1	697	831	2218	2085	4e-42	181
LQCBV52TF	gi|100289769|gb|DQ523167.1|	Helicoverpa armigera truncated cadherin-like protein (BtR) gene, BtR-r1 allele, complete cds	91.11	135	11	1	697	831	298	165	4e-42	181
LQCBV52TF	gi|45736600|dbj|AB174894.1|	Hyphantria cunea (fall webworm moth) pcna gene for proliferating cell nuclear antigen, complete cds.	87.7	122	12	2	694	815	1247	1365	2e-26	129
LQCBV52TF	gi|19702478|gb|AF487332.1|	Manduca sexta integrin betaPS gene, partial cds.	83.59	128	15	3	697	820	1299	1174	1e-16	96.8
LQCBV52TF	gi|84095069|dbj|AB220981.1|	Papilio xuthus (the swallowtail butterfly) GTPCHI a mRNA for GTP cyclohydrolase I isoform A, complete cds.	85.19	135	15	2	695	825	1249	1116	2e-26	129
LQCBV52TF	gi|84095071|dbj|AB220982.1|	Papilio xuthus (the swallowtail butterfly) GTPCHI b mRNA for GTP cyclohydrolase I isoform B, complete cds.	85.19	135	15	2	695	825	1238	1105	2e-26	129
LQCBV52TF	gi|32441954|gb|AY250748.1|	Reissita simonyi (Arabian burnet moth) clone RS-31 microsatellite sequence.	100	40	0	0	697	736	384	423	7e-11	77.6
LQCBV52TF	gi|42528314|gb|AY497537.1|	Saucrobotys futilalis (dogbane pyralid moth) microsatellite SAFUU4 sequence.	88.12	101	12	0	725	825	247	147	2e-25	125
LQCBV52TF	gi|42528315|gb|AY497538.1|	Saucrobotys futilalis (dogbane pyralid moth) microsatellite SAFUU7 sequence.	91.09	101	8	1	725	825	249	150	1e-27	133
LQCBV52TF	gi|27447981|gb|AF280891.1|	Spodoptera frugiperda (fall armyworm) alpha-amylase (Amy2) gene, complete cds.	87.01	77	9	1	698	774	2882	2807	5e-12	81.4
LQCBV52TF	gi|12005277|gb|AF233589.1|AF233589	Trichoplusia ni (cabbage looper) lebocin precursor, mRNA, complete cds.	80.62	129	18	3	697	825	497	618	3e-10	75.7
LQCBV52TF	gi|51242238|gb|AY603695.1|	Utetheisa ornatrix (Lepidoptera) microsatellite UtorTAC1 sequence.	87.39	111	13	1	725	835	243	134	9e-25	123
LQCBV53TR	gi|42374681|gb|AY452056.1|	Heliothis virescens sodium channel protein (hscp) gene, intron 25; and Noct-1 SINE element, complete sequence.	85.45	55	8	0	692	746	313	259	3e-06	62.2
LQCBV54TR	gi|15076613|dbj|AB063490.1|	Bombyx mori BmKMO gene for kynurenine 3-monooxygenase, complete cds, strain:Daizo.	82.88	111	19	0	627	737	20199	20089	5e-19	104
LQCBV54TR	gi|15076613|dbj|AB063490.1|	Bombyx mori BmKMO gene for kynurenine 3-monooxygenase, complete cds, strain:Daizo.	78.6	229	49	0	6	234	21297	21069	3e-35	158
LQCBV54TR	gi|15076607|dbj|AB063487.1|	Bombyx mori BmKMO mRNA for kynurenine 3-monooxygenase, complete cds, strain:Daizo.	82.41	108	19	0	627	734	901	794	3e-17	98.7
LQCBV54TR	gi|15076607|dbj|AB063487.1|	Bombyx mori BmKMO mRNA for kynurenine 3-monooxygenase, complete cds, strain:Daizo.	78.6	229	49	0	6	234	1272	1044	3e-35	158
LQCBV54TR	gi|15076619|dbj|AB063493.1|	Bombyx mori BmKMO type A gene for kynurenine 3-monooxygenase, partial cds, strain:w-1.	80.77	104	20	0	6	109	126	23	3e-13	85.3
LQCBV54TR	gi|15076609|dbj|AB063488.1|	Bombyx mori BmKMO type A mRNA for kynurenine 3-monooxygenase, complete cds, strain:w-1.	81.48	108	20	0	627	734	889	782	2e-15	93
LQCBV54TR	gi|15076609|dbj|AB063488.1|	Bombyx mori BmKMO type A mRNA for kynurenine 3-monooxygenase, complete cds, strain:w-1.	79.48	229	47	0	6	234	1260	1032	1e-38	169
LQCBV54TR	gi|112983315|ref|NM_001043497.1|;gi|15076611|dbj|AB063489.1|	Bombyx mori kynurenine 3-monooxygenase (LOC692509), mRNA	81.48	108	20	0	627	734	888	781	2e-15	93
LQCBV54TR	gi|112983315|ref|NM_001043497.1|;gi|15076611|dbj|AB063489.1|	Bombyx mori kynurenine 3-monooxygenase (LOC692509), mRNA	79.04	229	48	0	6	234	1259	1031	6e-37	164
LQCBV54TR	gi|91982076|gb|DQ455073.1|	Bombyx mori strain kl20 kynurenine 3-monooxygenase (KMO) mRNA, complete cds.	81.48	108	20	0	627	734	841	734	2e-15	93
LQCBV54TR	gi|91982076|gb|DQ455073.1|	Bombyx mori strain kl20 kynurenine 3-monooxygenase (KMO) mRNA, complete cds.	79.04	229	48	0	6	234	1212	984	6e-37	164
LQCBV54TR	gi|3298453|dbj|AB011412.1|	Bombyx mori white-1 mRNA for kynurenine 3-monooxygenase, partial cds	82.41	108	19	0	627	734	471	364	3e-17	98.7
LQCBV54TR	gi|3298453|dbj|AB011412.1|	Bombyx mori white-1 mRNA for kynurenine 3-monooxygenase, partial cds	78.6	229	49	0	6	234	842	614	3e-35	158
LQCBV54TR	gi|90970953|gb|DQ448337.1|	Heliconius cydno galanthus voucher TX511 kynurenine 3-monooxygenase gene, partial cds.	81.13	106	20	0	129	234	438	333	2e-14	89.1
LQCBV54TR	gi|90970955|gb|DQ448338.1|	Heliconius cydno galanthus voucher TX512 kynurenine 3-monooxygenase gene, partial cds.	80.19	106	21	0	129	234	438	333	1e-12	83.4
LQCBV54TR	gi|90970957|gb|DQ448339.1|	Heliconius cydno galanthus voucher TX513 kynurenine 3-monooxygenase gene, partial cds.	80.19	106	21	0	129	234	438	333	1e-12	83.4
LQCBV54TR	gi|90970959|gb|DQ448340.1|	Heliconius cydno galanthus voucher TX514 kynurenine 3-monooxygenase gene, partial cds.	81.13	106	20	0	129	234	438	333	2e-14	89.1
LQCBV54TR	gi|90970961|gb|DQ448341.1|	Heliconius cydno galanthus voucher TX515 kynurenine 3-monooxygenase gene, partial cds.	80.19	106	21	0	129	234	438	333	1e-12	83.4
LQCBV54TR	gi|90970963|gb|DQ448342.1|	Heliconius cydno galanthus voucher TX516 kynurenine 3-monooxygenase gene, partial cds.	81.13	106	20	0	129	234	438	333	2e-14	89.1
LQCBV54TR	gi|90970965|gb|DQ448343.1|	Heliconius cydno galanthus voucher TX517 kynurenine 3-monooxygenase gene, partial cds.	80.19	106	21	0	129	234	438	333	1e-12	83.4
LQCBV54TR	gi|90970967|gb|DQ448344.1|	Heliconius cydno galanthus voucher TX518 kynurenine 3-monooxygenase gene, partial cds.	80.19	106	21	0	129	234	438	333	1e-12	83.4
LQCBV54TR	gi|90970969|gb|DQ448345.1|	Heliconius cydno galanthus voucher TX519 kynurenine 3-monooxygenase gene, partial cds.	81.13	106	20	0	129	234	438	333	2e-14	89.1
LQCBV54TR	gi|90970971|gb|DQ448346.1|	Heliconius cydno galanthus voucher TX520 kynurenine 3-monooxygenase gene, partial cds.	81.13	106	20	0	129	234	438	333	2e-14	89.1
LQCBV54TR	gi|90970973|gb|DQ448347.1|	Heliconius cydno galanthus voucher TX521 kynurenine 3-monooxygenase gene, partial cds.	81.13	106	20	0	129	234	438	333	2e-14	89.1
LQCBV54TR	gi|90970975|gb|DQ448348.1|	Heliconius cydno galanthus voucher TX522 kynurenine 3-monooxygenase gene, partial cds.	81.13	106	20	0	129	234	438	333	2e-14	89.1
LQCBV54TR	gi|90970977|gb|DQ448349.1|	Heliconius cydno galanthus voucher TX523 kynurenine 3-monooxygenase gene, partial cds.	81.13	106	20	0	129	234	438	333	2e-14	89.1
LQCBV54TR	gi|90970979|gb|DQ448350.1|	Heliconius cydno galanthus voucher TX524 kynurenine 3-monooxygenase gene, partial cds.	81.13	106	20	0	129	234	438	333	2e-14	89.1
LQCBV54TR	gi|90970981|gb|DQ448351.1|	Heliconius cydno galanthus voucher TX525 kynurenine 3-monooxygenase gene, partial cds.	81.13	106	20	0	129	234	438	333	2e-14	89.1
LQCBV54TR	gi|90970983|gb|DQ448352.1|	Heliconius cydno galanthus voucher TX526 kynurenine 3-monooxygenase gene, partial cds.	82.08	106	19	0	129	234	437	332	4e-16	94.9
LQCBV54TR	gi|87130806|gb|DQ380224.1|	Heliconius erato (crimson-patched longwing butterfly) kynurenine 3-monooxygenase mRNA, partial cds.	83.02	106	18	0	129	234	293	188	8e-18	100
LQCBV54TR	gi|87130806|gb|DQ380224.1|	Heliconius erato (crimson-patched longwing butterfly) kynurenine 3-monooxygenase mRNA, partial cds.	75.2	125	31	0	547	671	125	1	3e-06	62.2
LQCBV54TR	gi|62956594|gb|DQ005629.1|	Vanessa cardui (Lepidotera butterfly) kynurenine 3-monooxygenase mRNA, partial cds.	83.33	60	10	0	627	686	60	1	4e-05	58.4
LQCBV54TR	gi|62956594|gb|DQ005629.1|	Vanessa cardui (Lepidotera butterfly) kynurenine 3-monooxygenase mRNA, partial cds.	79.41	136	28	0	99	234	338	203	8e-18	100
LQCBV54TR	gi|27558304|emb|BX009084.1|CNS08F68	Anopheles gambiae Single read from an extremity of a full-length cDNA clone made from FK0AAA14DC04 of strain 6-9 of Anopheles gambiae (African malaria mosquito).	80	95	18	1	627	720	989	895	8e-07	64.1
LQCBV54TR	gi|27558305|emb|BX009085.1|CNS08F69	Anopheles gambiae Single read from an extremity of a full-length cDNA clone made from FK0AAA14DC04 of strain 6-9 of Anopheles gambiae (African malaria mosquito).	78.26	69	15	0	128	196	502	570	0.12	46.8
LQCBV54TR	gi|27558305|emb|BX009085.1|CNS08F69	Anopheles gambiae Single read from an extremity of a full-length cDNA clone made from FK0AAA14DC04 of strain 6-9 of Anopheles gambiae (African malaria mosquito).	80.25	81	16	0	627	707	751	831	8e-07	64.1
LQCBV54TR	gi|27605563|emb|BX032282.1|CNS08X2M	Anopheles gambiae Single read from an extremity of a full-length cDNA clone made from FK0AAA48AD09 of strain 6-9 of Anopheles gambiae (African malaria mosquito).	78.26	69	15	0	128	196	492	560	0.12	46.8
LQCBV54TR	gi|27605563|emb|BX032282.1|CNS08X2M	Anopheles gambiae Single read from an extremity of a full-length cDNA clone made from FK0AAA48AD09 of strain 6-9 of Anopheles gambiae (African malaria mosquito).	80.85	94	18	0	627	720	741	834	7e-11	77.6
LQCBV54TR	gi|27607529|emb|BX034248.1|CNS08YL8	Anopheles gambiae Single read from an extremity of a full-length cDNA clone made from FK0AAA50AD01 of strain 6-9 of Anopheles gambiae (African malaria mosquito).	78.72	94	20	0	627	720	968	875	2e-07	66.1
LQCBV54TR	gi|27607530|emb|BX034249.1|CNS08YL9	Anopheles gambiae Single read from an extremity of a full-length cDNA clone made from FK0AAA50AD01 of strain 6-9 of Anopheles gambiae (African malaria mosquito).	76.81	69	16	0	128	196	480	548	6.7	41.1
LQCBV54TR	gi|27607530|emb|BX034249.1|CNS08YL9	Anopheles gambiae Single read from an extremity of a full-length cDNA clone made from FK0AAA50AD01 of strain 6-9 of Anopheles gambiae (African malaria mosquito).	79.79	94	18	1	627	720	729	821	3e-06	62.2
LQCBV54TR	gi|27632085|emb|BX058804.1|CNS09HJC	Anopheles gambiae Single read from an extremity of a full-length cDNA clone made from FK0AAC39BE10 of strain 6-9 of Anopheles gambiae (African malaria mosquito).	78.26	69	15	0	128	196	466	534	0.12	46.8
LQCBV54TR	gi|27632085|emb|BX058804.1|CNS09HJC	Anopheles gambiae Single read from an extremity of a full-length cDNA clone made from FK0AAC39BE10 of strain 6-9 of Anopheles gambiae (African malaria mosquito).	79.79	94	18	1	627	720	715	807	3e-06	62.2
LQCBV54TR	gi|58388028|ref|XM_315983.2|	Anopheles gambiae str. PEST ENSANGP00000010775 (ENSANGG00000008286), partial mRNA.	81.16	69	13	0	128	196	1237	1169	4e-05	58.4
LQCBV54TR	gi|58388028|ref|XM_315983.2|	Anopheles gambiae str. PEST ENSANGP00000010775 (ENSANGG00000008286), partial mRNA.	81.91	94	17	0	627	720	988	895	1e-12	83.4
LQCBV54TR	gi|24414607|gb|AY065662.1|	Anopheles stephensi (Asian malaria mosquito) kynurenine 3-monooxygenase mRNA, complete cds.	80.88	68	13	0	129	196	1212	1145	0.0002	56.4
LQCBV54TR	gi|24414607|gb|AY065662.1|	Anopheles stephensi (Asian malaria mosquito) kynurenine 3-monooxygenase mRNA, complete cds.	79.79	94	19	0	627	720	964	871	4e-09	71.8
LQCBV54TR	gi|74422803|gb|DQ106536.1|	Hydroglyphus daemeli (beetle) kynurenine 3-monooxygenase (cinnabar) gene, partial cds.	82.54	63	11	0	618	680	63	1	4e-05	58.4
LQCBV54TR	gi|74422815|gb|DQ106542.1|	Limbodessus inornatus (beetle) kynurenine 3-monooxygenase (cinnabar) gene, partial cds	80.28	71	14	0	128	198	303	233	0.0002	56.4
LQCBV54TR	gi|74422831|gb|DQ106550.1|	Limbodessus pinnaclesensis (beetle) kynurenine 3-monooxygenase (cinnabar) gene, partial cds.	78.57	70	15	0	129	198	302	233	0.032	48.8
LQCBV54TR	gi|74422831|gb|DQ106550.1|	Limbodessus pinnaclesensis (beetle) kynurenine 3-monooxygenase (cinnabar) gene, partial cds.	72.78	158	43	0	523	680	158	1	0.0002	56.4
LQCBV54TR	gi|74422805|gb|DQ106537.1|	Paroster niger (beetle) kynurenine 3-monooxygenase (cinnabar) gene, partial cds	84.75	59	9	0	622	680	59	1	3e-06	62.2
LQCBV54TR	gi|74422805|gb|DQ106537.1|	Paroster niger (beetle) kynurenine 3-monooxygenase (cinnabar) gene, partial cds	77.92	77	17	0	132	208	299	223	0.009	50.7
LQCBV54TR	gi|16555102|gb|AY052393.1|	Tribolium castaneum (red flour beetle) strain GA-2 clone pGcn2 kynurenine 3-monooxygenase gene, complete cds.	78.75	80	17	0	631	710	954	875	0.0002	56.4
LQCBV54TR	gi|72055641|ref|XM_791891.1|	Strongylocentrotus purpuratus similar to zn-finger, CCHC type and RNA-directed DNA polymerase and Integrase, catalytic domain containing protein (3J949) (LOC582348), mRNA. PREDECTED	77.66	94	21	0	627	720	732	639	1e-05	60.3
LQCBV54TR	gi|56239299|emb|CR636346.2|CNS0EPZ4	Tetraodon nigroviridis (the teleost fish) full-length cDNA.	82.46	57	10	0	660	716	699	643	0.002	52.6
LQCBV54TR	gi|56239299|emb|CR636346.2|CNS0EPZ4	Tetraodon nigroviridis (the teleost fish) full-length cDNA.	81.18	85	16	0	128	212	981	897	4e-09	71.8
LQCBV54TR	gi|56246698|emb|CR654958.2|CNS0F4C4	Tetraodon nigroviridis (the teleost fish) full-length cDNA.	82.46	57	10	0	660	716	708	652	0.002	52.6
LQCBV54TR	gi|56246698|emb|CR654958.2|CNS0F4C4	Tetraodon nigroviridis (the teleost fish) full-length cDNA.	82.35	85	15	0	128	212	990	906	7e-11	77.6
LQCBV54TR	gi|56247184|emb|CR656217.2|CNS0F5B3	Tetraodon nigroviridis (the teleost fish) full-length cDNA.	82.46	57	10	0	660	716	689	633	0.002	52.6
LQCBV54TR	gi|56247184|emb|CR656217.2|CNS0F5B3	Tetraodon nigroviridis (the teleost fish) full-length cDNA.	82.35	85	15	0	128	212	971	887	7e-11	77.6
LQCBV54TR	gi|50416913|gb|BC077154.1|	Danio rerio (zbrafish) kynurenine 3-monooxygenase, mRNA (cDNA clone IMAGE:7037780), partial cds	84.91	53	8	0	138	190	979	927	0.0002	56.4
LQCBV54TR	gi|94536969|ref|NM_001040306.1|;gi|92096446|gb|BC115227.1|	Danio rerio (zebrafish) zgc:136684 (zgc:136684), mRNA.	84.91	53	8	0	138	190	1007	955	0.0002	56.4
LQCBV54TR	gi|108460647|gb|CP000113.1|	Myxococcus xanthus DK 1622, complete genome (bacteria)	81.82	66	12	0	128	193	1046289	1046354	4e-05	58.4
LQCBV54TR	gi|67538059|ref|XM_657712.1|	Aspergillus nidulans (fungi) FGSC A4 hypothetical protein (AN5200.2), mRNA.	85.94	64	9	0	132	195	950	887	4e-09	71.8
LQCBV54TR	gi|39974096|ref|XM_368439.1|	Magnaporthe grisea (fungi) 70-15 chromosome VI hypothetical protein (MG00805.4) partial mRNA.	82.54	63	11	0	131	193	483	421	4e-05	58.4
LQCBV54TR	gi|85092188|ref|XM_954178.1|	Neurospora crassa (fungi) OR74A hypothetical protein (NCU06924.1) partial mRNA	84.13	63	10	0	131	193	1050	988	8e-07	64.1
LQCBV54TR	gi|49648093|emb|CR382130.1|	Yarrowia lipolytica (fungi) chromosome D of strain CLIB122 of Yarrowia lipolytica.	84.13	63	10	0	131	193	1250028	1249966	8e-07	64.1
LQCBV54TR	gi|50550322|ref|XM_502634.1|	Yarrowia lipolytica (fungi) CLIB122, YALI0D09867g predicted mRNA.	84.13	63	10	0	131	193	993	931	8e-07	64.1
LQCBV59TR	gi|22293484|emb|AJ487477.1|HVI487477	Heliothis virescens (tobacco budworm) mRNA for putative chemosensory receptor 2 (r1 gene)	81.08	74	14	0	578	651	2553	2480	3e-06	62.2
LQCBV71TR	gi|58385207|ref|XM_313783.2|	Anopheles gambiae str. PEST ENSANGP00000023615 (ENSANGG00000019966), partial mRNA.	76.04	96	23	0	639	734	122	27	0.002	52.6
LQCBV71TR	gi|66507469|ref|XM_396017.2|	Apis mellifera (honey bee) similar to Sur-8 CG5407-PA, isoform A (LOC412562), mRNA. PREDECTED	81.04	211	40	0	72	282	788	578	2e-40	175
LQCBV71TR	gi|55380579|gb|AE014297.2|	Drosophila melanogaster chromosome 3R, complete sequence.	82.35	68	12	0	663	730	13224785	13224852	3e-06	62.2
LQCBV71TR	gi|27819885|gb|BT003235.1|	Drosophila melanogaster LP05663 full insert cDNA.	75.52	143	35	0	588	730	618	476	1e-09	73.7
LQCBV71TR	gi|21711802|gb|AY128499.1|	Drosophila melanogaster RH55123 full insert cDNA.	75.52	143	35	0	588	730	983	841	1e-09	73.7
LQCBV71TR	gi|24647670|ref|NM_169758.1|	Drosophila melanogaster Sur-8 CG5407-RA, transcript variant A (Sur-8), mRNA.	82.35	68	12	0	663	730	907	840	3e-06	62.2
LQCBV71TR	gi|28572981|ref|NM_142363.4|	Drosophila melanogaster Sur-8 CG5407-RB, transcript variant B (Sur-8), mRNA.	82.35	68	12	0	663	730	680	613	3e-06	62.2
LQCBV71TR	gi|12957625|gb|AC007804.6|AC007804	Drosophila melanogaster, chromosome 3R, region 90A-90B, BAC clone BACR29H07, complete sequence. (175kb)	82.35	68	12	0	663	730	19127	19194	3e-06	62.2
LQCBV71TR	gi|91091581|ref|XM_963095.1|	Tribolium castaneum (red flour beetle) similar to CG5407-PA, isoform A (LOC656574), mRNA. PREDECTED	79.17	72	15	0	663	734	559	488	0.002	52.6
LQCBV71TR	gi|91091581|ref|XM_963095.1|	Tribolium castaneum (red flour beetle) similar to CG5407-PA, isoform A (LOC656574), mRNA. PREDECTED	72.83	173	47	0	87	259	1135	963	3e-06	62.2
LQCBV72TF	gi|88697114|gb|DQ393650.1|	Busseola fusca (Lepidoptera) clone BFU062 microsatellite sequence.	81.97	61	10	1	404	464	122	181	0.47	44.9
LQCBV72TF	gi|37594526|gb|AY326455.1|	Helicoverpa armigera (cotton bollworm) chitinase gene, complete cds.	86.96	69	9	0	413	481	1537	1605	5e-12	81.4
LQCBV72TF	gi|52430028|gb|AY714875.1|	Helicoverpa armigera (cotton bollworm) E-cadherin (E-cadherin) gene, E-cadherin-r2 allele, complete cds.	88.06	67	8	0	373	439	7134	7200	1e-12	83.4
LQCBV72TF	gi|52430030|gb|AY714876.1|	Helicoverpa armigera (cotton bollworm) E-cadherin (E-cadherin) gene, partial cds.	85.71	84	12	0	356	439	15856	15939	2e-15	93
LQCBV72TF	gi|100289769|gb|DQ523167.1|	Helicoverpa armigera truncated cadherin-like protein (BtR) gene, BtR-r1 allele, complete cds	88.06	67	8	0	373	439	5114	5180	1e-12	83.4
LQCBV72TR	gi|88697060|gb|DQ393596.1|	Busseola fusca (Lepidoptera) clone BFU002 microsatellite sequence.	84.78	46	7	0	674	719	200	155	0.032	48.8
LQCBV73TR	gi|27348198|dbj|AB065785.1|	Homo sapiens gene for seven transmembrane helix receptor, complete cds, isolate:CBRC7TM_348.	81.25	48	9	0	484	531	7932	7979	6.7	41.1
LQCBV73TR	gi|82617507|emb|CR391940.14|	Zebrafish DNA sequence from clone DKEYP-106C5 in linkage group 2, complete seq (140kb)	86.49	37	5	0	261	297	73236	73272	1.8	43
LQCBV73TR	gi|31076553|gb|AC140849.8|	Medicago truncatula clone mth2-17f20, complete sequence. (136kb)	86.84	38	5	0	470	507	60509	60546	0.47	44.9
LQCBV75TF	gi|22474505|dbj|AB090307.1|	Bombyx mori Bmfkbp13, Bmhepa, Bmhig, Bm6922, Bmlap, Bmprojectin, Bmkettin, Bmtitin1 genes, partial and complete cds. (160kb)	87.5	48	6	0	396	443	131393	131440	4e-05	58.4
LQCBV75TF	gi|111036512|dbj|AB262389.1|	Bombyx mori BMWCP5, BMWCP4, BMWCP3, BMWCP2 genes for cuticle proteins (111kb)	85.29	68	10	0	385	452	30929	30996	1e-09	73.7
LQCBV75TF	gi|81250487|gb|DQ243568.1|	Bombyx mori chromosome 12 microsatellite S1206-R sequence.	89.71	68	7	0	385	452	731	664	2e-15	93
LQCBV75TF	gi|46359699|dbj|AB159445.1|	Bombyx mori DNA, chromosome 2, clone:544H24, complete sequence. (205kb)	92.16	51	4	0	402	452	96639	96589	3e-10	75.7
LQCBV75TF	gi|52430028|gb|AY714875.1|	Helicoverpa armigera (cotton bollworm) E-cadherin (E-cadherin) gene, E-cadherin-r2 allele, complete cds.	83.58	67	11	0	386	452	2094	2160	2e-07	66.1
LQCBV75TF	gi|52430030|gb|AY714876.1|	Helicoverpa armigera (cotton bollworm) E-cadherin (E-cadherin) gene, partial cds.	83.58	67	11	0	386	452	2103	2169	2e-07	66.1
LQCBV75TF	gi|100289769|gb|DQ523167.1|	Helicoverpa armigera truncated cadherin-like protein (BtR) gene, BtR-r1 allele, complete cds	83.58	67	11	0	386	452	183	249	2e-07	66.1
LQCBV75TF	gi|84095069|dbj|AB220981.1|	Papilio xuthus (the swallowtail butterfly) GTPCHI a mRNA for GTP cyclohydrolase I isoform A, complete cds.	85.29	68	10	0	385	452	1127	1194	7e-11	77.6
LQCBV75TF	gi|84095071|dbj|AB220982.1|	Papilio xuthus (the swallowtail butterfly) GTPCHI b mRNA for GTP cyclohydrolase I isoform B, complete cds.	85.29	68	10	0	385	452	1116	1183	7e-11	77.6
LQCBV75TF	gi|42528314|gb|AY497537.1|	Saucrobotys futilalis (dogbane pyralid moth) microsatellite SAFUU4 sequence.	85.51	69	9	1	385	452	158	226	2e-07	66.1
LQCBV75TF	gi|42528315|gb|AY497538.1|	Saucrobotys futilalis (dogbane pyralid moth) microsatellite SAFUU7 sequence.	86.76	68	9	0	385	452	161	228	2e-11	79.5
LQCBV76TR	gi|88866926|gb|DQ393969.1|	Cydia pomonella (codling moth) clone Cp1.59 microsatellite sequence.	98	50	1	0	217	266	61	110	6e-15	91.1
LQCBV76TR	gi|45477368|gb|AY556447.1|	Cydia pomonella (codling moth) microsatellite Cyd4 sequence.	92.31	52	4	0	219	270	122	173	7e-11	77.6
LQCBV78TF	gi|52430030|gb|AY714876.1|	Helicoverpa armigera (cotton bollworm) E-cadherin (E-cadherin) gene, partial cds.	85.85	106	15	0	164	269	14714	14819	5e-23	117
LQCBV78TF	gi|91982117|gb|DQ457003.1|	Plutella xylostella multiple nucleopolyhedrovirus isolate CL3, complete genome.	90.74	54	5	0	206	259	51060	51007	3e-10	75.7
LQCBV78TF	gi|19309630|emb|AL672079.4|	Zebrafish DNA sequence from clone BUSM1-126G23 in linkage group 3 contains a novel gene, complete sequence. (89kb)	85	40	6	0	139	178	8949	8910	1.8	43
LQCBV78TF	gi|78272093|emb|BX001006.7|	Zebrafish DNA sequence from clone DKEY-148M7 in linkage group 3, complete seq (193kb)	85	40	6	0	139	178	829	790	1.8	43
LQCBV78TF	gi|30314686|emb|BX470103.1|	Zebrafish DNA sequence from clone DKEY-148M7, complete sequence. (43kb)	85	40	6	0	139	178	829	790	1.8	43
LQCBV78TR	gi|74967512|gb|AC168220.1|	Mus musculus BAC clone RP23-77O10 from chromosome 16, complete seq (215kb)	90.32	31	3	0	21	51	167715	167685	1.8	43
LQCBV78TR	gi|49526570|emb|CR380955.1|	Candida glabrata (fungi) strain CBS138 chromosome I complete sequence.	84.62	39	6	0	585	623	599872	599910	6.7	41.1
LQCBV80TF	gi|7239258|gb|AF226857.1|	Manduca sexta hemolymph juvenile hormone binding protein precursor, gene, complete cds.	93.55	124	3	1	333	456	2165	2047	1e-42	183
LQCBV80TF	gi|159488|gb|M28395.1|MOTARYBA	Manduca sexta arylphorin beta subunit gene, complete cds	95.12	123	5	1	333	455	25	146	1e-45	192
LQCBV80TF	gi|114842948|gb|DQ887770.1|	Ostrinia furnacalis (asian corn borer) chitinase gene, complete cds.	87.72	57	7	0	234	290	723	667	1e-08	69.9
LQCBV80TF	gi|114842948|gb|DQ887770.1|	Ostrinia furnacalis (asian corn borer) chitinase gene, complete cds.	95.12	123	5	1	333	455	604	483	1e-45	192
LQCBV80TF	gi|91982117|gb|DQ457003.1|	Plutella xylostella multiple nucleopolyhedrovirus isolate CL3, complete genome.	88	75	9	0	116	190	50439	50513	2e-15	93
LQCBV80TR	gi|113194944|gb|AE014134.5|	Drosophila melanogaster chromosome 2L, complete sequence. (23.0Mb)	86.49	37	5	0	574	610	18682116	18682152	1.8	43
LQCBV80TR	gi|1419490|emb|X89022.1|DMTOSCAP2	Drosophila melanogaster DNA for Tosca gene.	86.49	37	5	0	574	610	929	893	1.8	43
LQCBV80TR	gi|19550169|ref|NM_057797.2|	Drosophila melanogaster tosca CG10387-RA (tos), mRNA.	86.49	37	5	0	574	610	40	4	1.8	43
LQCBV80TR	gi|6017068|gb|AC007137.20|AC007137	Drosophila melanogaster, chromosome 2L, region 36E-, BAC clone BACR25C02, complete sequence. (171kb)	86.49	37	5	0	574	610	118856	118892	1.8	43
LQCBV80TR	gi|4731046|gb|AC004765.2|	Homo sapiens 12 BAC RPCI11-388A16 (Roswell Park Cancer Institute Human BAC Library) complete sequence. (150kb)	84.62	39	6	0	288	326	142049	142087	6.7	41.1
LQCBV81TF	gi|111036512|dbj|AB262389.1|	Bombyx mori BMWCP5, BMWCP4, BMWCP3, BMWCP2 genes for cuticle proteins (111kb)	87.8	41	5	0	497	537	31009	31049	0.009	50.7
LQCBV81TF	gi|46359699|dbj|AB159445.1|	Bombyx mori DNA, chromosome 2, clone:544H24, complete sequence. (205kb)	80.37	107	17	1	439	541	96638	96532	3e-10	75.7
LQCBV81TF	gi|104161878|emb|AJ972594.1|	Dendrolimus punctatus microsatellite DNA, locus DpSSR2 (the masson pine moth)	76.32	76	18	0	429	504	134	59	1.8	43
LQCBV81TF	gi|52430028|gb|AY714875.1|	Helicoverpa armigera (cotton bollworm) E-cadherin (E-cadherin) gene, E-cadherin-r2 allele, complete cds.	90.91	33	3	0	505	537	2189	2221	0.12	46.8
LQCBV81TF	gi|52430030|gb|AY714876.1|	Helicoverpa armigera (cotton bollworm) E-cadherin (E-cadherin) gene, partial cds.	85.71	70	6	1	472	537	2153	2222	5e-08	68
LQCBV81TF	gi|100289769|gb|DQ523167.1|	Helicoverpa armigera truncated cadherin-like protein (BtR) gene, BtR-r1 allele, complete cds	85.71	70	6	1	472	537	233	302	5e-08	68
LQCBV81TF	gi|32441954|gb|AY250748.1|	Reissita simonyi (Arabian burnet moth) clone RS-31 microsatellite sequence.	92.5	40	3	0	497	536	420	381	1e-05	60.3
LQCBV81TF	gi|42528315|gb|AY497538.1|	Saucrobotys futilalis (dogbane pyralid moth) microsatellite SAFUU7 sequence.	82.09	67	12	0	439	505	179	245	1e-05	60.3
LQCBV81TR	gi|22293484|emb|AJ487477.1|HVI487477	Heliothis virescens (tobacco budworm) mRNA for putative chemosensory receptor 2 (r1 gene)	81.82	121	14	2	271	391	2439	2551	9e-14	87.2
LQCBV81TR	gi|22293484|emb|AJ487477.1|HVI487477	Heliothis virescens (tobacco budworm) mRNA for putative chemosensory receptor 2 (r1 gene)	78.4	125	18	1	1	116	2416	2540	3e-10	75.7
LQCBV84TR	gi|37594526|gb|AY326455.1|	Helicoverpa armigera (cotton bollworm) chitinase gene, complete cds.	90.24	41	4	0	8	48	1578	1538	0.0002	56.4
LQCBV84TR	gi|52430028|gb|AY714875.1|	Helicoverpa armigera (cotton bollworm) E-cadherin (E-cadherin) gene, E-cadherin-r2 allele, complete cds.	86.84	38	5	0	23	60	7200	7163	0.47	44.9
LQCBV84TR	gi|17979864|gb|AF330634.1|AF330634	Helicoverpa armigera (cotton bollworm) microsatellite Ham2 sequence.	93.02	43	3	0	42	84	3	45	2e-07	66.1
LQCBV84TR	gi|100289769|gb|DQ523167.1|	Helicoverpa armigera truncated cadherin-like protein (BtR) gene, BtR-r1 allele, complete cds	86.84	38	5	0	23	60	5180	5143	0.47	44.9
LQCBV86TF	gi|58396284|ref|XM_321799.2|	Anopheles gambiae str. PEST ENSANGP00000017566 (ENSANGG00000015077), partial mRNA.	73.89	157	41	0	411	567	31	187	2e-07	66.1
LQCBV86TF	gi|58386314|ref|XM_314674.2|	Anopheles gambiae str. PEST ENSANGP00000020777 (ENSANGG00000018288), partial mRNA.	82.14	56	10	0	408	463	58	113	0.009	50.7
LQCBV86TF	gi|57920595|ref|XM_557712.1|	Anopheles gambiae str. PEST ENSANGP00000031549 (AgaP_ENSANGG00000027441) mRNA, partial cds.	83.33	54	9	0	411	464	16	69	0.002	52.6
LQCBV86TF	gi|55667614|gb|AC150425.2|	Branchiostoma floridae (Florida lancelet) clone CH302-81E17, complete sequence.(124kb)	89.74	39	4	0	411	449	63786	63824	0.002	52.6
LQCBV86TF	gi|46200291|gb|AF262562.2|	Branchiostoma floridae (Florida lancelet, vertebrate) T-box protein AmphiTbx1/10 mRNA, complete cds	85.19	54	8	0	411	464	906	959	4e-05	58.4
LQCBV86TF	gi|11385619|gb|AF262566.1|AF262566	Branchiostoma floridae T-box protein AmphiTbx15/18/22 mRNA, partial cds	88.64	44	5	0	420	463	25	68	0.0002	56.4
LQCBV86TF	gi|73973879|ref|XM_539024.2|	Canis familiaris (dog) similar to T-box transcription factor TBX18 (T-box protein 18) (LOC481903), mRNA. PREDECTED	85.45	55	8	0	406	460	2345	2399	1e-05	60.3
LQCBV86TF	gi|45383258|ref|NM_204453.1|;gi|38000589|gb|AY173127.2|	Gallus gallus (chicken) T-box 18 (TBX18), mRNA.	82.26	62	11	0	406	467	398	459	0.0002	56.4
LQCBV86TF	gi|45383897|ref|NM_204106.1|;gi|22854988|gb|AF514777.1|	Gallus gallus (chicken) T-box 22 (TBX22), mRNA.	82.14	56	10	0	408	463	386	441	0.009	50.7
LQCBV86TF	gi|50747536|ref|XM_426372.1|	Gallus gallus (red jungle fowl) similar to transcription factor TBX10 (LOC428814), mRNA.	73.51	151	40	0	418	568	170	320	1e-05	60.3
LQCBV86TF	gi|9802820|gb|AC009531.11|AC009531	Homo sapiens chromosome 7 clone RP11-178P2, complete sequence.(168kb)	87.8	41	5	0	408	448	35911	35871	0.009	50.7
LQCBV86TF	gi|3763941|gb|AC005826.1|AC005826	Homo sapiens clone SCb-41A3 from 7p14-15, complete sequence.	87.8	41	5	0	408	448	148108	148068	0.009	50.7
LQCBV86TF	gi|5689743|emb|AJ237589.1|HSA237589	Homo sapiens mRNA for T-box transcription factor (TBX20 gene), partial	87.8	41	5	0	408	448	49	89	0.009	50.7
LQCBV86TF	gi|4467810|emb|AJ010278.1|HSA010278	Homo sapiens mRNA for TBX18 protein, partial.	87.8	41	5	0	420	460	25	65	0.009	50.7
LQCBV86TF	gi|18104949|ref|NM_080646.1|;gi|2735860|gb|AF012130.1|AF012130	Homo sapiens T-box 1 (TBX1), transcript variant A, mRNA.	73.68	152	40	0	417	568	505	656	3e-06	62.2
LQCBV86TF	gi|5174710|ref|NM_005992.1|;gi|2735862|gb|AF012131.1|AF012131	Homo sapiens T-box 1 (TBX1), transcript variant B, mRNA.	73.68	152	40	0	417	568	505	656	3e-06	62.2
LQCBV86TF	gi|18104951|ref|NM_080647.1|;gi|14289454|gb|AF373867.1|AF373867	Homo sapiens T-box 1 (TBX1), transcript variant C, mRNA.	73.68	152	40	0	417	568	505	656	3e-06	62.2
LQCBV86TF	gi|32567783|ref|NM_005995.2|;gi|29423759|gb|AY229977.1|	Homo sapiens T-box 10 (TBX10), mRNA.	85.11	47	7	0	522	568	435	481	0.009	50.7
LQCBV86TF	gi|109730494|gb|BC113485.1|	Homo sapiens T-box 10, mRNA (cDNA clone MGC:142045 IMAGE:8322537), complete cds	85.11	47	7	0	522	568	428	474	0.009	50.7
LQCBV86TF	gi|109731052|gb|BC113487.1|	Homo sapiens T-box 10, mRNA (cDNA clone MGC:142047 IMAGE:8322539), complete cds	85.11	47	7	0	522	568	428	474	0.009	50.7
LQCBV86TF	gi|34193124|gb|BC040697.2|	Homo sapiens T-box 18, mRNA (cDNA clone IMAGE:6023106), partial cds	87.8	41	5	0	420	460	216	256	0.009	50.7
LQCBV86TF	gi|113417587|ref|XM_496819.3|	Homo sapiens T-box 18, transcript variant 1 (TBX18), mRNA PREDICTED:	87.8	41	5	0	420	460	466	506	0.009	50.7
LQCBV86TF	gi|113418204|ref|XM_938268.2|	Homo sapiens T-box 18, transcript variant 2 (TBX18), mRNA PREDICTED:	87.8	41	5	0	420	460	466	506	0.009	50.7
LQCBV86TF	gi|31652229|ref|NM_020417.1|	Homo sapiens T-box 20 (TBX20), transcript variant 2, mRNA.	87.8	41	5	0	408	448	348	388	0.009	50.7
LQCBV86TF	gi|113197953|gb|BC120945.1|	Homo sapiens T-box 20, mRNA (cDNA clone IMAGE:40115116), partial cds	87.8	41	5	0	408	448	348	388	0.009	50.7
LQCBV86TF	gi|111309353|gb|BC120946.1|	Homo sapiens T-box 20, mRNA (cDNA clone MGC:149425 IMAGE:40115117), complete cds	87.8	41	5	0	408	448	348	388	0.009	50.7
LQCBV86TF	gi|109105399|ref|XM_001117884.1|	Macaca mulatta (rhesus monkey) similar to T-box 10 (LOC721689), mRNA PREDICTED:	85.11	47	7	0	522	568	400	446	0.009	50.7
LQCBV86TF	gi|109071905|ref|XM_001086401.1|	Macaca mulatta (rhesus monkey) T-box 18 (TBX18), mRNA PREDICTED:	87.8	41	5	0	420	460	466	506	0.009	50.7
LQCBV86TF	gi|22094108|ref|NM_011532.1|;gi|13310935|gb|AF326960.2|AF326960	Mus musculus (house mouse) T-box 1 (Tbx1), mRNA.	87.23	47	6	0	417	463	400	446	0.0002	56.4
LQCBV86TF	gi|26101876|dbj|AK084312.1|	Mus musculus (house mouse) 11 days embryo gonad cDNA, RIKEN full-length enriched library, clone:D230020M15	87.8	41	5	0	408	448	348	388	0.009	50.7
LQCBV86TF	gi|94401094|ref|XM_985845.1|	Mus musculus (house mouse) T-box 1 (Tbx1), mRNA. PREDICTED:	87.23	47	6	0	417	463	688	734	0.0002	56.4
LQCBV86TF	gi|94401094|ref|XM_985845.1|	Mus musculus (house mouse) T-box 1 (Tbx1), mRNA. PREDICTED:	87.23	47	6	0	417	463	688	734	0.0002	56.4
LQCBV86TF	gi|13173431|gb|AF349658.1|AF349658	Mus musculus (house mouse) T-box 1 transcription factor (Tbx1) mRNA, complete cds	87.23	47	6	0	417	463	472	518	0.0002	56.4
LQCBV86TF	gi|21644588|ref|NM_145224.1|;gi|21591638|gb|AF516208.1|	Mus musculus (house mouse) T-box 22 (Tbx22), transcript variant 1, mRNA.	87.8	41	5	0	408	448	452	492	0.009	50.7
LQCBV86TF	gi|61098079|ref|NM_011537.2|;gi|60422843|gb|BC090639.1|	Mus musculus (house mouse) T-box 5 (Tbx5), mRNA.	90.48	42	4	0	408	449	856	897	4e-05	58.4
LQCBV86TF	gi|28076815|gb|AF515700.1|	Mus musculus (house mouse) T-box protein 22 (Tbx22) gene, complete cds.	87.8	41	5	0	408	448	2213	2253	0.009	50.7
LQCBV86TF	gi|6002731|gb|AF140427.1|AF140427	Mus musculus (house mouse) t-box transcription factor (Tbx5) mRNA, complete cds.	90.48	42	4	0	408	449	617	658	4e-05	58.4
LQCBV86TF	gi|1620593|gb|U57327.1|MMU57327	Mus musculus (house mouse) transcription factor Tbx1 (tbx1) mRNA, partial cds.	87.23	47	6	0	417	463	22	68	0.0002	56.4
LQCBV86TF	gi|114685184|ref|XM_514982.2|	Pan troglodytes (chimpanzee) similar to T-box 1 isoform c (LOC458653), mRNA. PREDICTED:	87.23	47	6	0	417	463	1294	1340	0.0002	56.4
LQCBV86TF	gi|114612956|ref|XM_522453.2|	Pan troglodytes (chimpanzee) similar to T-box 20 isoform a (LOC467053), mRNA. PREDICTED:	87.8	41	5	0	408	448	775	815	0.009	50.7
LQCBV86TF	gi|114638785|ref|XM_001152773.1|	Pan troglodytes (chimpanzee) T-box 10 (TBX10), mRNA. (PREDICTED:)	73.03	152	41	0	417	568	350	501	0.0002	56.4
LQCBV86TF	gi|114608439|ref|XM_530953.2|	Pan troglodytes (chimpanzee) T-box 18 (TBX18), mRNA. (PREDICTED:)	87.8	41	5	0	420	460	466	506	0.009	50.7
LQCBV86TF	gi|113206650|gb|DQ659108.1|	Petromyzon marinus Tbx15/18 mRNA, partial cds.	77.91	86	19	0	411	496	1	86	0.0002	56.4
LQCBV86TF	gi|109493572|ref|XM_341009.3|	Rattus norvegicus (Norway rat) T-box 1 (predicted) (Tbx1_predicted), mRNA PREDICTED:	87.23	47	6	0	417	463	706	752	0.0002	56.4
LQCBV86TF	gi|109494715|ref|XM_001061952.1|	Rattus norvegicus (Norway rat) T-box 1 (predicted) (Tbx1_predicted), mRNA PREDICTED:	87.23	47	6	0	417	463	706	752	0.0002	56.4
LQCBV86TF	gi|58000410|ref|NM_001009964.1|;gi|57116398|gb|AY859491.1|	Rattus norvegicus (Norway rat) T-box 5 (Tbx5), mRNA.	88.1	42	5	0	408	449	219	260	0.002	52.6
LQCBV86TF	gi|109483747|ref|XM_236458.4|	Rattus norvegicus (Norway rat) T-box18 (predicted) (Tbx18_predicted), mRNA PREDICTED:	80.3	66	13	0	406	471	885	950	0.002	52.6
LQCBV86TF	gi|109485068|ref|XM_001063222.1|	Rattus norvegicus (Norway rat) T-box18 (predicted) (Tbx18_predicted), mRNA PREDICTED:	80.3	66	13	0	406	471	885	950	0.002	52.6
LQCBV86TF	gi|80477148|gb|BC108602.1|	Xenopus laevis (African clawed frog) hypothetical protein MGC131139, mRNA (cDNA clone MGC:131139 IMAGE:7206683), complete cds.	85.11	47	7	0	417	463	528	574	0.009	50.7
LQCBV86TF	gi|25992505|gb|AF526274.1|	Xenopus laevis (African clawed frog) T-box transcription factor (Tbx1) mRNA, complete	85.11	47	7	0	417	463	607	653	0.009	50.7
LQCBV86TF	gi|78042590|ref|NM_001035118.1|;gi|73665905|gb|DQ124205.1|	Xenopus tropicalis (Silurana tropicalis, Amphibia) T-box transcription factor 1 (tbx1), mRNA.	85.11	47	7	0	417	463	919	965	0.009	50.7
LQCBV89TF	gi|77696186|gb|DQ205092.1|	Colias eurytheme (orange sulphur butterfly) phosphoglucose isomerase (PGI) gene, complete cds.	93.62	47	3	0	252	298	8754	8800	1e-09	73.7
LQCBV89TF	gi|51127331|emb|AJ748325.1|	Heliothis virescens partial mRNA for putative chemosensory receptor 10.	91.49	47	4	0	252	298	1476	1430	5e-08	68
LQCBV89TF	gi|2894826|gb|U90756.1|U90756	Lymantria dispar (gypsy moth) vitellogenin gene, complete cds.	89.13	46	5	0	253	298	2313	2268	1e-05	60.3
LQCBV89TF	gi|6272645|gb|AF177661.1|AF177661	Yponomeuta cagnagellus (spindle ermine moth) pheromone binding protein (PBP) gene, complete cds	92.73	55	4	0	254	308	1735	1681	1e-12	83.4
LQCBV90TR	gi|159251|gb|M80588.1|HVPPBANP	Helicoverpa zea (corn earworm) pheromone biosynthesis activating neuropeptide (PBAN) gene, partial cds.	85.29	68	10	0	214	281	506	439	1e-09	73.7
LQCBV93TF	gi|33327734|gb|AF530471.1|	Antheraea mylitta (lepidptera) Bmc1-like and Yamato-like retrotransposon seq	82.5	80	14	0	92	171	380	301	1e-09	73.7
LQCBV93TF	gi|87133333|gb|DQ380806.1|	Arhopala epimuta (Lepidoptera) clone AEP010 microsatellite sequence.	95	40	2	0	44	83	134	95	2e-07	66.1
LQCBV93TF	gi|12964671|dbj|AB055223.1|	Bombyx mandarina Pao-like LTR retrotransposon Yamato DNA, partial seq	89.16	83	9	0	89	171	6442	6360	4e-20	108
LQCBV93TF	gi|456246|emb|X77747.1|BM6F2ECP	Bombyx mori 6F6.2 gene for early chorion protein.	94.59	37	2	0	134	170	1548	1512	1e-05	60.3
LQCBV93TF	gi|22474505|dbj|AB090307.1|	Bombyx mori Bmfkbp13, Bmhepa, Bmhig, Bm6922, Bmlap, Bmprojectin, Bmkettin, Bmtitin1 genes, partial and complete cds. (160kb)	83.13	83	14	0	73	155	131469	131387	2e-11	79.5
LQCBV93TF	gi|111036512|dbj|AB262389.1|	Bombyx mori BMWCP5, BMWCP4, BMWCP3, BMWCP2 genes for cuticle proteins (111kb)	88.8	125	14	0	44	168	31045	30921	9e-36	160
LQCBV93TF	gi|81250406|gb|DQ243487.1|	Bombyx mori chromosome 05 microsatellite S0509-R sequence.	83.9	118	15	1	46	159	498	615	2e-22	116
LQCBV93TF	gi|81250487|gb|DQ243568.1|	Bombyx mori chromosome 12 microsatellite S1206-R sequence.	90.16	122	12	0	45	166	616	737	1e-38	169
LQCBV93TF	gi|80972772|gb|DQ242857.1|	Bombyx mori chromosome 27 microsatellite S2713-F sequence.	87.74	106	13	0	66	171	657	552	2e-26	129
LQCBV93TF	gi|46359699|dbj|AB159445.1|	Bombyx mori DNA, chromosome 2, clone:544H24, complete sequence. (205kb)	91.59	107	9	0	44	150	96540	96646	5e-34	154
LQCBV93TF	gi|77696186|gb|DQ205092.1|	Colias eurytheme (orange sulphur butterfly) phosphoglucose isomerase (PGI) gene, complete cds.	91.41	128	11	0	42	169	9432	9559	1e-42	183
LQCBV93TF	gi|104161878|emb|AJ972594.1|	Dendrolimus punctatus microsatellite DNA, locus DpSSR2 (the masson pine moth)	87.04	108	14	0	64	171	46	153	6e-26	127
LQCBV93TF	gi|87133307|gb|DQ380780.1|	Drupadia theda (Lepidotera) clone DTH067 microsatellite sequence.	84.75	59	9	0	105	163	96	38	3e-06	62.2
LQCBV93TF	gi|103429151|emb|CT955980.4|	Heliconius melpomene DNA sequence from BAC clone AEHM-7G12, complete sequence (118kb)	90.24	41	4	0	43	83	61027	61067	0.0002	56.4
LQCBV93TF	gi|73663880|emb|CR974474.4|	Heliconius melpomene DNA sequence from clone AEHM-41C10, complete sequence.(118kb)	90	40	4	0	44	83	7626	7665	0.0006	54.5
LQCBV93TF	gi|73663880|emb|CR974474.4|	Heliconius melpomene DNA sequence from clone AEHM-41C10, complete sequence.(118kb)	90	40	4	0	44	83	69569	69608	0.0006	54.5
LQCBV93TF	gi|73663880|emb|CR974474.4|	Heliconius melpomene DNA sequence from clone AEHM-41C10, complete sequence.(118kb)	90	40	4	0	44	83	70754	70715	0.0006	54.5
LQCBV93TF	gi|73663880|emb|CR974474.4|	Heliconius melpomene DNA sequence from clone AEHM-41C10, complete sequence.(118kb)	78.65	89	19	0	42	130	98752	98840	3e-06	62.2
LQCBV93TF	gi|89330260|emb|CT573313.6|	Heliconius melpomene DNA sequence from clone AEHM-46M10, complete sequence.(112kb)	84.62	65	10	0	55	119	45458	45394	5e-08	68
LQCBV93TF	gi|89330260|emb|CT573313.6|	Heliconius melpomene DNA sequence from clone AEHM-46M10, complete sequence.(112kb)	79.78	89	18	0	42	130	383	471	5e-08	68
LQCBV93TF	gi|89330260|emb|CT573313.6|	Heliconius melpomene DNA sequence from clone AEHM-46M10, complete sequence.(112kb)	81.74	115	20	1	52	166	102819	102932	6e-15	91.1
LQCBV93TF	gi|52430028|gb|AY714875.1|	Helicoverpa armigera (cotton bollworm) E-cadherin (E-cadherin) gene, E-cadherin-r2 allele, complete cds.	86.29	175	20	1	64	238	2189	2019	2e-44	189
LQCBV93TF	gi|52430030|gb|AY714876.1|	Helicoverpa armigera (cotton bollworm) E-cadherin (E-cadherin) gene, partial cds.	86.67	195	22	1	44	238	2218	2028	1e-52	216
LQCBV93TF	gi|100289769|gb|DQ523167.1|	Helicoverpa armigera truncated cadherin-like protein (BtR) gene, BtR-r1 allele, complete cds	86.67	195	22	1	44	238	298	108	1e-52	216
LQCBV93TF	gi|73913561|gb|DQ115323.1|	Manduca sexta hemolymph proteinase 12 (HP12), hemolymph proteinase 24 (HP24), and prophenoloxidase activating proteinase-2 (PAP-2) genes, complete cds.	82.29	96	17	0	71	166	9484	9389	9e-14	87.2
LQCBV93TF	gi|84095069|dbj|AB220981.1|	Papilio xuthus (the swallowtail butterfly) GTPCHI a mRNA for GTP cyclohydrolase I isoform A, complete cds.	83.46	133	18	1	43	171	1248	1116	9e-25	123
LQCBV93TF	gi|84095071|dbj|AB220982.1|	Papilio xuthus (the swallowtail butterfly) GTPCHI b mRNA for GTP cyclohydrolase I isoform B, complete cds.	83.46	133	18	1	43	171	1237	1105	9e-25	123
LQCBV93TF	gi|32441954|gb|AY250748.1|	Reissita simonyi (Arabian burnet moth) clone RS-31 microsatellite sequence.	95	40	2	0	44	83	384	423	2e-07	66.1
LQCBV93TF	gi|42528314|gb|AY497537.1|	Saucrobotys futilalis (dogbane pyralid moth) microsatellite SAFUU4 sequence.	89.11	101	10	1	72	171	247	147	3e-24	121
LQCBV93TF	gi|42528315|gb|AY497538.1|	Saucrobotys futilalis (dogbane pyralid moth) microsatellite SAFUU7 sequence.	90	100	10	0	72	171	249	150	3e-28	135
LQCBV93TF	gi|27447981|gb|AF280891.1|	Spodoptera frugiperda (fall armyworm) alpha-amylase (Amy2) gene, complete cds.	78.76	113	24	0	59	171	2869	2757	2e-11	79.5
LQCBV93TF	gi|12005277|gb|AF233589.1|AF233589	Trichoplusia ni (cabbage looper) lebocin precursor, mRNA, complete cds.	80.47	128	19	2	44	171	497	618	1e-12	83.4
LQCBV93TF	gi|51242238|gb|AY603695.1|	Utetheisa ornatrix (Lepidoptera) microsatellite UtorTAC1 sequence.	82.73	110	19	0	72	181	243	134	2e-18	102
LQCBV96TR	gi|87133367|gb|DQ380840.1|	Arhopala epimuta (Lepidoptera) clone AEP063 microsatellite sequence.	90	60	6	0	240	299	509	568	5e-12	81.4
LQCBV96TR	gi|88866932|gb|DQ393975.1|	Cydia pomonella (codling moth) clone Cp4.161 microsatellite sequence.	87.88	66	8	0	243	308	342	277	5e-12	81.4
LQCBV96TR	gi|51127331|emb|AJ748325.1|	Heliothis virescens partial mRNA for putative chemosensory receptor 10.	87.3	63	8	0	243	305	1294	1232	3e-10	75.7
LQCBV96TR	gi|6272645|gb|AF177661.1|AF177661	Yponomeuta cagnagellus (spindle ermine moth) pheromone binding protein (PBP) gene, complete cds	90.77	65	6	0	244	308	1462	1398	6e-15	91.1
LQCBV96TR	gi|28933539|gb|AC016647.7|	Homo sapiens chromosome 16 clone RP11-89G14, complete sequence. (160kb)	82	50	9	0	205	254	93352	93401	0.47	44.9
LQCBV96TR	gi|90659897|gb|AC150559.31|	Medicago truncatula clone mth2-67j8, complete sequence.(107kb)	85.37	41	6	0	211	251	45979	45939	0.47	44.9
LQCBW02TF	gi|19526208|gb|AF285186.1|	Helicoverpa zea (corn earworm) cytochrome P450 monooxygenase (CYP6B28) gene, complete cds	83.13	166	25	2	318	482	1705	1542	2e-29	139
LQCBW02TF	gi|82465389|emb|CT009732.8|	Mouse DNA sequence from clone RP23-72O20 on chromosome 9, complete seq (239kb)	84.62	39	6	0	572	610	56440	56402	6.7	41.1
LQCBW02TF	gi|77020566|gb|AC165245.2|	Mus musculus BAC clone RP24-376N22 from chromosome 9, complete seq (217kb)	84.62	39	6	0	572	610	136412	136374	6.7	41.1
LQCBW03TF	gi|22474505|dbj|AB090307.1|	Bombyx mori Bmfkbp13, Bmhepa, Bmhig, Bm6922, Bmlap, Bmprojectin, Bmkettin, Bmtitin1 genes, partial and complete cds. (160kb)	86.11	36	5	0	492	527	70681	70646	6.7	41.1
LQCBW03TF	gi|46359699|dbj|AB159445.1|	Bombyx mori DNA, chromosome 2, clone:544H24, complete sequence. (205kb)	88.89	36	4	0	492	527	153416	153381	0.12	46.8
LQCBW03TF	gi|46359699|dbj|AB159445.1|	Bombyx mori DNA, chromosome 2, clone:544H24, complete sequence. (205kb)	86.11	36	5	0	492	527	171577	171612	6.7	41.1
LQCBW05TR	gi|51127331|emb|AJ748325.1|	Heliothis virescens partial mRNA for putative chemosensory receptor 10.	96.58	117	3	1	417	532	1471	1587	1e-45	192
LQCBW08TF	gi|452393|emb|Z26886.1|BMFLC3	Bombyx mori gene for Nd-sD mutant fibroin light chain.	93.18	44	3	0	353	396	1490	1533	5e-08	68
LQCBW08TF	gi|22474505|dbj|AB090307.1|	Bombyx mori Bmfkbp13, Bmhepa, Bmhig, Bm6922, Bmlap, Bmprojectin, Bmkettin, Bmtitin1 genes, partial and complete cds. (160kb)	93.18	44	3	0	353	396	120229	120186	5e-08	68
LQCBW08TF	gi|18700466|dbj|AB079870.1|	Bombyx mori BmPM-Scl gene for PM-Scl autoantigen-like protein, complete cds	86.36	44	6	0	353	396	4502	4545	0.009	50.7
LQCBW08TF	gi|38229109|dbj|AB090308.2|	Bombyx mori Bmtitin1, Bmtitin2, Bmmiple, Bmsyx6, BmPM-Scl, Bmtkz, BmubcD4 genes, partial and complete cds. (159.8kb)	94.87	39	2	0	353	391	118356	118318	8e-07	64.1
LQCBW08TF	gi|38229109|dbj|AB090308.2|	Bombyx mori Bmtitin1, Bmtitin2, Bmmiple, Bmsyx6, BmPM-Scl, Bmtkz, BmubcD4 genes, partial and complete cds. (159.8kb)	93.18	44	3	0	353	396	44824	44781	5e-08	68
LQCBW08TF	gi|38229109|dbj|AB090308.2|	Bombyx mori Bmtitin1, Bmtitin2, Bmmiple, Bmsyx6, BmPM-Scl, Bmtkz, BmubcD4 genes, partial and complete cds. (159.8kb)	93.18	44	3	0	353	396	147182	147225	5e-08	68
LQCBW08TF	gi|38229109|dbj|AB090308.2|	Bombyx mori Bmtitin1, Bmtitin2, Bmmiple, Bmsyx6, BmPM-Scl, Bmtkz, BmubcD4 genes, partial and complete cds. (159.8kb)	88.64	44	5	0	353	396	120070	120027	0.0002	56.4
LQCBW08TF	gi|38229109|dbj|AB090308.2|	Bombyx mori Bmtitin1, Bmtitin2, Bmmiple, Bmsyx6, BmPM-Scl, Bmtkz, BmubcD4 genes, partial and complete cds. (159.8kb)	86.36	44	6	0	353	396	77933	77976	0.009	50.7
LQCBW08TF	gi|18700468|dbj|AB079871.1|	Bombyx mori Bmtkz gene for tyrosine kinase-like protein, complete cds	94.87	39	2	0	353	391	3662	3700	8e-07	64.1
LQCBW08TF	gi|10119783|dbj|AB048355.1|	Bombyx mori chi gene for chitinase precursor, complete cds	93.18	44	3	0	353	396	5647	5604	5e-08	68
LQCBW08TF	gi|81250075|gb|DQ243156.1|	Bombyx mori chromosome 02 microsatellite S0201-F sequence.	90.91	44	4	0	353	396	360	317	3e-06	62.2
LQCBW08TF	gi|81250291|gb|DQ243372.1|	Bombyx mori chromosome 13 microsatellite S1313-R sequence.	89.47	57	6	0	353	409	679	623	3e-10	75.7
LQCBW08TF	gi|81250126|gb|DQ243207.1|	Bombyx mori chromosome 16 microsatellite S1604-R sequence.	87.76	49	6	0	355	403	712	760	1e-05	60.3
LQCBW08TF	gi|80972763|gb|DQ242848.1|	Bombyx mori chromosome 17 microsatellite S1709-F sequence.	95.35	43	2	0	354	396	181	223	4e-09	71.8
LQCBW08TF	gi|81250240|gb|DQ243321.1|	Bombyx mori chromosome 18 microsatellite S1819-R sequence.	90.48	42	4	0	355	396	603	644	1e-05	60.3
LQCBW08TF	gi|81250589|gb|DQ243670.1|	Bombyx mori chromosome 20 microsatellite S2015-R sequence.	93.02	43	3	0	353	395	492	450	2e-07	66.1
LQCBW08TF	gi|80972728|gb|DQ242813.1|	Bombyx mori chromosome 21 microsatellite S2101-F sequence.	94.87	39	2	0	353	391	693	731	8e-07	64.1
LQCBW08TF	gi|81250483|gb|DQ243564.1|	Bombyx mori chromosome 24 microsatellite S2424-R sequence.	93.18	44	3	0	353	396	381	424	5e-08	68
LQCBW08TF	gi|80972814|gb|DQ242899.1|	Bombyx mori chromosome 25 microsatellite S2503-F sequence.	93.18	44	3	0	353	396	165	208	5e-08	68
LQCBW08TF	gi|80972943|gb|DQ243028.1|	Bombyx mori chromosome 26 microsatellite S2611-F sequence.	93.18	44	3	0	353	396	623	666	5e-08	68
LQCBW08TF	gi|81250449|gb|DQ243530.1|	Bombyx mori chromosome 27 microsatellite S2709-R sequence.	90.91	44	4	0	353	396	96	139	3e-06	62.2
LQCBW08TF	gi|46359700|dbj|AB159446.1|	Bombyx mori DNA, chromosome 11, clone:559G11, complete sequence. (149kb)	93.18	44	3	0	353	396	16959	16916	5e-08	68
LQCBW08TF	gi|46359700|dbj|AB159446.1|	Bombyx mori DNA, chromosome 11, clone:559G11, complete sequence. (149kb)	93.18	44	3	0	353	396	51290	51247	5e-08	68
LQCBW08TF	gi|46359701|dbj|AB159447.1|	Bombyx mori DNA, chromosome 13, clone:534E24, complete sequence.(124kb)	94.87	39	2	0	353	391	109616	109654	8e-07	64.1
LQCBW08TF	gi|46359701|dbj|AB159447.1|	Bombyx mori DNA, chromosome 13, clone:534E24, complete sequence.(124kb)	90.91	44	4	0	353	396	16974	17017	3e-06	62.2
LQCBW08TF	gi|46359699|dbj|AB159445.1|	Bombyx mori DNA, chromosome 2, clone:544H24, complete sequence. (205kb)	95.45	44	2	0	353	396	110558	110601	1e-09	73.7
LQCBW08TF	gi|46359699|dbj|AB159445.1|	Bombyx mori DNA, chromosome 2, clone:544H24, complete sequence. (205kb)	93.18	44	3	0	353	396	115495	115538	5e-08	68
LQCBW08TF	gi|46359699|dbj|AB159445.1|	Bombyx mori DNA, chromosome 2, clone:544H24, complete sequence. (205kb)	93.18	44	3	0	353	396	124705	124748	5e-08	68
LQCBW08TF	gi|46359699|dbj|AB159445.1|	Bombyx mori DNA, chromosome 2, clone:544H24, complete sequence. (205kb)	90.91	44	4	0	353	396	147429	147472	3e-06	62.2
LQCBW08TF	gi|8572060|gb|AF226688.1|AF226688	Bombyx mori fibroin heavy chain Fib-H (fib-H) gene, complete cds.	97.44	39	1	0	353	391	51502	51464	1e-08	69.9
LQCBW08TF	gi|8572060|gb|AF226688.1|AF226688	Bombyx mori fibroin heavy chain Fib-H (fib-H) gene, complete cds.	93.18	44	3	0	353	396	29703	29746	5e-08	68
LQCBW08TF	gi|8572060|gb|AF226688.1|AF226688	Bombyx mori fibroin heavy chain Fib-H (fib-H) gene, complete cds.	93.18	44	3	0	353	396	52885	52928	5e-08	68
LQCBW08TF	gi|18700456|dbj|AB079865.1|	Bombyx mori gene for BMKETTIN, complete cds.	93.18	44	3	0	353	396	26386	26343	5e-08	68
LQCBW08TF	gi|2810979|dbj|AB010579.1|	Bombyx mori gene for xanthine dehydrogenase, partial cds.	88.64	44	5	0	353	396	9201	9158	0.0002	56.4
LQCBW08TF	gi|112983315|ref|NM_001043497.1|;gi|15076611|dbj|AB063489.1|	Bombyx mori kynurenine 3-monooxygenase (LOC692509), mRNA	90.91	44	4	0	353	396	1427	1470	3e-06	62.2
LQCBW08TF	gi|33411135|dbj|AB080674.1|	Bombyx mori LZM gene for lysozyme, promoter and partial cds, clone:pGEM-PLPX.	90.91	44	4	0	353	396	584	541	3e-06	62.2
LQCBW08TF	gi|52430030|gb|AY714876.1|	Helicoverpa armigera (cotton bollworm) E-cadherin (E-cadherin) gene, partial cds.	83.54	79	12	1	481	558	6749	6671	5e-08	68
LQCBW08TF	gi|22293484|emb|AJ487477.1|HVI487477	Heliothis virescens (tobacco budworm) mRNA for putative chemosensory receptor 2 (r1 gene)	92.19	64	5	0	443	506	2591	2654	4e-16	94.9
LQCBW08TF	gi|51127331|emb|AJ748325.1|	Heliothis virescens partial mRNA for putative chemosensory receptor 10.	82.22	45	8	0	276	320	1426	1470	6.7	41.1
LQCBW08TF	gi|7239258|gb|AF226857.1|	Manduca sexta hemolymph juvenile hormone binding protein precursor, gene, complete cds	94.59	37	2	0	353	389	1584	1620	1e-05	60.3
LQCBW08TF	gi|24637219|gb|AF436838.1|	Spodoptera frugiperda (fall armyworm) signal transducer and activator of transcription gene, partial cds.	87.5	48	6	0	353	400	1396	1349	4e-05	58.4
LQCBW08TF	gi|6272645|gb|AF177661.1|AF177661	Yponomeuta cagnagellus (spindle ermine moth) pheromone binding protein (PBP) gene, complete cds	85.71	49	7	0	272	320	1683	1731	0.0006	54.5
LQCBW08TR	gi|21205871|gb|AF492474.1|	Helicoverpa armigera (cotton bollworm) diapause hormone and pheromone biosynthesis activating peptide (DH-PBAN) gene, complete cds.	82.79	122	18	2	133	251	3446	3567	4e-16	94.9
LQCBW08TR	gi|52430028|gb|AY714875.1|	Helicoverpa armigera (cotton bollworm) E-cadherin (E-cadherin) gene, E-cadherin-r2 allele, complete cds.	87.88	66	7	1	118	182	603	668	4e-09	71.8
LQCBW08TR	gi|52430030|gb|AY714876.1|	Helicoverpa armigera (cotton bollworm) E-cadherin (E-cadherin) gene, partial cds.	87.88	66	7	1	118	182	603	668	4e-09	71.8
LQCBW08TR	gi|3320617|gb|AF072459.1|HVHSCPPT2	Heliothis virescens voltage-gated sodium channel alpha subunit (hscp) gene, hscp-UCR-S allele, exons 4 through 15.	91.3	46	4	0	125	170	6801	6756	2e-07	66.1
LQCBW08TR	gi|13398355|gb|AF297113.1|AF297113	Trichoplusia ni (cabbage looper) acyl-CoA delta-11 desaturase (PGd11Ds) gene, intron 1 and partial cds.	84.03	144	20	2	118	258	785	928	2e-25	125
LQCBW09TF	gi|21553135|gb|AC069439.18|	Homo sapiens 3 BAC RP11-12K11 (Roswell Park Cancer Institute Human BAC Library) complete sequence.(104kb)	85.37	41	6	0	167	207	48407	48447	0.47	44.9
LQCBW09TR	gi|52430030|gb|AY714876.1|	Helicoverpa armigera (cotton bollworm) E-cadherin (E-cadherin) gene, partial cds.	84.81	79	11	1	248	325	6671	6749	1e-09	73.7
LQCBW10TR	gi|22293484|emb|AJ487477.1|HVI487477	Heliothis virescens (tobacco budworm) mRNA for putative chemosensory receptor 2 (r1 gene)	94.12	68	4	0	815	882	2552	2485	4e-20	108
LQCBW10TR	gi|22293484|emb|AJ487477.1|HVI487477	Heliothis virescens (tobacco budworm) mRNA for putative chemosensory receptor 2 (r1 gene)	81.74	115	18	2	706	819	2522	2410	5e-12	81.4
LQCBW12TF	gi|100289747|gb|DQ523166.1|	Helicoverpa armigera cadherin-like protein (BtR) gene, complete cds	84.52	84	7	2	416	493	5604	5521	5e-08	68
LQCBW12TR	gi|103429151|emb|CT955980.4|	Heliconius melpomene DNA sequence from BAC clone AEHM-7G12, complete sequence (118kb)	82.54	63	11	0	77	139	18315	18377	4e-05	58.4
LQCBW12TR	gi|52430028|gb|AY714875.1|	Helicoverpa armigera (cotton bollworm) E-cadherin (E-cadherin) gene, E-cadherin-r2 allele, complete cds.	83.08	130	22	0	333	462	5855	5726	9e-25	123
LQCBW12TR	gi|100289769|gb|DQ523167.1|	Helicoverpa armigera truncated cadherin-like protein (BtR) gene, BtR-r1 allele, complete cds	83.08	130	22	0	333	462	3836	3707	9e-25	123
LQCBW12TR	gi|3320616|gb|AF072458.1|HVHSCPPT1	Heliothis virescens voltage-gated sodium channel alpha subunit (hscp) gene, hscp-UCR-S allele, exons 1, 2, and 3.	91.49	141	12	0	333	473	182	322	2e-48	202
LQCBW12TR	gi|87044996|gb|DQ373975.1|	Parnassius mnemosyne (clouded apollo, Lepidotera) clone PMN008 microsatellite sequences.	91.18	34	3	0	337	370	474	441	0.032	48.8
LQCBW14TR	gi|82395157|gb|AC165235.11|	Mus musculus (house mouse) chromosome 8, clone RP23-332G19, complete sequence. (220kb)	89.47	38	4	0	153	190	53533	53496	0.009	50.7
LQCBW17TR	gi|22293484|emb|AJ487477.1|HVI487477	Heliothis virescens (tobacco budworm) mRNA for putative chemosensory receptor 2 (r1 gene)	90.85	142	12	1	376	516	2551	2410	2e-44	189
LQCBW18TF	gi|22293484|emb|AJ487477.1|HVI487477	Heliothis virescens (tobacco budworm) mRNA for putative chemosensory receptor 2 (r1 gene)	92.31	52	4	0	21	72	2469	2418	7e-11	77.6
LQCBW18TR	gi|33327734|gb|AF530471.1|	Antheraea mylitta (lepidptera) Bmc1-like and Yamato-like retrotransposon seq	83.33	60	10	0	299	358	320	379	4e-05	58.4
LQCBW18TR	gi|12964671|dbj|AB055223.1|	Bombyx mandarina Pao-like LTR retrotransposon Yamato DNA, partial seq	83.33	90	15	0	280	369	6360	6449	9e-14	87.2
LQCBW18TR	gi|22474505|dbj|AB090307.1|	Bombyx mori Bmfkbp13, Bmhepa, Bmhig, Bm6922, Bmlap, Bmprojectin, Bmkettin, Bmtitin1 genes, partial and complete cds. (160kb)	83.84	99	13	1	280	378	131374	131469	2e-14	89.1
LQCBW18TR	gi|111036512|dbj|AB262389.1|	Bombyx mori BMWCP5, BMWCP4, BMWCP3, BMWCP2 genes for cuticle proteins (111kb)	88.1	126	15	0	283	408	30921	31046	1e-34	156
LQCBW18TR	gi|81250406|gb|DQ243487.1|	Bombyx mori chromosome 05 microsatellite S0509-R sequence.	83.78	111	14	1	299	405	608	498	4e-20	108
LQCBW18TR	gi|81250487|gb|DQ243568.1|	Bombyx mori chromosome 12 microsatellite S1206-R sequence.	87.7	122	15	0	285	406	737	616	2e-33	152
LQCBW18TR	gi|80972772|gb|DQ242857.1|	Bombyx mori chromosome 27 microsatellite S2713-F sequence.	86.79	106	14	0	280	385	552	657	9e-25	123
LQCBW18TR	gi|46359699|dbj|AB159445.1|	Bombyx mori DNA, chromosome 2, clone:544H24, complete sequence. (205kb)	90.74	108	10	0	301	408	96646	96539	7e-33	150
LQCBW18TR	gi|77696186|gb|DQ205092.1|	Colias eurytheme (orange sulphur butterfly) phosphoglucose isomerase (PGI) gene, complete cds.	89.68	126	13	0	282	407	9559	9434	4e-38	167
LQCBW18TR	gi|104161878|emb|AJ972594.1|	Dendrolimus punctatus microsatellite DNA, locus DpSSR2 (the masson pine moth)	86.24	109	15	0	280	388	153	45	9e-25	123
LQCBW18TR	gi|89330260|emb|CT573313.6|	Heliconius melpomene DNA sequence from clone AEHM-46M10, complete sequence.(112kb)	86.36	66	9	0	331	396	45393	45458	3e-10	75.7
LQCBW18TR	gi|89330260|emb|CT573313.6|	Heliconius melpomene DNA sequence from clone AEHM-46M10, complete sequence.(112kb)	80.8	125	22	2	285	408	102932	102809	1e-12	83.4
LQCBW18TR	gi|52430028|gb|AY714875.1|	Helicoverpa armigera (cotton bollworm) E-cadherin (E-cadherin) gene, E-cadherin-r2 allele, complete cds.	83.33	174	25	1	215	388	2021	2190	3e-35	158
LQCBW18TR	gi|52430030|gb|AY714876.1|	Helicoverpa armigera (cotton bollworm) E-cadherin (E-cadherin) gene, partial cds.	84.54	194	26	1	215	408	2030	2219	5e-45	191
LQCBW18TR	gi|100289769|gb|DQ523167.1|	Helicoverpa armigera truncated cadherin-like protein (BtR) gene, BtR-r1 allele, complete cds	84.54	194	26	1	215	408	110	299	5e-45	191
LQCBW18TR	gi|4097238|gb|U50551.1|HVU50551	Heliothis virescens lysozyme mRNA, complete cds.	89.13	46	5	0	437	482	575	530	1e-05	60.3
LQCBW18TR	gi|45736600|dbj|AB174894.1|	Hyphantria cunea (fall webworm moth) pcna gene for proliferating cell nuclear antigen, complete cds.	86.73	113	13	2	290	402	1365	1255	3e-21	112
LQCBW18TR	gi|84095071|dbj|AB220982.1|	Papilio xuthus (the swallowtail butterfly) GTPCHI b mRNA for GTP cyclohydrolase I isoform B, complete cds.	81.06	132	21	1	280	407	1105	1236	5e-19	104
LQCBW18TR	gi|42528314|gb|AY497537.1|	Saucrobotys futilalis (dogbane pyralid moth) microsatellite SAFUU4 sequence.	86.14	101	13	1	280	379	147	247	5e-19	104
LQCBW18TR	gi|42528315|gb|AY497538.1|	Saucrobotys futilalis (dogbane pyralid moth) microsatellite SAFUU7 sequence.	87	100	13	0	280	379	150	249	5e-23	117
LQCBW18TR	gi|27447981|gb|AF280891.1|	Spodoptera frugiperda (fall armyworm) alpha-amylase (Amy2) gene, complete cds.	77.88	113	25	0	280	392	2757	2869	1e-09	73.7
LQCBW18TR	gi|51242237|gb|AY603693.1|	Utetheisa ornatrix (Lepidoptera) microsatellite Utor10 sequence.	80	110	22	0	270	379	399	290	3e-13	85.3
LQCBW19TR	gi|22293484|emb|AJ487477.1|HVI487477	Heliothis virescens (tobacco budworm) mRNA for putative chemosensory receptor 2 (r1 gene)	93.15	146	9	1	451	595	2408	2553	5e-52	214
LQCBW21TF	gi|58378156|ref|XM_308280.2|	Anopheles gambiae str. PEST ENSANGP00000009361 (ENSANGG00000007005), partial mRNA.	77.85	149	33	0	143	291	284	432	1e-16	96.8
LQCBW21TF	gi|110759963|ref|XR_014997.1|	PREDICTED: Apis mellifera (honey bee) similar to Kinesin-73 CG8183-PB, isoform B (LOC409869), mRNA	81.82	55	10	0	143	197	914	968	0.032	48.8
LQCBW21TF	gi|113194556|gb|AE013599.4|	Drosophila melanogaster chromosome 2R, complete sequence. (21.1Mb)	81.82	66	12	0	143	208	11414620	11414555	4e-05	58.4
LQCBW21TF	gi|28573816|ref|NM_135357.3|	Drosophila melanogaster Kinesin-73 CG8183-RA, transcript variant A (Khc-73), mRNA.	81.82	66	12	0	143	208	748	813	4e-05	58.4
LQCBW21TF	gi|28573814|ref|NM_176176.1|	Drosophila melanogaster Kinesin-73 CG8183-RB, transcript variant B (Khc-73), mRNA.	81.82	66	12	0	143	208	748	813	4e-05	58.4
LQCBW21TF	gi|1906595|gb|U81788.1|DMU81788	Drosophila melanogaster kinesin-73 mRNA, complete cds.	81.82	66	12	0	143	208	723	788	4e-05	58.4
LQCBW21TF	gi|40714583|gb|BT011189.1|	Drosophila melanogaster LP11192 full insert cDNA.	81.82	66	12	0	143	208	748	813	4e-05	58.4
LQCBW21TF	gi|5685886|gb|AC008369.1|AC008369	Drosophila melanogaster, chromosome 2R, region 52A4-52B4, P1 clones BACR48C01 and DS08592, complete sequence. (192kb)	81.82	66	12	0	143	208	40610	40545	4e-05	58.4
LQCBW21TF	gi|1109841|gb|U41536.1|	Caenorhabditis elegans cosmid F56E3, complete sequence (32kb)	84.91	53	8	0	148	200	6480	6428	0.0002	56.4
LQCBW21TF	gi|71992003|ref|NM_171650.2|	Caenorhabditis elegans Kinesin-Like Protein family member (klp-4) (klp-4) mRNA, complete cds.	84.91	53	8	0	148	200	427	479	0.0002	56.4
LQCBW21TF	gi|71992008|ref|NM_171943.2|	Caenorhabditis elegans Kinesin-Like Protein family member (klp-4) (klp-4) mRNA, complete cds.	84.91	53	8	0	148	200	427	479	0.0002	56.4
LQCBW21TF	gi|32566436|ref|NM_076145.2|	Caenorhabditis elegans Kinesin-Like Protein family member (klp-4) mRNA, complete cds.	84.91	53	8	0	148	200	427	479	0.0002	56.4
LQCBW21TF	gi|58418329|emb|BX897733.8|	Zebrafish DNA sequence from clone CH211-105D4 in linkage group 2, complete seq (115kb)	77.14	70	16	0	220	289	7446	7377	1.8	43
LQCBW21TR	gi|78778305|gb|DQ225303.1|	Bicyclus anynana (squinting bush brown, Lepidoptera) clone BA-TACA105 microsatellite sequences.	92.73	110	8	0	335	444	86	195	4e-38	167
LQCBW21TR	gi|37779302|gb|AY190974.1|	Biston betularia (pepper-and-salt moth) microsatellite BBCAA12D5 sequence.	83.93	112	18	0	332	443	269	380	3e-21	112
LQCBW21TR	gi|37779294|gb|AY190966.1|	Biston betularia (pepper-and-salt moth) microsatellite BBCAA2A9-B1 sequence.	83.04	112	19	0	332	443	422	311	4e-20	108
LQCBW21TR	gi|89892017|gb|DQ417660.1|	Bombyx mandarina cytochrome P450 Cyp305b1v1 gene, 5' flanking region	87.31	134	17	0	339	472	2045	2178	9e-36	160
LQCBW21TR	gi|22474505|dbj|AB090307.1|	Bombyx mori Bmfkbp13, Bmhepa, Bmhig, Bm6922, Bmlap, Bmprojectin, Bmkettin, Bmtitin1 genes, partial and complete cds. (160kb)	82.58	132	23	0	342	473	75103	75234	3e-24	121
LQCBW21TR	gi|38229109|dbj|AB090308.2|	Bombyx mori Bmtitin1, Bmtitin2, Bmmiple, Bmsyx6, BmPM-Scl, Bmtkz, BmubcD4 genes, partial and complete cds. (159.8kb)	83.33	132	22	0	342	473	72284	72415	6e-26	127
LQCBW21TR	gi|38229109|dbj|AB090308.2|	Bombyx mori Bmtitin1, Bmtitin2, Bmmiple, Bmsyx6, BmPM-Scl, Bmtkz, BmubcD4 genes, partial and complete cds. (159.8kb)	82.58	132	23	0	342	473	130937	130806	3e-24	121
LQCBW21TR	gi|111036512|dbj|AB262389.1|	Bombyx mori BMWCP5, BMWCP4, BMWCP3, BMWCP2 genes for cuticle proteins (111kb)	85.71	133	19	0	342	474	8750	8618	1e-31	146
LQCBW21TR	gi|80972977|gb|DQ243062.1|	Bombyx mori chromosome 22 microsatellite S2208-F sequence.	93.18	44	3	0	430	473	758	715	5e-08	68
LQCBW21TR	gi|81250004|gb|DQ243085.1|	Bombyx mori chromosome 24 microsatellite S2426-F sequence.	83.46	133	22	0	342	474	314	446	2e-26	129
LQCBW21TR	gi|80972571|gb|DQ242656.1|	Bombyx mori chromosome 25 microsatellite S2515-F sequence.	83.21	131	22	0	342	472	355	225	2e-25	125
LQCBW21TR	gi|80972676|gb|DQ242761.1|	Bombyx mori chromosome 27 microsatellite S2705-F sequence.	78.83	137	24	1	336	472	437	568	9e-14	87.2
LQCBW21TR	gi|81250449|gb|DQ243530.1|	Bombyx mori chromosome 27 microsatellite S2709-R sequence.	84.95	93	10	1	384	472	434	526	2e-14	89.1
LQCBW21TR	gi|87242964|gb|DQ383505.1|	Bombyx mori clone Bmsat125 microsatellite sequence.	85.61	132	19	0	342	473	85	216	4e-31	144
LQCBW21TR	gi|89892015|gb|DQ417659.1|	Bombyx mori cytochrome P450 Cyp305B1 gene, complete cds.	82.44	131	19	1	335	465	1811	1937	1e-20	110
LQCBW21TR	gi|1871448|dbj|D66906.1|	Bombyx mori DNA for sorbitol dehydrogenase, complete cds.	84.38	128	20	0	345	472	4326	4199	4e-27	131
LQCBW21TR	gi|46359700|dbj|AB159446.1|	Bombyx mori DNA, chromosome 11, clone:559G11, complete sequence. (149kb)	86.27	102	14	0	372	473	71460	71359	2e-22	116
LQCBW21TR	gi|46359700|dbj|AB159446.1|	Bombyx mori DNA, chromosome 11, clone:559G11, complete sequence. (149kb)	85.04	127	19	0	347	473	125340	125214	3e-28	135
LQCBW21TR	gi|46359700|dbj|AB159446.1|	Bombyx mori DNA, chromosome 11, clone:559G11, complete sequence. (149kb)	83.21	131	22	0	342	472	54035	53905	2e-25	125
LQCBW21TR	gi|46359700|dbj|AB159446.1|	Bombyx mori DNA, chromosome 11, clone:559G11, complete sequence. (149kb)	83.46	133	22	0	342	474	5636	5504	2e-26	129
LQCBW21TR	gi|46359701|dbj|AB159447.1|	Bombyx mori DNA, chromosome 13, clone:534E24, complete sequence.(124kb)	86.82	129	17	0	340	468	51148	51020	7e-33	150
LQCBW21TR	gi|46359701|dbj|AB159447.1|	Bombyx mori DNA, chromosome 13, clone:534E24, complete sequence.(124kb)	84.96	133	20	0	340	472	93971	93839	5e-30	141
LQCBW21TR	gi|46359701|dbj|AB159447.1|	Bombyx mori DNA, chromosome 13, clone:534E24, complete sequence.(124kb)	84.21	133	21	0	340	472	114291	114159	3e-28	135
LQCBW21TR	gi|46359699|dbj|AB159445.1|	Bombyx mori DNA, chromosome 2, clone:544H24, complete sequence. (205kb)	81.45	124	23	0	340	463	185647	185524	1e-19	106
LQCBW21TR	gi|46359699|dbj|AB159445.1|	Bombyx mori DNA, chromosome 2, clone:544H24, complete sequence. (205kb)	83.46	133	22	0	342	474	16779	16911	2e-26	129
LQCBW21TR	gi|46359699|dbj|AB159445.1|	Bombyx mori DNA, chromosome 2, clone:544H24, complete sequence. (205kb)	87.31	134	17	0	340	473	45322	45455	9e-36	160
LQCBW21TR	gi|46359699|dbj|AB159445.1|	Bombyx mori DNA, chromosome 2, clone:544H24, complete sequence. (205kb)	86.13	137	19	0	338	474	178600	178464	5e-34	154
LQCBW21TR	gi|57506561|dbj|AB126052.1|	Bombyx mori DNA, chromosome W, BAC clone 45J23S-3, non-LTR retrotransposon Kendo partial sequence.	86.67	135	18	0	340	474	472	338	1e-34	156
LQCBW21TR	gi|8572060|gb|AF226688.1|AF226688	Bombyx mori fibroin heavy chain Fib-H (fib-H) gene, complete cds.	82.61	69	12	0	340	408	51786	51718	8e-07	64.1
LQCBW21TR	gi|8572060|gb|AF226688.1|AF226688	Bombyx mori fibroin heavy chain Fib-H (fib-H) gene, complete cds.	83.2	125	21	0	341	465	12036	12160	1e-23	119
LQCBW21TR	gi|8572060|gb|AF226688.1|AF226688	Bombyx mori fibroin heavy chain Fib-H (fib-H) gene, complete cds.	83.33	132	22	0	342	473	55614	55745	6e-26	127
LQCBW21TR	gi|24637963|gb|AF541967.1|	Bombyx mori fibroin light chain gene, complete cds.	84.96	133	18	2	340	472	5073	4943	3e-24	121
LQCBW21TR	gi|289362|gb|M76430.1|BMOFLCEG	Bombyx mori fibroin light-chain gene, complete cds.	83.46	133	20	2	340	472	5072	4942	1e-20	110
LQCBW21TR	gi|2388537|dbj|D78138.1|	Bombyx mori gene for prepro-bombyxin E1, complete cds.	86.84	76	6	1	395	470	69	140	2e-11	79.5
LQCBW21TR	gi|74835150|dbj|AB211535.1|	Bombyx mori gene for putative cholesterol transporter BmStart1, complete cds, strain: KINSYU X SHOWA.	83.47	121	20	0	343	463	12877	12997	5e-23	117
LQCBW21TR	gi|74835150|dbj|AB211535.1|	Bombyx mori gene for putative cholesterol transporter BmStart1, complete cds, strain: KINSYU X SHOWA.	84.17	139	18	1	340	478	19558	19692	4e-27	131
LQCBW21TR	gi|5898|emb|X04226.1|BMP25G	Bombyx mori gene for silk protein P25.	87.62	105	13	0	372	476	431	535	6e-26	127
LQCBW21TR	gi|1669556|dbj|D86623.1|	Bombyx mori gene, random amplified polymorphic DNA region.	85.93	135	19	0	340	474	304	170	7e-33	150
LQCBW21TR	gi|217289|dbj|D10742.1|BMOSRBC1	Bombyx mori gene, spacer region between bombyxin B-9 and C-1 genes.	83.46	133	22	0	342	474	1236	1104	2e-26	129
LQCBW21TR	gi|26050043|gb|AY083677.1|	Bombyx mori genomic sequence.	85.29	136	16	1	338	473	509	378	8e-29	137
LQCBW21TR	gi|7243248|dbj|AB032718.1|	Bombyx mori gypsy-Ty3-like retrotransposon Kabuki gene and nested retrotransposable elements.	86.67	135	18	0	340	474	18503	18369	1e-34	156
LQCBW21TR	gi|33411137|dbj|AB080675.1|	Bombyx mori LZM gene for lysozyme, promoter and partial cds, clone:pGEM-BLPE.	83.46	133	22	0	342	474	295	427	2e-26	129
LQCBW21TR	gi|114051446|ref|NM_001046901.1|;gi|95102645|gb|DQ443172.1|	Bombyx mori NADH dehydrogenase-ubiquinone Fe-S protein 2 precursor (LOC732900), mRNA	94.74	38	2	0	436	473	1586	1549	3e-06	62.2
LQCBW21TR	gi|156045|gb|M24370.1|BMOSP2	Bombyx mori storage protein 2 (SP2) gene, exons 2,3,4, and 5.	83.33	138	23	0	336	473	808	671	1e-27	133
LQCBW21TR	gi|77696186|gb|DQ205092.1|	Colias eurytheme (orange sulphur butterfly) phosphoglucose isomerase (PGI) gene, complete cds.	96.08	51	2	0	394	444	4436	4386	9e-14	87.2
LQCBW21TR	gi|77696186|gb|DQ205092.1|	Colias eurytheme (orange sulphur butterfly) phosphoglucose isomerase (PGI) gene, complete cds.	89.36	141	11	1	332	472	6804	6940	2e-40	175
LQCBW21TR	gi|83843267|gb|AY382615.2|	Helicoverpa armigera diapause hormone-pheromone biosynthesis activating peptide gene, complete cds.	84.21	133	21	0	290	422	2871	3003	3e-28	135
LQCBW21TR	gi|83843267|gb|AY382615.2|	Helicoverpa armigera diapause hormone-pheromone biosynthesis activating peptide gene, complete cds.	81.29	171	32	0	274	444	4384	4554	4e-31	144
LQCBW21TR	gi|159251|gb|M80588.1|HVPPBANP	Helicoverpa zea (corn earworm) pheromone biosynthesis activating neuropeptide (PBAN) gene, partial cds.	85.38	171	22	3	274	444	1047	1214	1e-34	156
LQCBW21TR	gi|41059098|gb|AY520439.1|	Anastrepha suspensa (Caribbean fruit fly) clone 1-5E microsatellite sequence.	95.74	47	2	0	428	474	384	430	2e-11	79.5
LQCBW21TR	gi|41059098|gb|AY520439.1|	Anastrepha suspensa (Caribbean fruit fly) clone 1-5E microsatellite sequence.	91.89	111	9	0	334	444	258	368	2e-36	162
LQCBW21TR	gi|57938998|ref|XM_559012.1|	Anopheles gambiae str. PEST ENSANGP00000027408 (ENSANGG00000021721), partial mRNA.	76.32	114	27	0	129	242	9933	9820	8e-07	64.1
LQCBW21TR	gi|57938987|ref|XM_559011.1|	Anopheles gambiae str. PEST ENSANGP00000027741 (AgaP_ENSANGG00000021721) mRNA, partial cds.	76.32	114	27	0	129	242	10215	10102	8e-07	64.1
LQCBW21TR	gi|110763438|ref|XM_623954.2|	PREDICTED: Apis mellifera similar to Dynein heavy chain at 93AB CG3723-PA (LOC551562), mRNA	88.89	36	4	0	159	194	10116	10081	0.12	46.8
LQCBW21TR	gi|110763438|ref|XM_623954.2|	PREDICTED: Apis mellifera similar to Dynein heavy chain at 93AB CG3723-PA (LOC551562), mRNA	80.68	88	17	0	605	692	9959	9872	4e-09	71.8
LQCBW21TR	gi|91092669|ref|XM_965962.1|	Tribolium castaneum (red flour beetle) similar to CG3723-PA (LOC659677), mRNA. PREDECTED	78.26	138	30	0	541	678	10050	9913	2e-15	93
LQCBW21TR	gi|217202|dbj|D01021.1|ANDDBHC	Anthocidaris crassispina mRNA for dynein beta-heavy chain, complete cds	82.98	47	8	0	623	669	10260	10214	0.47	44.9
LQCBW21TR	gi|69951436|gb|DQ075354.1|	Cotesia plutellae polydnavirus segment CpBV-S2, complete sequence.	77.48	111	25	0	334	444	7606	7716	1e-08	69.9
LQCBW25TF	gi|115634647|ref|XM_775857.2|	Strongylocentrotus purpuratus similar to OSJNBa0011F23.1 (LOC575456), mRNA. PREDICTED:	93.33	45	3	0	438	482	1650	1606	1e-08	69.9
LQCBW25TF	gi|72008315|ref|XM_782148.1|	Strongylocentrotus purpuratus similar to zn-finger, CCHC type and RNA-directed DNA polymerase and Integrase, catalytic domain containing protein (3J949) (LOC582187), mRNA. PREDECTED	91.23	57	5	0	558	614	1758	1702	5e-12	81.4
LQCBW25TF	gi|72008317|ref|XM_782301.1|	Strongylocentrotus purpuratus similar to zn-finger, CCHC type and RNA-directed DNA polymerase and Integrase, catalytic domain containing protein (3J949) (LOC582348), mRNA. PREDECTED	91.23	57	5	0	558	614	1755	1699	5e-12	81.4
LQCBW25TF	gi|72008319|ref|XM_782402.1|	Strongylocentrotus purpuratus similar to zn-finger, CCHC type and RNA-directed DNA polymerase and Integrase, catalytic domain containing protein (3J949) (LOC582452), mRNA. PREDECTED	91.23	57	5	0	558	614	633	577	5e-12	81.4
LQCBW27TF	gi|77696186|gb|DQ205092.1|	Colias eurytheme (orange sulphur butterfly) phosphoglucose isomerase (PGI) gene, complete cds.	92.68	41	3	0	499	539	8760	8800	3e-06	62.2
LQCBW27TF	gi|51127331|emb|AJ748325.1|	Heliothis virescens partial mRNA for putative chemosensory receptor 10.	90.24	41	4	0	499	539	1470	1430	0.0002	56.4
LQCBW27TF	gi|6272645|gb|AF177661.1|AF177661	Yponomeuta cagnagellus (spindle ermine moth) pheromone binding protein (PBP) gene, complete cds	94.12	51	3	0	499	549	1731	1681	5e-12	81.4
LQCBW27TF	gi|22316102|emb|AL512599.33|	Human DNA sequence from clone RP11-115D7 on chromosome 1, complete seq (157kb)	86.84	38	5	0	606	643	151501	151464	0.47	44.9
LQCBW28TF	gi|6272552|gb|AF102263.1|AF102263	Helicoverpa zea (corn earworm) clone S211 cytochrome P450 (CYP6B8) mRNA, complete cds	95.56	45	2	0	13	57	2227	2271	3e-10	75.7
LQCBW28TF	gi|58577551|emb|AJ781559.1|	Donacia sp. (Coleoptera, Chrysomelidae) JGZ-2004 partial 16S rRNA gene.	84.44	45	7	0	483	527	231	275	0.12	46.8
LQCBW28TR	gi|51036403|gb|AC120364.7|	Mus musculus (house mouse) chromosome 8, clone RP24-291F20, complete sequence. (193kb)	95.83	24	1	0	282	305	118702	118725	6.7	41.1
LQCBW29TR	gi|20452377|gb|AF483216.1|	Mus musculus (house mouse) minor histocompatibility antigen H13 isoform 1 (H13) gene, partial cds.	92.59	27	2	0	356	382	12897	12871	6.7	41.1
LQCBW30TF	gi|52430028|gb|AY714875.1|	Helicoverpa armigera (cotton bollworm) E-cadherin (E-cadherin) gene, E-cadherin-r2 allele, complete cds.	88.37	43	5	0	420	462	5726	5768	0.0006	54.5
LQCBW30TF	gi|100289769|gb|DQ523167.1|	Helicoverpa armigera truncated cadherin-like protein (BtR) gene, BtR-r1 allele, complete cds	88.37	43	5	0	420	462	3707	3749	0.0006	54.5
LQCBW30TF	gi|3320616|gb|AF072458.1|HVHSCPPT1	Heliothis virescens voltage-gated sodium channel alpha subunit (hscp) gene, hscp-UCR-S allele, exons 1, 2, and 3.	95.65	46	2	0	417	462	314	269	7e-11	77.6
LQCBW30TR	gi|159251|gb|M80588.1|HVPPBANP	Helicoverpa zea (corn earworm) pheromone biosynthesis activating neuropeptide (PBAN) gene, partial cds.	82.35	68	12	0	489	556	439	506	3e-06	62.2
LQCBW31TF	gi|87133281|gb|DQ380754.1|	Drupadia theda (Lepidotera) clone DTH035 microsatellite sequence.	97.56	41	1	0	107	147	316	356	1e-09	73.7
LQCBW31TF	gi|87133282|gb|DQ380755.1|	Drupadia theda (Lepidotera) clone DTH037 microsatellite sequence.	95.12	41	2	0	107	147	379	339	5e-08	68
LQCBW31TF	gi|87133285|gb|DQ380758.1|	Drupadia theda (Lepidotera) clone DTH040 microsatellite sequence.	97.56	41	1	0	107	147	258	298	1e-09	73.7
LQCBW31TF	gi|103429151|emb|CT955980.4|	Heliconius melpomene DNA sequence from BAC clone AEHM-7G12, complete sequence (118kb)	94.87	39	2	0	109	147	22583	22545	8e-07	64.1
LQCBW31TF	gi|103429151|emb|CT955980.4|	Heliconius melpomene DNA sequence from BAC clone AEHM-7G12, complete sequence (118kb)	94.87	39	2	0	109	147	23569	23531	8e-07	64.1
LQCBW31TF	gi|103429151|emb|CT955980.4|	Heliconius melpomene DNA sequence from BAC clone AEHM-7G12, complete sequence (118kb)	94.87	39	2	0	109	147	45479	45517	8e-07	64.1
LQCBW31TF	gi|73663880|emb|CR974474.4|	Heliconius melpomene DNA sequence from clone AEHM-41C10, complete sequence.(118kb)	88.64	44	5	0	109	152	78039	78082	0.0002	56.4
LQCBW31TF	gi|89330260|emb|CT573313.6|	Heliconius melpomene DNA sequence from clone AEHM-46M10, complete sequence.(112kb)	89.74	39	4	0	109	147	24216	24254	0.002	52.6
LQCBW31TF	gi|17979860|gb|AF330630.1|AF330630	Helicoverpa armigera (cotton bollworm) microsatellite Ham4 sequence.	97.56	41	1	0	107	147	113	153	1e-09	73.7
LQCBW31TF	gi|7239258|gb|AF226857.1|	Manduca sexta hemolymph juvenile hormone binding protein precursor, gene, complete cds.	84.62	39	6	0	253	291	2522	2560	6.7	41.1
LQCBW31TF	gi|51512139|gb|AY696174.1|	Plutella xylostella (diamondback moth) clone DBM01 microsatellite sequence.	95.12	41	2	0	107	147	238	278	5e-08	68
LQCBW31TF	gi|32188040|dbj|AB112959.2|	Plutella xylostella (diamondback moth) CYP9G2 gene for cytochrome P450, complete cds.	89.29	56	2	1	106	161	2482	2431	8e-07	64.1
LQCBW31TF	gi|103482860|emb|AM237401.1|	Plutella xylostella microsatellite DNA, clone TGA1B04 (diamondback moth)	95.12	41	2	0	107	147	392	432	5e-08	68
LQCBW31TF	gi|51242236|gb|AY603692.1|	Utetheisa ornatrix (Lepidotera) microsatellite Utor7 sequence.	97.56	41	1	0	107	147	254	214	1e-09	73.7
LQCBW31TF	gi|14009480|gb|AF254789.1|	Autographa californica nucleopolyhedrovirus mutant vsk-1d1, genomic seq	97.56	41	1	0	107	147	1000	960	1e-09	73.7
LQCBW32TR	gi|52430030|gb|AY714876.1|	Helicoverpa armigera (cotton bollworm) E-cadherin (E-cadherin) gene, partial cds.	86.15	65	9	0	377	441	6684	6748	1e-09	73.7
LQCBW34TR	gi|9892202|gb|AF261990.2|AF261990	Agrotis ipsilon (black cutworm moth) trypsin precursor AiT9 gene, promoter region and complete cds.	92.31	39	3	0	189	227	1285	1323	4e-05	58.4
LQCBW34TR	gi|9892202|gb|AF261990.2|AF261990	Agrotis ipsilon (black cutworm moth) trypsin precursor AiT9 gene, promoter region and complete cds.	93.62	47	3	0	78	124	1178	1224	1e-09	73.7
LQCBW34TR	gi|21205871|gb|AF492474.1|	Helicoverpa armigera (cotton bollworm) diapause hormone and pheromone biosynthesis activating peptide (DH-PBAN) gene, complete cds.	90	120	12	0	7	126	314	195	2e-36	162
LQCBW34TR	gi|21205871|gb|AF492474.1|	Helicoverpa armigera (cotton bollworm) diapause hormone and pheromone biosynthesis activating peptide (DH-PBAN) gene, complete cds.	82.5	200	33	1	22	221	3446	3643	8e-40	173
LQCBW34TR	gi|52430028|gb|AY714875.1|	Helicoverpa armigera (cotton bollworm) E-cadherin (E-cadherin) gene, E-cadherin-r2 allele, complete cds.	92.42	66	5	0	7	72	603	668	3e-17	98.7
LQCBW34TR	gi|52430030|gb|AY714876.1|	Helicoverpa armigera (cotton bollworm) E-cadherin (E-cadherin) gene, partial cds.	92.42	66	5	0	7	72	603	668	3e-17	98.7
LQCBW34TR	gi|83843267|gb|AY382615.2|	Helicoverpa armigera diapause hormone-pheromone biosynthesis activating peptide gene, complete cds.	89.26	121	12	1	7	127	1174	1055	3e-32	148
LQCBW34TR	gi|13398351|gb|AF297109.1|AF297109	Helicoverpa zea (corn earworm) acyl-CoA delta-9-like desaturase (PGDs3) gene, introns 1 and 2 and partial cds.	87.84	74	6	1	6	79	1215	1145	5e-12	81.4
LQCBW34TR	gi|159251|gb|M80588.1|HVPPBANP	Helicoverpa zea (corn earworm) pheromone biosynthesis activating neuropeptide (PBAN) gene, partial cds.	77.6	250	46	3	7	254	591	832	2e-26	129
LQCBW34TR	gi|3320617|gb|AF072459.1|HVHSCPPT2	Heliothis virescens voltage-gated sodium channel alpha subunit (hscp) gene, hscp-UCR-S allele, exons 4 through 15.	84.13	126	16	1	9	130	6806	6681	5e-23	117
LQCBW34TR	gi|520879|emb|Z29624.1|PPCYP6B1	Papilio polyxenes (black swallowtail, Lepidoptera) CYP6B1 gene.	83.87	62	10	0	656	717	553	492	3e-06	62.2
LQCBW34TR	gi|441117|gb|U05037.1|PPU05037	Papilio polyxenes (black swallowtail, Lepidoptera) cytochrome P-450 (CYP6B1v3) gene, complete cds.	83.87	62	10	0	656	717	553	492	3e-06	62.2
LQCBW34TR	gi|13398355|gb|AF297113.1|AF297113	Trichoplusia ni (cabbage looper) acyl-CoA delta-11 desaturase (PGd11Ds) gene, intron 1 and partial cds.	84.51	213	31	1	16	226	794	1006	8e-51	210
LQCBW35TF	gi|22293490|emb|AJ487480.1|HVI487480	Heliothis virescens partial mRNA for putative chemosensory receptor 5 (r1 gene).	96.77	217	7	0	126	342	179	395	3e-101	377
LQCBW35TR	gi|91982117|gb|DQ457003.1|	Plutella xylostella multiple nucleopolyhedrovirus isolate CL3, complete genome.	96	100	4	0	61	160	51141	51240	1e-38	169
LQCBW37TF	gi|91982117|gb|DQ457003.1|	Plutella xylostella multiple nucleopolyhedrovirus isolate CL3, complete genome.	89.29	56	6	0	6	61	50956	50901	1e-09	73.7
LQCBW37TF	gi|91982117|gb|DQ457003.1|	Plutella xylostella multiple nucleopolyhedrovirus isolate CL3, complete genome.	96.91	97	3	0	5	101	50822	50726	1e-38	169
LQCBW37TF	gi|91982117|gb|DQ457003.1|	Plutella xylostella multiple nucleopolyhedrovirus isolate CL3, complete genome.	93.53	232	11	2	129	356	50669	50438	3e-90	341
LQCBW39TR	gi|21205871|gb|AF492474.1|	Helicoverpa armigera (cotton bollworm) diapause hormone and pheromone biosynthesis activating peptide (DH-PBAN) gene, complete cds.	82.19	73	13	0	509	581	268	196	2e-07	66.1
LQCBW39TR	gi|21205871|gb|AF492474.1|	Helicoverpa armigera (cotton bollworm) diapause hormone and pheromone biosynthesis activating peptide (DH-PBAN) gene, complete cds.	77.19	171	37	1	509	679	3477	3645	4e-16	94.9
LQCBW39TR	gi|83843267|gb|AY382615.2|	Helicoverpa armigera diapause hormone-pheromone biosynthesis activating peptide gene, complete cds.	82.19	73	13	0	509	581	1129	1057	2e-07	66.1
LQCBW39TR	gi|13398355|gb|AF297113.1|AF297113	Trichoplusia ni (cabbage looper) acyl-CoA delta-11 desaturase (PGd11Ds) gene, intron 1 and partial cds.	78.79	198	34	3	468	662	794	986	1e-20	110
LQCBW40TR	gi|22004169|gb|AC011447.7|	Homo sapiens chromosome 19 clone CTC-260E6, complete sequence. (165kb)	86.49	37	5	0	459	495	109966	109930	1.8	43
LQCBW41TR	gi|13241723|gb|AF325857.1|AF325856S2	Choristoneura fumiferana (spruce budworm) antifreeze protein (AFP-Iu1) gene, complete seq	92.19	64	1	1	3	66	625	684	3e-13	85.3
LQCBW41TR	gi|112382207|gb|DQ835587.1|	Choristoneura fumiferana antifreeze protein Iu1 gene, complete cds (spruce budworm)	92.19	64	1	1	3	66	4813	4872	3e-13	85.3
LQCBW41TR	gi|87133319|gb|DQ380792.1|	Drupadia theda (Lepidotera) clone DTH084 microsatellite sequence.	86.3	73	10	0	575	647	1	73	1e-12	83.4
LQCBW41TR	gi|52430028|gb|AY714875.1|	Helicoverpa armigera (cotton bollworm) E-cadherin (E-cadherin) gene, E-cadherin-r2 allele, complete cds.	88.11	185	15	3	564	741	5817	6001	6e-48	200
LQCBW41TR	gi|100289769|gb|DQ523167.1|	Helicoverpa armigera truncated cadherin-like protein (BtR) gene, BtR-r1 allele, complete cds	87.57	185	16	3	564	741	3798	3982	3e-46	194
LQCBW41TR	gi|42374681|gb|AY452056.1|	Heliothis virescens sodium channel protein (hscp) gene, intron 25; and Noct-1 SINE element, complete sequence.	95.92	49	2	0	694	742	134	86	1e-12	83.4
LQCBW41TR	gi|3320616|gb|AF072458.1|HVHSCPPT1	Heliothis virescens voltage-gated sodium channel alpha subunit (hscp) gene, hscp-UCR-S allele, exons 1, 2, and 3.	91.28	195	12	1	561	750	223	29	3e-68	267
LQCBW41TR	gi|60299971|gb|AY789467.1|AY789466S2	Manduca sexta prophenoloxidase-activating proteinase-3 (PAP-3) gene, exons 2 through 8 and complete cds.	89.74	39	4	0	608	646	545	507	0.002	52.6
LQCBW41TR	gi|60299971|gb|AY789467.1|AY789466S2	Manduca sexta prophenoloxidase-activating proteinase-3 (PAP-3) gene, exons 2 through 8 and complete cds.	81.18	85	16	0	565	649	4095	4179	4e-09	71.8
LQCBW41TR	gi|85813219|gb|DQ354707.1|	Ostrinia nubilalis (European corn borer) clone T81 microsatellite sequence.	93.62	47	3	0	3	49	167	213	1e-09	73.7
LQCBW41TR	gi|87044996|gb|DQ373975.1|	Parnassius mnemosyne (clouded apollo, Lepidotera) clone PMN008 microsatellite sequences.	88.46	78	9	0	561	638	437	514	3e-17	98.7
LQCBW43TR	gi|22293484|emb|AJ487477.1|HVI487477	Heliothis virescens (tobacco budworm) mRNA for putative chemosensory receptor 2 (r1 gene)	82.84	134	21	1	334	465	2542	2409	2e-22	116
LQCBW46TF	gi|13241723|gb|AF325857.1|AF325856S2	Choristoneura fumiferana (spruce budworm) antifreeze protein (AFP-Iu1) gene, complete seq	90.83	109	10	0	628	736	654	546	2e-33	152
LQCBW46TF	gi|112382207|gb|DQ835587.1|	Choristoneura fumiferana antifreeze protein Iu1 gene, complete cds (spruce budworm)	90.83	109	10	0	628	736	4842	4734	2e-33	152
LQCBW46TF	gi|85813219|gb|DQ354707.1|	Ostrinia nubilalis (European corn borer) clone T81 microsatellite sequence.	89.52	124	12	1	614	736	211	88	5e-34	154
LQCBW46TR	gi|87133353|gb|DQ380826.1|	Arhopala epimuta (Lepidoptera) clone AEP037 microsatellite sequence.	83.81	105	14	1	50	151	283	387	1e-16	96.8
LQCBW46TR	gi|87133367|gb|DQ380840.1|	Arhopala epimuta (Lepidoptera) clone AEP063 microsatellite sequence.	87.23	47	6	0	298	344	408	362	0.0002	56.4
LQCBW46TR	gi|87133367|gb|DQ380840.1|	Arhopala epimuta (Lepidoptera) clone AEP063 microsatellite sequence.	82.18	101	18	0	51	151	588	488	6e-15	91.1
LQCBW46TR	gi|77696186|gb|DQ205092.1|	Colias eurytheme (orange sulphur butterfly) phosphoglucose isomerase (PGI) gene, complete cds.	89.8	49	5	0	296	344	8804	8756	2e-07	66.1
LQCBW46TR	gi|77696186|gb|DQ205092.1|	Colias eurytheme (orange sulphur butterfly) phosphoglucose isomerase (PGI) gene, complete cds.	96.72	61	2	0	91	151	8900	8840	1e-19	106
LQCBW46TR	gi|88866932|gb|DQ393975.1|	Cydia pomonella (codling moth) clone Cp4.161 microsatellite sequence.	82.35	102	18	0	50	151	265	366	2e-15	93
LQCBW46TR	gi|45477369|gb|AY556448.1|	Cydia pomonella (codling moth) microsatellite Cyd5 sequence.	93.02	43	3	0	102	144	58	16	2e-07	66.1
LQCBW46TR	gi|51127331|emb|AJ748325.1|	Heliothis virescens partial mRNA for putative chemosensory receptor 10.	90.2	102	10	0	50	151	1217	1318	2e-29	139
LQCBW46TR	gi|2894826|gb|U90756.1|U90756	Lymantria dispar (gypsy moth) vitellogenin gene, complete cds.	85.11	47	7	0	298	344	2266	2312	0.009	50.7
LQCBW46TR	gi|2894826|gb|U90756.1|U90756	Lymantria dispar (gypsy moth) vitellogenin gene, complete cds.	82.65	98	17	0	53	150	2084	2181	6e-15	91.1
LQCBW46TR	gi|6272645|gb|AF177661.1|AF177661	Yponomeuta cagnagellus (spindle ermine moth) pheromone binding protein (PBP) gene, complete cds	93.62	47	3	0	298	344	1689	1735	1e-09	73.7
LQCBW46TR	gi|6272645|gb|AF177661.1|AF177661	Yponomeuta cagnagellus (spindle ermine moth) pheromone binding protein (PBP) gene, complete cds	85.71	77	11	0	50	126	1386	1462	3e-13	85.3
LQCBW47TF	gi|87133333|gb|DQ380806.1|	Arhopala epimuta (Lepidoptera) clone AEP010 microsatellite sequence.	97.78	45	1	0	281	325	134	90	5e-12	81.4
LQCBW47TF	gi|89892017|gb|DQ417660.1|	Bombyx mandarina cytochrome P450 Cyp305b1v1 gene, 5' flanking region	88.64	44	5	0	282	325	2178	2135	0.0002	56.4
LQCBW47TF	gi|111036512|dbj|AB262389.1|	Bombyx mori BMWCP5, BMWCP4, BMWCP3, BMWCP2 genes for cuticle proteins (111kb)	95.12	41	2	0	281	321	31045	31005	5e-08	68
LQCBW47TF	gi|111036512|dbj|AB262389.1|	Bombyx mori BMWCP5, BMWCP4, BMWCP3, BMWCP2 genes for cuticle proteins (111kb)	86.67	45	6	0	281	325	8619	8663	0.002	52.6
LQCBW47TF	gi|81250406|gb|DQ243487.1|	Bombyx mori chromosome 05 microsatellite S0509-R sequence.	94.87	39	2	0	283	321	498	536	2e-07	66.1
LQCBW47TF	gi|87242964|gb|DQ383505.1|	Bombyx mori clone Bmsat125 microsatellite sequence.	89.13	46	5	0	280	325	217	172	1e-05	60.3
LQCBW47TF	gi|1871448|dbj|D66906.1|	Bombyx mori DNA for sorbitol dehydrogenase, complete cds.	88.64	44	5	0	282	325	4199	4242	0.0002	56.4
LQCBW47TF	gi|46359700|dbj|AB159446.1|	Bombyx mori DNA, chromosome 11, clone:559G11, complete sequence. (149kb)	84.78	46	7	0	280	325	125213	125258	0.032	48.8
LQCBW47TF	gi|46359701|dbj|AB159447.1|	Bombyx mori DNA, chromosome 13, clone:534E24, complete sequence.(124kb)	88.64	44	5	0	282	325	93839	93882	0.0002	56.4
LQCBW47TF	gi|46359699|dbj|AB159445.1|	Bombyx mori DNA, chromosome 2, clone:544H24, complete sequence. (205kb)	100	41	0	0	281	321	96540	96580	2e-11	79.5
LQCBW47TF	gi|46359699|dbj|AB159445.1|	Bombyx mori DNA, chromosome 2, clone:544H24, complete sequence. (205kb)	88.89	45	5	0	281	325	178465	178509	4e-05	58.4
LQCBW47TF	gi|46359699|dbj|AB159445.1|	Bombyx mori DNA, chromosome 2, clone:544H24, complete sequence. (205kb)	89.36	47	5	0	279	325	45457	45411	3e-06	62.2
LQCBW47TF	gi|57506561|dbj|AB126052.1|	Bombyx mori DNA, chromosome W, BAC clone 45J23S-3, non-LTR retrotransposon Kendo partial sequence.	88.89	45	5	0	281	325	339	383	4e-05	58.4
LQCBW47TF	gi|24637963|gb|AF541967.1|	Bombyx mori fibroin light chain gene, complete cds.	88.64	44	5	0	282	325	4943	4986	0.0002	56.4
LQCBW47TF	gi|289362|gb|M76430.1|BMOFLCEG	Bombyx mori fibroin light-chain gene, complete cds.	88.64	44	5	0	282	325	4942	4985	0.0002	56.4
LQCBW47TF	gi|1669556|dbj|D86623.1|	Bombyx mori gene, random amplified polymorphic DNA region.	88.89	45	5	0	281	325	171	215	4e-05	58.4
LQCBW47TF	gi|26050043|gb|AY083677.1|	Bombyx mori genomic sequence.	89.13	46	5	0	280	325	377	422	1e-05	60.3
LQCBW47TF	gi|7243248|dbj|AB032718.1|	Bombyx mori gypsy-Ty3-like retrotransposon Kabuki gene and nested retrotransposable elements.	88.89	45	5	0	281	325	18370	18414	4e-05	58.4
LQCBW47TF	gi|77696186|gb|DQ205092.1|	Colias eurytheme (orange sulphur butterfly) phosphoglucose isomerase (PGI) gene, complete cds.	100	42	0	0	280	321	9433	9474	5e-12	81.4
LQCBW47TF	gi|87133307|gb|DQ380780.1|	Drupadia theda (Lepidotera) clone DTH067 microsatellite sequence.	95.35	43	2	0	281	323	164	122	4e-09	71.8
LQCBW47TF	gi|103429151|emb|CT955980.4|	Heliconius melpomene DNA sequence from BAC clone AEHM-7G12, complete sequence (118kb)	94.59	37	2	0	289	325	61432	61468	1e-05	60.3
LQCBW47TF	gi|103429151|emb|CT955980.4|	Heliconius melpomene DNA sequence from BAC clone AEHM-7G12, complete sequence (118kb)	95.65	46	2	0	280	325	61027	61072	7e-11	77.6
LQCBW47TF	gi|103429151|emb|CT955980.4|	Heliconius melpomene DNA sequence from BAC clone AEHM-7G12, complete sequence (118kb)	93.62	47	3	0	281	327	67301	67255	1e-09	73.7
LQCBW47TF	gi|73663880|emb|CR974474.4|	Heliconius melpomene DNA sequence from clone AEHM-41C10, complete sequence.(118kb)	95.56	45	2	0	281	325	7626	7670	3e-10	75.7
LQCBW47TF	gi|73663880|emb|CR974474.4|	Heliconius melpomene DNA sequence from clone AEHM-41C10, complete sequence.(118kb)	95.56	45	2	0	281	325	69569	69613	3e-10	75.7
LQCBW47TF	gi|73663880|emb|CR974474.4|	Heliconius melpomene DNA sequence from clone AEHM-41C10, complete sequence.(118kb)	95.56	45	2	0	281	325	70754	70710	3e-10	75.7
LQCBW47TF	gi|89330260|emb|CT573313.6|	Heliconius melpomene DNA sequence from clone AEHM-46M10, complete sequence.(112kb)	90.62	32	3	0	281	312	80091	80122	0.47	44.9
LQCBW47TF	gi|52430030|gb|AY714876.1|	Helicoverpa armigera (cotton bollworm) E-cadherin (E-cadherin) gene, partial cds.	100	41	0	0	281	321	2218	2178	2e-11	79.5
LQCBW47TF	gi|100289769|gb|DQ523167.1|	Helicoverpa armigera truncated cadherin-like protein (BtR) gene, BtR-r1 allele, complete cds	100	41	0	0	281	321	298	258	2e-11	79.5
LQCBW47TF	gi|19702478|gb|AF487332.1|	Manduca sexta integrin betaPS gene, partial cds.	92.45	53	3	1	281	333	1299	1248	1e-08	69.9
LQCBW47TF	gi|84095069|dbj|AB220981.1|	Papilio xuthus (the swallowtail butterfly) GTPCHI a mRNA for GTP cyclohydrolase I isoform A, complete cds.	88.89	54	6	0	280	333	1248	1195	1e-08	69.9
LQCBW47TF	gi|84095071|dbj|AB220982.1|	Papilio xuthus (the swallowtail butterfly) GTPCHI b mRNA for GTP cyclohydrolase I isoform B, complete cds.	88.89	54	6	0	280	333	1237	1184	1e-08	69.9
LQCBW47TF	gi|32441954|gb|AY250748.1|	Reissita simonyi (Arabian burnet moth) clone RS-31 microsatellite sequence.	100	45	0	0	281	325	384	428	9e-14	87.2
LQCBW47TF	gi|41059098|gb|AY520439.1|	Anastrepha suspensa (Caribbean fruit fly) clone 1-5E microsatellite sequence.	88.89	45	5	0	281	325	429	385	4e-05	58.4
LQCBW50TF	gi|16756378|gb|AC093085.4|	Homo sapiens BAC clone RP11-732M2 from 2, complete sequence. (97kb)	90	30	3	0	51	80	51539	51510	6.7	41.1
LQCBW50TF	gi|15626379|emb|AL139379.14|	Human DNA sequence from clone RP11-358P11 on chromosome 13, complete seq (166kb)	87.88	33	4	0	37	69	143533	143501	6.7	41.1
LQCBW50TR	gi|22293484|emb|AJ487477.1|HVI487477	Heliothis virescens (tobacco budworm) mRNA for putative chemosensory receptor 2 (r1 gene)	86.15	65	9	0	612	676	2605	2669	1e-09	73.7
LQCBW52TF	gi|77696186|gb|DQ205092.1|	Colias eurytheme (orange sulphur butterfly) phosphoglucose isomerase (PGI) gene, complete cds.	84.62	65	10	0	485	549	4495	4431	5e-08	68
LQCBW52TF	gi|87133281|gb|DQ380754.1|	Drupadia theda (Lepidotera) clone DTH035 microsatellite sequence.	78.91	147	23	1	489	627	453	307	4e-16	94.9
LQCBW52TF	gi|87133282|gb|DQ380755.1|	Drupadia theda (Lepidotera) clone DTH037 microsatellite sequence.	81.13	106	20	0	489	594	242	347	2e-14	89.1
LQCBW52TF	gi|87133285|gb|DQ380758.1|	Drupadia theda (Lepidotera) clone DTH040 microsatellite sequence.	80.45	133	22	1	489	617	391	259	1e-16	96.8
LQCBW52TF	gi|103429151|emb|CT955980.4|	Heliconius melpomene DNA sequence from BAC clone AEHM-7G12, complete sequence (118kb)	89.36	47	5	0	580	626	45515	45469	3e-06	62.2
LQCBW52TF	gi|89330260|emb|CT573313.6|	Heliconius melpomene DNA sequence from clone AEHM-46M10, complete sequence.(112kb)	85.11	47	7	0	580	626	24252	24206	0.009	50.7
LQCBW52TF	gi|52430028|gb|AY714875.1|	Helicoverpa armigera (cotton bollworm) E-cadherin (E-cadherin) gene, E-cadherin-r2 allele, complete cds.	92.68	41	3	0	428	468	2021	2061	3e-06	62.2
LQCBW52TF	gi|52430030|gb|AY714876.1|	Helicoverpa armigera (cotton bollworm) E-cadherin (E-cadherin) gene, partial cds.	92.68	41	3	0	428	468	2030	2070	3e-06	62.2
LQCBW52TF	gi|17979860|gb|AF330630.1|AF330630	Helicoverpa armigera (cotton bollworm) microsatellite Ham4 sequence.	91.67	48	4	0	580	627	151	104	1e-08	69.9
LQCBW52TF	gi|83843267|gb|AY382615.2|	Helicoverpa armigera diapause hormone-pheromone biosynthesis activating peptide gene, complete cds.	83.05	59	10	0	445	503	4404	4462	0.0002	56.4
LQCBW52TF	gi|100289769|gb|DQ523167.1|	Helicoverpa armigera truncated cadherin-like protein (BtR) gene, BtR-r1 allele, complete cds	92.68	41	3	0	428	468	110	150	3e-06	62.2
LQCBW52TF	gi|51512139|gb|AY696174.1|	Plutella xylostella (diamondback moth) clone DBM01 microsatellite sequence.	92	50	4	0	580	629	276	227	1e-09	73.7
LQCBW52TF	gi|51512139|gb|AY696174.1|	Plutella xylostella (diamondback moth) clone DBM01 microsatellite sequence.	78.57	112	24	0	483	594	405	294	2e-11	79.5
LQCBW52TF	gi|103482860|emb|AM237401.1|	Plutella xylostella microsatellite DNA, clone TGA1B04 (diamondback moth)	80.92	152	21	1	483	626	535	384	2e-22	116
LQCBW52TF	gi|51242236|gb|AY603692.1|	Utetheisa ornatrix (Lepidotera) microsatellite Utor7 sequence.	92.11	38	3	0	580	617	216	253	0.0002	56.4
LQCBW52TF	gi|14009480|gb|AF254789.1|	Autographa californica( Baculovirus) nucleopolyhedrovirus mutant vsk-1d1, genomic seq	97.37	38	1	0	580	617	962	999	5e-08	68
LQCBW52TR	gi|22293484|emb|AJ487477.1|HVI487477	Heliothis virescens (tobacco budworm) mRNA for putative chemosensory receptor 2 (r1 gene)	88.72	133	14	1	671	802	2542	2410	9e-36	160
LQCBW52TR	gi|74356106|gb|AC157735.2|	Xenopus tropicalis (Silurana tropicalis, Amphibia) clone ISB1-375F6, complete sequence.	80.77	52	10	0	44	95	37235	37286	1.8	43
LQCBW54TR	gi|108755173|emb|CR376794.21|	Zebrafish DNA sequence from clone CH211-188F17 in linkage group 24, complete sequence (139kb)	88.57	35	4	0	72	106	45696	45662	0.47	44.9
LQCBW55TF	gi|37779294|gb|AY190966.1|	Biston betularia (pepper-and-salt moth) microsatellite BBCAA2A9-B1 sequence.	83.08	65	11	0	7	71	395	331	3e-06	62.2
LQCBW55TF	gi|41059098|gb|AY520439.1|	Anastrepha suspensa (Caribbean fruit fly) clone 1-5E microsatellite sequence.	92.42	66	5	0	6	71	282	347	3e-17	98.7
LQCBW55TR	gi|9892202|gb|AF261990.2|AF261990	Agrotis ipsilon (black cutworm moth) trypsin precursor AiT9 gene, promoter region and complete cds.	82.67	150	21	3	365	513	1178	1323	1e-20	110
LQCBW55TR	gi|21205871|gb|AF492474.1|	Helicoverpa armigera (cotton bollworm) diapause hormone and pheromone biosynthesis activating peptide (DH-PBAN) gene, complete cds.	88.03	117	14	0	297	413	311	195	4e-31	144
LQCBW55TR	gi|21205871|gb|AF492474.1|	Helicoverpa armigera (cotton bollworm) diapause hormone and pheromone biosynthesis activating peptide (DH-PBAN) gene, complete cds.	82	200	33	2	309	507	3446	3643	3e-35	158
LQCBW55TR	gi|52430028|gb|AY714875.1|	Helicoverpa armigera (cotton bollworm) E-cadherin (E-cadherin) gene, E-cadherin-r2 allele, complete cds.	88.89	63	7	0	297	359	606	668	5e-12	81.4
LQCBW55TR	gi|52430030|gb|AY714876.1|	Helicoverpa armigera (cotton bollworm) E-cadherin (E-cadherin) gene, partial cds.	88.89	63	7	0	297	359	606	668	5e-12	81.4
LQCBW55TR	gi|83843267|gb|AY382615.2|	Helicoverpa armigera diapause hormone-pheromone biosynthesis activating peptide gene, complete cds.	87.29	118	14	1	297	414	1171	1055	4e-27	131
LQCBW55TR	gi|83843267|gb|AY382615.2|	Helicoverpa armigera diapause hormone-pheromone biosynthesis activating peptide gene, complete cds.	77.52	129	28	1	437	565	3965	4092	4e-09	71.8
LQCBW55TR	gi|13398355|gb|AF297113.1|AF297113	Trichoplusia ni (cabbage looper) acyl-CoA delta-11 desaturase (PGd11Ds) gene, intron 1 and partial cds.	84.51	213	30	2	303	512	794	1006	6e-48	200
LQCBW56TR	gi|52430028|gb|AY714875.1|	Helicoverpa armigera (cotton bollworm) E-cadherin (E-cadherin) gene, E-cadherin-r2 allele, complete cds.	87.25	149	19	0	68	216	5888	5740	5e-41	177
LQCBW56TR	gi|100289769|gb|DQ523167.1|	Helicoverpa armigera truncated cadherin-like protein (BtR) gene, BtR-r1 allele, complete cds	87.25	149	19	0	68	216	3869	3721	5e-41	177
LQCBW56TR	gi|3320616|gb|AF072458.1|HVHSCPPT1	Heliothis virescens voltage-gated sodium channel alpha subunit (hscp) gene, hscp-UCR-S allele, exons 1, 2, and 3.	93.29	149	10	0	68	216	149	297	1e-56	229
LQCBW56TR	gi|87044996|gb|DQ373975.1|	Parnassius mnemosyne (clouded apollo, Lepidotera) clone PMN008 microsatellite sequences.	86.67	75	10	0	68	142	511	437	9e-14	87.2
LQCBW58TR	gi|100289747|gb|DQ523166.1|	Helicoverpa armigera cadherin-like protein (BtR) gene, complete cds	85.23	88	9	1	586	673	3757	3674	3e-13	85.3
LQCBW58TR	gi|4585646|emb|AL034554.8|HS994L9	Human DNA sequence from clone RP5-994L9 on chromosome 20p12.3-13, complete seq (137kb)	84.62	39	6	0	210	248	6008	5970	6.7	41.1
LQCBW59TF	gi|6272552|gb|AF102263.1|AF102263	Helicoverpa zea (corn earworm) clone S211 cytochrome P450 (CYP6B8) mRNA, complete cds	95.56	45	2	0	3	47	2227	2271	3e-10	75.7
LQCBW60TF	gi|37725354|gb|AY162267.1|	Lymantria dispar (gypsy moth)reverse transcriptase/integrase (pol) gene, complete cds; and transgenic Glyptapanteles indiensis polydnavirus sequence.	84.62	39	6	0	139	177	369	331	6.7	41.1
LQCBW64TF	gi|52430028|gb|AY714875.1|	Helicoverpa armigera (cotton bollworm) E-cadherin (E-cadherin) gene, E-cadherin-r2 allele, complete cds.	86.05	43	6	0	152	194	2061	2019	0.032	48.8
LQCBW64TF	gi|52430030|gb|AY714876.1|	Helicoverpa armigera (cotton bollworm) E-cadherin (E-cadherin) gene, partial cds.	86.05	43	6	0	152	194	2070	2028	0.032	48.8
LQCBW64TF	gi|100289769|gb|DQ523167.1|	Helicoverpa armigera truncated cadherin-like protein (BtR) gene, BtR-r1 allele, complete cds	86.05	43	6	0	152	194	150	108	0.032	48.8
LQCBW64TR	gi|56899956|gb|AC154391.1|	Medicago truncatula chromosome 7 BAC clone mth2-143d17, complete seq (123kb)	83.33	42	7	0	393	434	106304	106263	6.7	41.1
LQCBW67TR	gi|37779302|gb|AY190974.1|	Biston betularia (pepper-and-salt moth) microsatellite BBCAA12D5 sequence.	81.48	81	15	0	86	166	349	269	1e-08	69.9
LQCBW67TR	gi|37779294|gb|AY190966.1|	Biston betularia (pepper-and-salt moth) microsatellite BBCAA2A9-B1 sequence.	81.48	81	15	0	86	166	342	422	1e-08	69.9
LQCBW67TR	gi|80972676|gb|DQ242761.1|	Bombyx mori chromosome 27 microsatellite S2705-F sequence.	77.92	77	17	0	86	162	513	437	0.009	50.7
LQCBW67TR	gi|46359699|dbj|AB159445.1|	Bombyx mori DNA, chromosome 2, clone:544H24, complete sequence. (205kb)	81.67	60	11	0	97	156	103356	103297	0.002	52.6
LQCBW67TR	gi|46359699|dbj|AB159445.1|	Bombyx mori DNA, chromosome 2, clone:544H24, complete sequence. (205kb)	83.61	61	10	0	98	158	185587	185647	1e-05	60.3
LQCBW67TR	gi|46359699|dbj|AB159445.1|	Bombyx mori DNA, chromosome 2, clone:544H24, complete sequence. (205kb)	82.81	64	11	0	97	160	178537	178600	1e-05	60.3
LQCBW67TR	gi|21205871|gb|AF492474.1|	Helicoverpa armigera (cotton bollworm) diapause hormone and pheromone biosynthesis activating peptide (DH-PBAN) gene, complete cds.	84	100	16	0	87	186	1863	1764	8e-18	100
LQCBW67TR	gi|83843267|gb|AY382615.2|	Helicoverpa armigera diapause hormone-pheromone biosynthesis activating peptide gene, complete cds.	87.21	86	11	0	98	183	2981	2896	2e-18	102
LQCBW67TR	gi|83843267|gb|AY382615.2|	Helicoverpa armigera diapause hormone-pheromone biosynthesis activating peptide gene, complete cds.	83.17	101	17	0	85	185	4523	4423	1e-16	96.8
LQCBW67TR	gi|110348445|gb|DQ677233.1|	Helopeltis theivora clone HT1 microsatellite sequence	79.73	74	15	0	86	159	100	173	0.0002	56.4
LQCBW67TR	gi|69951436|gb|DQ075354.1|	Cotesia plutellae polydnavirus segment CpBV-S2, complete sequence.	82.09	67	12	0	98	164	7672	7606	1e-05	60.3
LQCBW69TF	gi|9892202|gb|AF261990.2|AF261990	Agrotis ipsilon (black cutworm moth) trypsin precursor AiT9 gene, promoter region and complete cds.	89.74	39	4	0	56	94	1285	1323	0.002	52.6
LQCBW69TF	gi|83843267|gb|AY382615.2|	Helicoverpa armigera diapause hormone-pheromone biosynthesis activating peptide gene, complete cds.	77.17	92	20	1	55	146	4002	4092	0.12	46.8
LQCBW70TR	gi|833752|gb|L42140.1|RPCAPTHOM	Precis coenia (buckeye, Lepidotera butterfly) apterous homeodomain protein mRNA, 3' end of cds.	78.62	159	34	0	365	523	23	181	7e-22	114
LQCBW71TR	gi|67477832|ref|XM_649260.1|	Entamoeba histolytica HM-1:IMSS latent nuclear antigen, putative (56.t00012) partial mRNA.	83.72	43	7	0	352	394	1524	1566	1.8	43
LQCBW72TF	gi|9892202|gb|AF261990.2|AF261990	Agrotis ipsilon (black cutworm moth) trypsin precursor AiT9 gene, promoter region and complete cds.	91.49	47	4	0	61	107	1178	1224	5e-08	68
LQCBW72TF	gi|103429151|emb|CT955980.4|	Heliconius melpomene DNA sequence from BAC clone AEHM-7G12, complete sequence (118kb)	84.21	57	9	0	422	478	18315	18371	4e-05	58.4
LQCBW72TF	gi|21205871|gb|AF492474.1|	Helicoverpa armigera (cotton bollworm) diapause hormone and pheromone biosynthesis activating peptide (DH-PBAN) gene, complete cds.	90.38	104	10	0	7	110	297	194	1e-30	142
LQCBW72TF	gi|21205871|gb|AF492474.1|	Helicoverpa armigera (cotton bollworm) diapause hormone and pheromone biosynthesis activating peptide (DH-PBAN) gene, complete cds.	81.41	199	35	1	6	204	3447	3643	9e-36	160
LQCBW72TF	gi|52430028|gb|AY714875.1|	Helicoverpa armigera (cotton bollworm) E-cadherin (E-cadherin) gene, E-cadherin-r2 allele, complete cds.	90	50	5	0	6	55	619	668	5e-08	68
LQCBW72TF	gi|52430030|gb|AY714876.1|	Helicoverpa armigera (cotton bollworm) E-cadherin (E-cadherin) gene, partial cds.	90	50	5	0	6	55	619	668	5e-08	68
LQCBW72TF	gi|83843267|gb|AY382615.2|	Helicoverpa armigera diapause hormone-pheromone biosynthesis activating peptide gene, complete cds.	93.26	89	6	0	21	109	1144	1056	8e-29	137
LQCBW72TF	gi|83843267|gb|AY382615.2|	Helicoverpa armigera diapause hormone-pheromone biosynthesis activating peptide gene, complete cds.	73.71	232	56	2	122	349	3953	4183	3e-10	75.7
LQCBW72TF	gi|13398351|gb|AF297109.1|AF297109	Helicoverpa zea (corn earworm) acyl-CoA delta-9-like desaturase (PGDs3) gene, introns 1 and 2 and partial cds.	94.44	36	2	0	27	62	1180	1145	4e-05	58.4
LQCBW72TF	gi|13398355|gb|AF297113.1|AF297113	Trichoplusia ni (cabbage looper) acyl-CoA delta-11 desaturase (PGd11Ds) gene, intron 1 and partial cds.	84.41	186	27	1	6	189	801	986	4e-42	181
LQCBW73TR	gi|33327734|gb|AF530471.1|	Antheraea mylitta (lepidptera) Bmc1-like and Yamato-like retrotransposon seq	83.75	80	10	1	638	714	301	380	1e-08	69.9
LQCBW73TR	gi|12964671|dbj|AB055223.1|	Bombyx mandarina Pao-like LTR retrotransposon Yamato DNA, partial seq	88.89	90	7	1	638	724	6360	6449	1e-19	106
LQCBW73TR	gi|22474505|dbj|AB090307.1|	Bombyx mori Bmfkbp13, Bmhepa, Bmhig, Bm6922, Bmlap, Bmprojectin, Bmkettin, Bmtitin1 genes, partial and complete cds. (160kb)	84.13	63	10	0	668	730	131404	131466	8e-07	64.1
LQCBW73TR	gi|111036512|dbj|AB262389.1|	Bombyx mori BMWCP5, BMWCP4, BMWCP3, BMWCP2 genes for cuticle proteins (111kb)	82.93	123	14	2	641	756	30921	31043	1e-16	96.8
LQCBW73TR	gi|81250487|gb|DQ243568.1|	Bombyx mori chromosome 12 microsatellite S1206-R sequence.	86.78	121	9	2	643	756	737	617	2e-25	125
LQCBW73TR	gi|80972772|gb|DQ242857.1|	Bombyx mori chromosome 27 microsatellite S2713-F sequence.	83.33	96	13	1	638	730	552	647	1e-12	83.4
LQCBW73TR	gi|46359699|dbj|AB159445.1|	Bombyx mori DNA, chromosome 2, clone:544H24, complete sequence. (205kb)	91.4	93	4	1	668	756	96634	96542	9e-25	123
LQCBW73TR	gi|77696186|gb|DQ205092.1|	Colias eurytheme (orange sulphur butterfly) phosphoglucose isomerase (PGI) gene, complete cds.	87.1	124	9	2	640	756	9559	9436	6e-26	127
LQCBW73TR	gi|104161878|emb|AJ972594.1|	Dendrolimus punctatus microsatellite DNA, locus DpSSR2 (the masson pine moth)	87.37	95	9	1	638	729	153	59	5e-19	104
LQCBW73TR	gi|73663880|emb|CR974474.4|	Heliconius melpomene DNA sequence from clone AEHM-41C10, complete sequence.(118kb)	80	75	11	1	686	756	98830	98756	0.032	48.8
LQCBW73TR	gi|89330260|emb|CT573313.6|	Heliconius melpomene DNA sequence from clone AEHM-46M10, complete sequence.(112kb)	81.33	75	10	1	686	756	461	387	0.0006	54.5
LQCBW73TR	gi|52430028|gb|AY714875.1|	Helicoverpa armigera (cotton bollworm) E-cadherin (E-cadherin) gene, E-cadherin-r2 allele, complete cds.	87.25	102	10	1	632	730	2076	2177	3e-21	112
LQCBW73TR	gi|52430030|gb|AY714876.1|	Helicoverpa armigera (cotton bollworm) E-cadherin (E-cadherin) gene, partial cds.	87.12	132	10	2	632	756	2085	2216	8e-29	137
LQCBW73TR	gi|100289769|gb|DQ523167.1|	Helicoverpa armigera truncated cadherin-like protein (BtR) gene, BtR-r1 allele, complete cds	87.12	132	10	2	632	756	165	296	8e-29	137
LQCBW73TR	gi|7239258|gb|AF226857.1|	Manduca sexta hemolymph juvenile hormone binding protein precursor, gene, complete cds.	87.72	57	7	0	698	754	3942	3886	1e-08	69.9
LQCBW73TR	gi|19702478|gb|AF487332.1|	Manduca sexta integrin betaPS gene, partial cds.	82.42	91	13	1	643	730	1174	1264	1e-09	73.7
LQCBW73TR	gi|84095069|dbj|AB220981.1|	Papilio xuthus (the swallowtail butterfly) GTPCHI a mRNA for GTP cyclohydrolase I isoform A, complete cds.	94.64	56	3	0	675	730	1156	1211	6e-15	91.1
LQCBW73TR	gi|84095071|dbj|AB220982.1|	Papilio xuthus (the swallowtail butterfly) GTPCHI b mRNA for GTP cyclohydrolase I isoform B, complete cds.	94.64	56	3	0	675	730	1145	1200	6e-15	91.1
LQCBW73TR	gi|42528314|gb|AY497537.1|	Saucrobotys futilalis (dogbane pyralid moth) microsatellite SAFUU4 sequence.	89.69	97	6	2	638	730	147	243	1e-20	110
LQCBW73TR	gi|42528315|gb|AY497538.1|	Saucrobotys futilalis (dogbane pyralid moth) microsatellite SAFUU7 sequence.	88.54	96	8	1	638	730	150	245	3e-21	112
LQCBW73TR	gi|27447981|gb|AF280891.1|	Spodoptera frugiperda (fall armyworm) alpha-amylase (Amy2) gene, complete cds.	88.16	76	4	2	685	756	2807	2881	3e-10	75.7
LQCBW74TR	gi|33327734|gb|AF530471.1|	Antheraea mylitta (lepidptera) Bmc1-like and Yamato-like retrotransposon seq	81.03	58	11	0	453	510	1101	1044	0.032	48.8
LQCBW74TR	gi|12964671|dbj|AB055223.1|	Bombyx mandarina Pao-like LTR retrotransposon Yamato DNA, partial seq	83.33	78	13	0	434	511	6363	6440	3e-10	75.7
LQCBW74TR	gi|22474505|dbj|AB090307.1|	Bombyx mori Bmfkbp13, Bmhepa, Bmhig, Bm6922, Bmlap, Bmprojectin, Bmkettin, Bmtitin1 genes, partial and complete cds. (160kb)	85.71	63	9	0	452	514	131392	131454	1e-08	69.9
LQCBW74TR	gi|111036512|dbj|AB262389.1|	Bombyx mori BMWCP5, BMWCP4, BMWCP3, BMWCP2 genes for cuticle proteins (111kb)	83.54	79	13	0	433	511	30920	30998	7e-11	77.6
LQCBW74TR	gi|81250487|gb|DQ243568.1|	Bombyx mori chromosome 12 microsatellite S1206-R sequence.	85.92	71	10	0	441	511	732	662	5e-12	81.4
LQCBW74TR	gi|46359699|dbj|AB159445.1|	Bombyx mori DNA, chromosome 2, clone:544H24, complete sequence. (205kb)	90.74	54	5	0	458	511	96640	96587	3e-10	75.7
LQCBW74TR	gi|77696186|gb|DQ205092.1|	Colias eurytheme (orange sulphur butterfly) phosphoglucose isomerase (PGI) gene, complete cds.	84	75	12	0	434	508	9558	9484	3e-10	75.7
LQCBW75TF	gi|159251|gb|M80588.1|HVPPBANP	Helicoverpa zea (corn earworm) pheromone biosynthesis activating neuropeptide (PBAN) gene, partial cds.	81.82	66	12	0	513	578	439	504	4e-05	58.4
LQCBW75TR	gi|6272552|gb|AF102263.1|AF102263	Helicoverpa zea (corn earworm) clone S211 cytochrome P450 (CYP6B8) mRNA, complete cds	90.14	71	7	0	98	168	2201	2271	1e-16	96.8
LQCBW75TR	gi|6272552|gb|AF102263.1|AF102263	Helicoverpa zea (corn earworm) clone S211 cytochrome P450 (CYP6B8) mRNA, complete cds	90.14	71	7	0	262	332	2201	2271	1e-16	96.8
LQCBW75TR	gi|6272552|gb|AF102263.1|AF102263	Helicoverpa zea (corn earworm) clone S211 cytochrome P450 (CYP6B8) mRNA, complete cds	90.14	71	7	0	426	496	2201	2271	1e-16	96.8
LQCBW76TR	gi|21205871|gb|AF492474.1|	Helicoverpa armigera (cotton bollworm) diapause hormone and pheromone biosynthesis activating peptide (DH-PBAN) gene, complete cds.	87.23	47	6	0	848	894	285	239	0.0002	56.4
LQCBW76TR	gi|83843267|gb|AY382615.2|	Helicoverpa armigera diapause hormone-pheromone biosynthesis activating peptide gene, complete cds.	87.5	48	6	0	847	894	1147	1100	4e-05	58.4
LQCBW77TR	gi|94173539|gb|AC155974.2|	Xenopus tropicalis (Silurana tropicalis) clone CH216-49N3, complete sequence.(104kb)	84.81	79	12	0	40	118	100502	100580	1e-12	83.4
LQCBW78TF	gi|26024154|gb|AC125225.4|	Mus musculus (house mouse) BAC clone RP23-36I17 from 6, complete sequence.(215kb)	88.89	36	4	0	66	101	9144	9179	0.12	46.8
LQCBW78TR	gi|87133301|gb|DQ380774.1|	Drupadia theda (Lepidotera) clone DTH061 microsatellite sequence.	81.21	149	26	1	29	175	393	541	2e-22	116
LQCBW78TR	gi|87133319|gb|DQ380792.1|	Drupadia theda (Lepidotera) clone DTH084 microsatellite sequence.	87.5	64	8	0	83	146	9	72	7e-11	77.6
LQCBW78TR	gi|52430028|gb|AY714875.1|	Helicoverpa armigera (cotton bollworm) E-cadherin (E-cadherin) gene, E-cadherin-r2 allele, complete cds.	91.21	239	19	2	10	246	5763	6001	8e-84	319
LQCBW78TR	gi|100289769|gb|DQ523167.1|	Helicoverpa armigera truncated cadherin-like protein (BtR) gene, BtR-r1 allele, complete cds	90.79	239	20	2	10	246	3744	3982	4e-82	314
LQCBW78TR	gi|42374681|gb|AY452056.1|	Heliothis virescens sodium channel protein (hscp) gene, intron 25; and Noct-1 SINE element, complete sequence.	85.12	121	18	0	200	320	133	13	2e-26	129
LQCBW78TR	gi|3320616|gb|AF072458.1|HVHSCPPT1	Heliothis virescens voltage-gated sodium channel alpha subunit (hscp) gene, hscp-UCR-S allele, exons 1, 2, and 3.	93.96	265	16	0	9	273	275	11	2e-113	417
LQCBW78TR	gi|7239258|gb|AF226857.1|	Manduca sexta hemolymph juvenile hormone binding protein precursor, gene, complete cds.	90.41	146	10	1	658	803	2045	2186	5e-45	191
LQCBW78TR	gi|60299970|gb|AY789466.1|AY789466S1	Manduca sexta prophenoloxidase-activating proteinase-3 (PAP-3) gene, exon 1.	78.68	136	26	2	15	150	1896	2028	3e-10	75.7
LQCBW78TR	gi|60299971|gb|AY789467.1|AY789466S2	Manduca sexta prophenoloxidase-activating proteinase-3 (PAP-3) gene, exons 2 through 8 and complete cds.	88	50	6	0	101	150	552	503	3e-06	62.2
LQCBW78TR	gi|3372755|gb|AF062751.1|AF062751	Manduca sexta soluble guanylyl cyclase beta-1 subunit mRNA, complete cds.	85.25	61	9	0	88	148	2525	2465	2e-07	66.1
LQCBW78TR	gi|159488|gb|M28395.1|MOTARYBA	Manduca sexta arylphorin beta subunit gene, complete cds	90.21	143	14	0	661	803	146	4	3e-46	194
LQCBW78TR	gi|114842948|gb|DQ887770.1|	Ostrinia furnacalis (asian corn borer) chitinase gene, complete cds.	90.51	137	13	0	661	797	483	619	2e-44	189
LQCBW78TR	gi|87044996|gb|DQ373975.1|	Parnassius mnemosyne (clouded apollo, Lepidotera) clone PMN008 microsatellite sequences.	86.49	74	10	0	65	138	441	514	3e-13	85.3
LQCBW80TR	gi|33327734|gb|AF530471.1|	Antheraea mylitta (lepidptera) Bmc1-like and Yamato-like retrotransposon seq	90	50	5	0	855	904	318	367	5e-08	68
LQCBW80TR	gi|12964671|dbj|AB055223.1|	Bombyx mandarina Pao-like LTR retrotransposon Yamato DNA, partial seq	90.77	65	6	0	838	902	6360	6424	6e-15	91.1
LQCBW80TR	gi|22474505|dbj|AB090307.1|	Bombyx mori Bmfkbp13, Bmhepa, Bmhig, Bm6922, Bmlap, Bmprojectin, Bmkettin, Bmtitin1 genes, partial and complete cds. (160kb)	91.3	46	4	0	859	904	131392	131437	2e-07	66.1
LQCBW80TR	gi|111036512|dbj|AB262389.1|	Bombyx mori BMWCP5, BMWCP4, BMWCP3, BMWCP2 genes for cuticle proteins (111kb)	88.68	53	6	0	844	896	30924	30976	5e-08	68
LQCBW80TR	gi|81250487|gb|DQ243568.1|	Bombyx mori chromosome 12 microsatellite S1206-R sequence.	91.8	61	5	0	844	904	736	676	2e-15	93
LQCBW80TR	gi|80972772|gb|DQ242857.1|	Bombyx mori chromosome 27 microsatellite S2713-F sequence.	89.39	66	7	0	838	903	552	617	9e-14	87.2
LQCBW80TR	gi|46359699|dbj|AB159445.1|	Bombyx mori DNA, chromosome 2, clone:544H24, complete sequence. (205kb)	100	40	0	0	865	904	96640	96601	7e-11	77.6
LQCBW80TR	gi|77696186|gb|DQ205092.1|	Colias eurytheme (orange sulphur butterfly) phosphoglucose isomerase (PGI) gene, complete cds.	90.77	65	6	0	840	904	9559	9495	6e-15	91.1
LQCBW80TR	gi|104161878|emb|AJ972594.1|	Dendrolimus punctatus microsatellite DNA, locus DpSSR2 (the masson pine moth)	88.06	67	8	0	838	904	153	87	1e-12	83.4
LQCBW80TR	gi|52430028|gb|AY714875.1|	Helicoverpa armigera (cotton bollworm) E-cadherin (E-cadherin) gene, E-cadherin-r2 allele, complete cds.	84.73	131	17	2	774	904	2021	2148	5e-23	117
LQCBW80TR	gi|52430030|gb|AY714876.1|	Helicoverpa armigera (cotton bollworm) E-cadherin (E-cadherin) gene, partial cds.	84.73	131	17	2	774	904	2030	2157	5e-23	117
LQCBW80TR	gi|100289769|gb|DQ523167.1|	Helicoverpa armigera truncated cadherin-like protein (BtR) gene, BtR-r1 allele, complete cds	84.73	131	17	2	774	904	110	237	5e-23	117
LQCBW80TR	gi|22293484|emb|AJ487477.1|HVI487477	Heliothis virescens (tobacco budworm) mRNA for putative chemosensory receptor 2 (r1 gene)	90.28	144	13	1	70	212	2410	2553	7e-44	187
LQCBW80TR	gi|42528314|gb|AY497537.1|	Saucrobotys futilalis (dogbane pyralid moth) microsatellite SAFUU4 sequence.	91.18	68	5	1	838	904	147	214	9e-14	87.2
LQCBW80TR	gi|42528315|gb|AY497538.1|	Saucrobotys futilalis (dogbane pyralid moth) microsatellite SAFUU7 sequence.	92.54	67	5	0	838	904	150	216	8e-18	100
LQCBW80TR	gi|27447981|gb|AF280891.1|	Spodoptera frugiperda (fall armyworm) alpha-amylase (Amy2) gene, complete cds.	77.61	67	15	0	838	904	2757	2823	1.8	43
LQCBW82TF	gi|52430028|gb|AY714875.1|	Helicoverpa armigera (cotton bollworm) E-cadherin (E-cadherin) gene, E-cadherin-r2 allele, complete cds.	87.04	54	7	0	20	73	5770	5717	8e-07	64.1
LQCBW82TF	gi|100289769|gb|DQ523167.1|	Helicoverpa armigera truncated cadherin-like protein (BtR) gene, BtR-r1 allele, complete cds	87.04	54	7	0	20	73	3751	3698	8e-07	64.1
LQCBW82TF	gi|3320616|gb|AF072458.1|HVHSCPPT1	Heliothis virescens voltage-gated sodium channel alpha subunit (hscp) gene, hscp-UCR-S allele, exons 1, 2, and 3.	95.71	70	3	0	6	75	253	322	5e-23	117
LQCBW82TR	gi|111036512|dbj|AB262389.1|	Bombyx mori BMWCP5, BMWCP4, BMWCP3, BMWCP2 genes for cuticle proteins (111kb)	87.8	41	5	0	270	310	59651	59691	0.009	50.7
LQCBW82TR	gi|22293484|emb|AJ487477.1|HVI487477	Heliothis virescens (tobacco budworm) mRNA for putative chemosensory receptor 2 (r1 gene)	90.14	71	7	0	364	434	2670	2600	1e-16	96.8
LQCBW84TR	gi|110764744|ref|XR_014890.1|	PREDICTED: Apis mellifera similar to NADH-ubiquinone oxidoreductase 75 kDa subunit, mitochondrial precursor (Complex I-75Kd) (CI-75Kd) (LOC726035), mRNA	80.7	57	11	0	682	738	360	416	0.12	46.8
LQCBW84TR	gi|74005202|ref|XM_536039.2|	Canis familiaris (dog) similar to NADH dehydrogenase (ubiquinone) Fe-S protein 1, 75kDa precursor, transcript variant 1(LOC478880), mRNA. PREDECTED	85.42	48	7	0	682	729	345	392	0.002	52.6
LQCBW84TR	gi|74005203|ref|XM_854477.1|	Canis familiaris (dog) similar to NADH dehydrogenase (ubiquinone) Fe-S protein 1, 75kDa precursor, transcript variant 2 (LOC478880), mRNA. PREDECTED	85.42	48	7	0	682	729	345	392	0.002	52.6
LQCBW84TR	gi|74005205|ref|XM_854515.1|	Canis familiaris (dog) similar to NADH dehydrogenase (ubiquinone) Fe-S protein 1, 75kDa precursor, transcript variant 3 (LOC478880), mRNA. PREDECTED	85.42	48	7	0	682	729	345	392	0.002	52.6
LQCBW84TR	gi|74005207|ref|XM_854543.1|	Canis familiaris (dog) similar to NADH dehydrogenase (ubiquinone) Fe-S protein 1, 75kDa precursor, transcript variant 4 (LOC478880), mRNA. PREDECTED	85.42	48	7	0	682	729	345	392	0.002	52.6
LQCBW84TR	gi|74005209|ref|XM_854571.1|	Canis familiaris (dog) similar to NADH dehydrogenase (ubiquinone) Fe-S protein 1, 75kDa precursor, transcript variant 6 (LOC478880), mRNA. PREDECTED	85.42	48	7	0	682	729	345	392	0.002	52.6
LQCBW84TR	gi|74005211|ref|XM_854604.1|	Canis familiaris (dog) similar to NADH dehydrogenase (ubiquinone) Fe-S protein 1, 75kDa precursor, transcript variant 7 (LOC478880), mRNA. PREDECTED	85.42	48	7	0	682	729	345	392	0.002	52.6
LQCBW84TR	gi|74005213|ref|XM_854636.1|	Canis familiaris (dog) similar to NADH dehydrogenase (ubiquinone) Fe-S protein 1, 75kDa precursor, transcript variant 8 (LOC478880), mRNA. PREDECTED	85.42	48	7	0	682	729	345	392	0.002	52.6
LQCBW84TR	gi|74005215|ref|XM_854665.1|	Canis familiaris (dog) similar to NADH dehydrogenase (ubiquinone) Fe-S protein 1, 75kDa precursor, transcript variant 9 (LOC478880), mRNA. PREDECTED	85.42	48	7	0	682	729	401	448	0.002	52.6
LQCBW84TR	gi|26097965|dbj|AK078590.1|	Mus musculus (house mouse) 11 days embryo gonad cDNA, RIKEN full-length enriched library, clone:7030412O03	79.31	58	12	0	682	739	274	331	1.8	43
LQCBW84TR	gi|26331821|dbj|AK036926.1|	Mus musculus (house mouse) 11 days embryo gonad cDNA, RIKEN full-length enriched library, clone:9930026A05	81.03	58	11	0	682	739	293	350	0.032	48.8
LQCBW84TR	gi|21704019|ref|NM_145518.1|;gi|13879365|gb|BC006660.1|	Mus musculus (house mouse) NADH dehydrogenase (ubiquinone) Fe-S protein 1 (Ndufs1), mRNA.	81.03	58	11	0	682	739	315	372	0.032	48.8
LQCBW84TR	gi|15929756|gb|BC015300.1|	Mus musculus (house mouse) NADH dehydrogenase (ubiquinone) Fe-S protein 1, mRNA (cDNA clone MGC:19199 IMAGE:4236882), complete cds.	81.03	58	11	0	682	739	248	305	0.032	48.8
LQCBW84TR	gi|74186843|dbj|AK034597.1|	Mus musculus 12 days embryo embryonic body between diaphragm region and neck cDNA, RIKEN full-length enriched library, clone:9430013A22 product:NADH dehydrogenase (ubiquinone) Fe-S protein 1, full insert sequence	81.03	58	11	0	682	739	497	554	0.032	48.8
LQCBW84TR	gi|74198537|dbj|AK167705.1|	Mus musculus 12 days pregnant adult female placenta cDNA, RIKEN full-length enriched library, clone:I530029A22 product:NADH dehydrogenase (ubiquinone) Fe-S protein 1, full insert sequence	81.03	58	11	0	682	739	276	333	0.032	48.8
LQCBW84TR	gi|74147039|dbj|AK146814.1|	Mus musculus 16 days embryo heart cDNA, RIKEN full-length enriched library, clone:I920061D05 product:NADH dehydrogenase (ubiquinone) Fe-S protein 1, full insert sequence	81.03	58	11	0	682	739	446	503	0.032	48.8
LQCBW84TR	gi|74218505|dbj|AK142711.1|	Mus musculus 16 days neonate heart cDNA, RIKEN full-length enriched library, clone:D830019B05 product:NADH dehydrogenase (ubiquinone) Fe-S protein 1, full insert sequence	81.03	58	11	0	682	739	308	365	0.032	48.8
LQCBW84TR	gi|74151566|dbj|AK166604.1|	Mus musculus 4 cells embryo 4 cells cDNA, RIKEN full-length enriched library, clone:I0C0034O09 product:NADH dehydrogenase (ubiquinone) Fe-S protein 1, full insert sequence	81.03	58	11	0	682	739	379	436	0.032	48.8
LQCBW84TR	gi|56002253|dbj|AK178076.1|	Mus musculus cDNA, clone:Y0G0105F12, strand:plus, reference:ENSEMBL:Mouse-Transcript-ENST:ENSMUST00000027111, based on BLAST search	81.03	58	11	0	682	739	198	255	0.032	48.8
LQCBW84TR	gi|56004994|dbj|AK180817.1|	Mus musculus cDNA, clone:Y0G0116A02, strand:minus, reference:ENSEMBL:Mouse-Transcript-ENST:ENSMUST00000027111, based on BLAST search	78.46	65	14	0	682	746	77	141	0.47	44.9
LQCBW84TR	gi|52631148|gb|AY724535.1|	Rattus norvegicus (Norway rat) clone UI-R-FJ0-cqa-p-16-0-UI unknown mRNA.	82.76	58	10	0	682	739	248	305	0.0006	54.5
LQCBW84TR	gi|53850627|ref|NM_001005550.1|;gi|51858650|gb|BC081892.1|	Rattus norvegicus (Norway rat) NADH dehydrogenase (ubiquinone) Fe-S protein 1 (Ndufs1), mRNA.	82.76	58	10	0	682	739	248	305	0.0006	54.5
LQCBW84TR	gi|60598155|gb|AY809738.1|	Schistosoma japonicum SJCHGC05264 protein mRNA, partial cds.	84.62	39	6	0	692	730	294	332	6.7	41.1
LQCBW84TR	gi|115551776|dbj|AK236182.1|	Sus scrofa (pig) mRNA, clone:OVRM10161E01, expressed in ovary.	81.48	54	10	0	682	735	325	378	0.12	46.8
LQCBW84TR	gi|29437196|gb|BC049394.1|	Xenopus laevis NADH dehydrogenase (ubiquinone) Fe-S protein 1, 75kDa (NADH-coenzyme Q reductase), mRNA (cDNA clone MGC:53276 IMAGE:5570071), complete cds.	81.13	53	10	0	686	738	254	306	0.47	44.9
LQCBW84TR	gi|91798527|gb|CP000319.1|	Nitrobacter hamburgensis (bacteria) X14, complete genome.	78.95	57	12	0	683	739	2465062	2465006	6.7	41.1
LQCBW84TR	gi|74419069|gb|CP000115.1|	Nitrobacter winogradskyi (bacteria) Nb-255, complete genome.	78.95	57	12	0	683	739	2065598	2065542	6.7	41.1
LQCBW84TR	gi|77386383|gb|CP000143.1|	Rhodobacter sphaeroides (bacteria) 2.4.1 chromosome 1, complete genome.	78.95	57	12	0	683	739	1163984	1164040	6.7	41.1
LQCBW84TR	gi|39649689|emb|BX572602.1|	Rhodopseudomonas palustris (bacteria) CGA009 complete genome; segment 10/16.	80.7	57	11	0	683	739	191086	191030	0.12	46.8
LQCBW84TR	gi|98975575|gb|CP000356.1|	Sphingopyxis alaskensis (bacteria) RB2256, complete genome.	78.95	57	12	0	683	739	1364640	1364584	6.7	41.1
LQCBW84TR	gi|18478915|gb|AF373870.1|	Wolbachia endosymbiont of Brugia malayi (bacteria) clone 03K15 sequence.	82	50	9	0	683	732	21422	21471	0.47	44.9
LQCBW84TR	gi|58262785|ref|XM_568803.1|	Cryptococcus neoformans var. neoformans (fungi) JEC21 NADH-ubiquinone oxidoreductase (CNB01310) partial mRNA.	83.33	48	8	0	682	729	303	350	0.12	46.8
LQCBW88TF	gi|159251|gb|M80588.1|HVPPBANP	Helicoverpa zea (corn earworm) pheromone biosynthesis activating neuropeptide (PBAN) gene, partial cds.	82	50	9	0	269	318	506	457	0.47	44.9
LQCBW89TR	gi|87133367|gb|DQ380840.1|	Arhopala epimuta (Lepidoptera) clone AEP063 microsatellite sequence.	90.38	52	5	0	537	588	359	410	4e-09	71.8
LQCBW89TR	gi|77696186|gb|DQ205092.1|	Colias eurytheme (orange sulphur butterfly) phosphoglucose isomerase (PGI) gene, complete cds.	89.8	49	5	0	538	586	8754	8802	2e-07	66.1
LQCBW89TR	gi|51127331|emb|AJ748325.1|	Heliothis virescens partial mRNA for putative chemosensory receptor 10.	92.16	51	4	0	538	588	1476	1426	3e-10	75.7
LQCBW89TR	gi|2894826|gb|U90756.1|U90756	Lymantria dispar (gypsy moth) vitellogenin gene, complete cds.	89.29	56	5	1	535	590	2316	2262	8e-07	64.1
LQCBW89TR	gi|6272645|gb|AF177661.1|AF177661	Yponomeuta cagnagellus (spindle ermine moth) pheromone binding protein (PBP) gene, complete cds	93.33	60	4	0	535	594	1740	1681	2e-15	93
LQCBW90TR	gi|51127339|emb|AJ748329.1|	Heliothis virescens mRNA for putative chemosensory receptor 14.	86.54	52	7	0	330	381	1597	1546	1e-05	60.3
LQCBW92TF	gi|91982117|gb|DQ457003.1|	Plutella xylostella multiple nucleopolyhedrovirus isolate CL3, complete genome.	93.66	142	9	0	672	813	50438	50579	3e-54	221
LQCBW93TF	gi|91982117|gb|DQ457003.1|	Plutella xylostella multiple nucleopolyhedrovirus isolate CL3, complete genome.	96.49	57	2	0	1	57	51199	51143	3e-17	98.7
LQCBW93TF	gi|91982117|gb|DQ457003.1|	Plutella xylostella multiple nucleopolyhedrovirus isolate CL3, complete genome.	80.21	96	19	0	180	275	50861	50766	3e-10	75.7
LQCBW93TF	gi|91982117|gb|DQ457003.1|	Plutella xylostella multiple nucleopolyhedrovirus isolate CL3, complete genome.	95.1	245	12	0	94	338	51082	50838	1e-108	402
LQCBW94TR	gi|52430028|gb|AY714875.1|	Helicoverpa armigera (cotton bollworm) E-cadherin (E-cadherin) gene, E-cadherin-r2 allele, complete cds.	87.76	49	6	0	179	227	602	650	1e-05	60.3
LQCBW94TR	gi|52430030|gb|AY714876.1|	Helicoverpa armigera (cotton bollworm) E-cadherin (E-cadherin) gene, partial cds.	87.76	49	6	0	179	227	602	650	1e-05	60.3
LQCBW96TR	gi|46359699|dbj|AB159445.1|	Bombyx mori DNA, chromosome 2, clone:544H24, complete sequence. (205kb)	89.47	38	4	0	2	39	96587	96550	0.009	50.7
LQCBW96TR	gi|77696186|gb|DQ205092.1|	Colias eurytheme (orange sulphur butterfly) phosphoglucose isomerase (PGI) gene, complete cds.	89.47	38	4	0	2	39	9481	9444	0.009	50.7
LQCBW96TR	gi|87133301|gb|DQ380774.1|	Drupadia theda (Lepidotera) clone DTH061 microsatellite sequence.	87.36	87	9	1	662	746	544	458	4e-16	94.9
LQCBW96TR	gi|87133319|gb|DQ380792.1|	Drupadia theda (Lepidotera) clone DTH084 microsatellite sequence.	85.06	87	10	2	662	746	105	20	1e-09	73.7
LQCBW96TR	gi|52430028|gb|AY714875.1|	Helicoverpa armigera (cotton bollworm) E-cadherin (E-cadherin) gene, E-cadherin-r2 allele, complete cds.	94.19	155	7	2	594	746	6001	5847	5e-56	227
LQCBW96TR	gi|52430030|gb|AY714876.1|	Helicoverpa armigera (cotton bollworm) E-cadherin (E-cadherin) gene, partial cds.	89.47	38	4	0	2	39	2171	2208	0.009	50.7
LQCBW96TR	gi|100289769|gb|DQ523167.1|	Helicoverpa armigera truncated cadherin-like protein (BtR) gene, BtR-r1 allele, complete cds	89.47	38	4	0	2	39	251	288	0.009	50.7
LQCBW96TR	gi|100289769|gb|DQ523167.1|	Helicoverpa armigera truncated cadherin-like protein (BtR) gene, BtR-r1 allele, complete cds	93.55	155	8	2	594	746	3982	3828	3e-54	221
LQCBW96TR	gi|42374681|gb|AY452056.1|	Heliothis virescens sodium channel protein (hscp) gene, intron 25; and Noct-1 SINE element, complete sequence.	89.55	134	12	2	519	650	11	144	3e-35	158
LQCBW96TR	gi|3320616|gb|AF072458.1|HVHSCPPT1	Heliothis virescens voltage-gated sodium channel alpha subunit (hscp) gene, hscp-UCR-S allele, exons 1, 2, and 3.	90.73	259	9	2	560	817	4	248	3e-90	341
LQCBW96TR	gi|60299971|gb|AY789467.1|AY789466S2	Manduca sexta prophenoloxidase-activating proteinase-3 (PAP-3) gene, exons 2 through 8 and complete cds.	88.37	43	5	0	690	732	503	545	0.0006	54.5
LQCBW96TR	gi|3372755|gb|AF062751.1|AF062751	Manduca sexta soluble guanylyl cyclase beta-1 subunit mRNA, complete cds.	87.8	41	5	0	692	732	2465	2505	0.009	50.7
