# Supplementary material for: Construction and sequence sampling of deep-coverage, large-insert BAC libraries for three model lepidopteran species
Source: BMC Genomics. 2009 Jun 26;10:283. doi: 10.1186/1471-2164-10-283 (PMC2718931; doi:10.1186/1471-2164-10-283)
Supplement: Additional file 7 — Manduca sexta BES BLASTn hits. Table S7 lists the sequences hit by BLASTn search with M. sexta BESs and their characteristics. [file 1471-2164-10-283-S7.xls]

## Sheet: SortedbySpecies
query id.	subject id.	description of the sequence	% identity	alignment length	mismatches	gap opens	q. start	q. end	s. start	s. end	evalue	bit score
LQCBY93TFB	gi|87133366|gb|DQ380839.1|	Arhopala epimuta (Lepidoptera) clone AEP059 microsatellite sequence	82	50	9	0	584	633	85	134	0.24	44.9
LQCBY93TFB	gi|87133372|gb|DQ380845.1|	Arhopala epimuta (Lepidoptera) clone AEP070 microsatellite sequence	84.09	44	7	0	512	555	90	133	0.24	44.9
LQCBY93TFB	gi|87133372|gb|DQ380845.1|	Arhopala epimuta (Lepidoptera) clone AEP070 microsatellite sequence	84	50	8	0	584	633	85	134	0.004	50.7
LQCBY93TFB	gi|87133378|gb|DQ380851.1|	Arhopala epimuta (Lepidoptera) clone AEP078 microsatellite sequence	82	50	9	0	584	633	85	134	0.24	44.9
LQCBY93TFB	gi|78776179|gb|DQ225276.1|	Bicyclus anynana (butterfly-squinting bush brown) clone BA-ATG027 microsatellite sequence	87.5	40	5	0	440	479	498	459	0.017	48.8
LQCBY93TFB	gi|78776179|gb|DQ225276.1|	Bicyclus anynana (butterfly-squinting bush brown) clone BA-ATG027 microsatellite sequence	88.1	42	5	0	592	633	503	462	0.001	52.6
LQCBY93TFB	gi|78776181|gb|DQ225278.1|	Bicyclus anynana (butterfly-squinting bush brown) clone BA-ATG101 microsatellite sequence	87.5	40	5	0	440	479	501	462	0.017	48.8
LQCBY93TFB	gi|78776181|gb|DQ225278.1|	Bicyclus anynana (butterfly-squinting bush brown) clone BA-ATG101 microsatellite sequence	88.1	42	5	0	592	633	506	465	0.001	52.6
LQCBY93TFB	gi|78776182|gb|DQ225279.1|	Bicyclus anynana (butterfly-squinting bush brown) clone BA-ATG104 microsatellite sequence	87.5	40	5	0	440	479	498	459	0.017	48.8
LQCBY93TFB	gi|78776182|gb|DQ225279.1|	Bicyclus anynana (butterfly-squinting bush brown) clone BA-ATG104 microsatellite sequence	88.1	42	5	0	592	633	503	462	0.001	52.6
LQCBY07TFB	gi|78776185|gb|DQ225282.1|	Bicyclus anynana (butterfly-squinting bush brown) clone BA-ATG202 microsatellite sequence	93.02	43	3	0	420	462	95	53	1e-07	66.1
LQCBY93TFB	gi|78776193|gb|DQ225290.1|	Bicyclus anynana (butterfly-squinting bush brown) clone BA-ATG220 microsatellite sequence	87.5	40	5	0	440	479	501	462	0.017	48.8
LQCBY93TFB	gi|78776193|gb|DQ225290.1|	Bicyclus anynana (butterfly-squinting bush brown) clone BA-ATG220 microsatellite sequence	88.1	42	5	0	592	633	506	465	0.001	52.6
LQCBY93TFB	gi|78776199|gb|DQ225296.1|	Bicyclus anynana (butterfly-squinting bush brown) clone BA-ATG238 microsatellite sequence	87.5	40	5	0	440	479	501	462	0.017	48.8
LQCBY93TFB	gi|78776199|gb|DQ225296.1|	Bicyclus anynana (butterfly-squinting bush brown) clone BA-ATG238 microsatellite sequence	88.1	42	5	0	592	633	506	465	0.001	52.6
LQCBY93TFB	gi|78778299|gb|DQ225298.1|	Bicyclus anynana (butterfly-squinting bush brown) clone BA-ATG242 microsatellite sequence	87.5	40	5	0	440	479	501	462	0.017	48.8
LQCBY93TFB	gi|78778299|gb|DQ225298.1|	Bicyclus anynana (butterfly-squinting bush brown) clone BA-ATG242 microsatellite sequence	88.1	42	5	0	592	633	506	465	0.001	52.6
LQCBY80TFB	gi|57471200|gb|AY785081.1|	Bicyclus anynana (squinting bush brown, Lep) clone BA-GA1 microsatellite sequences	93.33	45	3	0	597	641	123	79	7e-09	69.9
LQCBY29TRB	gi|21952778|dbj|AB088430.1|	Bombyx mori DNA, subtelomere region, clone:#6-11-55, 3'end.	81.97	61	11	0	223	283	505	565	0.0003	54.5
LQCBY90TRB	gi|456246|emb|X77747.1|BM6F2ECP	Bombyx mori 6F6.2 gene for early chorion protein	78.9	109	23	0	191	299	1285	1393	3e-11	77.6
LQCBY55TRB	gi|114053252|ref|NM_001047060.1|;gi|95102843|gb|DQ443274.1|	Bombyx mori 6-phosphogluconate dehydrogenase (LOC733113), mRNA.	75	100	25	0	5	104	1350	1449	0.017	48.8
LQCBY55TRB	gi|114053252|ref|NM_001047060.1|;gi|95102843|gb|DQ443274.1|	Bombyx mori 6-phosphogluconate dehydrogenase (LOC733113), mRNA.	76.8	125	29	0	505	629	1442	1566	5e-10	73.7
LQCBX53TFB	gi|60391498|dbj|AB052774.2|	Bombyx mori Bmdsx gene, male-specific splicing product and female-specific splicing product, complete cds	93.41	167	7	1	86	248	9752	9918	1e-62	248
LQCBX53TFB	gi|22474505|dbj|AB090307.1|	Bombyx mori Bmfkbp13, Bmhepa, Bmhig, Bm6922, Bmlap, Bmprojectin, Bmkettin, Bmtitin1 genes, partial and complete cds	89.94	169	12	2	86	250	17783	17950	2e-50	208
LQCBY90TRB	gi|22474505|dbj|AB090307.1|	Bombyx mori Bmfkbp13, Bmhepa, Bmhig, Bm6922, Bmlap, Bmprojectin, Bmkettin, Bmtitin1 genes, partial and complete cds	89.19	37	4	0	191	227	131158	131194	0.017	48.8
LQCBY28TRB	gi|115334521|dbj|AB254196.1|	Bombyx mori BmNUC mRNA for alkaline nuclease, complete cds.	75.79	95	23	0	562	656	538	632	0.004	50.7
LQCBY93TFB	gi|217279|dbj|D12523.1|BMOLSP	Bombyx mori BmSLP gene for hemolymph protein	85.71	42	6	0	592	633	1700	1659	0.063	46.8
LQCBX53TFB	gi|38229109|dbj|AB090308.2|	Bombyx mori Bmtitin1, Bmtitin2, Bmmiple, Bmsyx6, BmPM-Scl, Bmtkz, BmubcD4 genes, partial and complete cds	93.41	167	6	2	86	248	103052	103217	8e-60	239
LQCBX53TFB	gi|38229109|dbj|AB090308.2|	Bombyx mori Bmtitin1, Bmtitin2, Bmmiple, Bmsyx6, BmPM-Scl, Bmtkz, BmubcD4 genes, partial and complete cds	91.67	168	10	1	86	249	92735	92568	5e-58	233
LQCBX40TFB	gi|111036512|dbj|AB262389.1|	Bombyx mori BMWCP5, BMWCP4, BMWCP3, BMWCP2 genes for cuticle proteins (111kb)	83.7	135	19	3	182	314	30895	31028	3e-19	104
LQCBY90TRB	gi|111036512|dbj|AB262389.1|	Bombyx mori BMWCP5, BMWCP4, BMWCP3, BMWCP2 genes for cuticle proteins (111kb)	76.62	77	18	0	223	299	30736	30812	0.24	44.9
LQCBX53TFB	gi|60391690|dbj|AB166730.2|	Bombyx mori BRC gene for broad-complex Z2-isoform, broad-complex Z4-isoform, broad-complex Z1-isoform, complete cds	85.23	176	13	2	86	249	176	350	6e-39	169
LQCBX53TFB	gi|77702538|gb|DQ219462.1|DQ219459S4	Bombyx mori cadherin-like protein gene, exons 32, 33 and partial cds	89.1	156	11	2	86	236	639	793	5e-43	183
LQCBY62TFB	gi|80972856|gb|DQ242941.1|	Bombyx mori chromosome 04 microsatellite S0407-F sequence	77.48	111	25	0	86	196	104	214	7e-09	69.9
LQCBX40TFB	gi|81250406|gb|DQ243487.1|	Bombyx mori chromosome 05 microsatellite S0509-R sequence	92.16	51	4	0	267	317	560	510	3e-11	77.6
LQCBX40TFB	gi|81250487|gb|DQ243568.1|	Bombyx mori chromosome 12 microsatellite S1206-R sequence	86.73	98	12	1	221	317	726	629	7e-20	106
LQCBX53TFB	gi|80972715|gb|DQ242800.1|	Bombyx mori chromosome 18 microsatellite S1807-F sequence	93.29	164	7	1	86	249	245	404	6e-61	242
LQCBY93TFB	gi|80972712|gb|DQ242797.1|	Bombyx mori chromosome 18 microsatellite S1815-F sequence	81.63	49	9	0	585	633	425	377	0.91	43
LQCBX53TFB	gi|81250394|gb|DQ243475.1|	Bombyx mori chromosome 28 microsatellite S2804-R sequence	91.46	164	10	1	86	249	170	329	9e-56	225
LQCBX25TFB	gi|80972692|gb|DQ242777.1|	Bombyx mori chromosome 28 microsatellite S2809-F sequence	90.24	41	4	0	351	391	474	514	8e-05	56.4
LQCBX53TFB	gi|46359700|dbj|AB159446.1|	Bombyx mori DNA, chromosome 11, clone:559G11, complete sequence (149kb)	90.91	121	11	0	86	206	33801	33681	6e-39	169
LQCBX53TFB	gi|46359699|dbj|AB159445.1|	Bombyx mori DNA, chromosome 2, clone:544H24, complete sequence (205kb)	95	100	1	1	155	250	82015	82114	2e-34	154
LQCBX53TFB	gi|46359699|dbj|AB159445.1|	Bombyx mori DNA, chromosome 2, clone:544H24, complete sequence (205kb)	89.77	176	6	1	86	249	46072	45897	9e-56	225
LQCBX53TFB	gi|46359699|dbj|AB159445.1|	Bombyx mori DNA, chromosome 2, clone:544H24, complete sequence (205kb)	86.36	176	11	2	86	249	115473	115299	2e-42	181
LQCBX17TFB	gi|114051829|ref|NM_001046720.1|;gi|87248312|gb|DQ311264.1|	Bombyx mori DnaJ-like protein isoform A (LOC692875), mRNA.	84.78	46	7	0	523	568	1823	1778	0.017	48.8
LQCBY76TFB	gi|112983917|ref|NM_001043384.1|;gi|10801571|dbj|AB041638.1|	Bombyx mori Ec74 protein (Ec74), mRNA.	76.52	115	27	0	374	488	155	269	1e-07	66.1
LQCBX53TFB	gi|8572060|gb|AF226688.1|AF226688	Bombyx mori fibroin heavy chain Fib-H (fib-H) gene, complete cds	95.04	121	6	0	86	206	44172	44052	1e-47	198
LQCBX53TFB	gi|24637963|gb|AF541967.1|	Bombyx mori fibroin light chain gene, complete cds.	91.28	172	7	1	86	249	1739	1568	1e-58	235
LQCBX53TFB	gi|289362|gb|M76430.1|BMOFLCEG	Bombyx mori fibroin light-chain (Fib-L) gene, complete cds	90.7	172	7	2	86	249	1739	1569	5e-54	219
LQCBY29TRB	gi|74835157|dbj|AB211537.1|	Bombyx mori gene for non-LTR retrotransposon CATS, partial cds, strain: KINSYU X SHOWA	71.96	378	106	0	135	512	1718	1341	9e-23	116
LQCBY29TRB	gi|74835150|dbj|AB211535.1|	Bombyx mori gene for putative cholesterol transporter BmStart1, complete cds, strain: KINSYU X SHOWA	71.96	378	106	0	135	512	27765	27388	9e-23	116
LQCBX17TFB	gi|90074668|dbj|AB208701.1|	Bombyx mori gene for trehalase-2, exon 3, intron 3, exon 4, partial and complete sequence	84.91	53	8	0	523	575	481	533	8e-05	56.4
LQCBY93TFB	gi|27501733|gb|AY172027.1|	Bombyx mori larval serum protein gene, exon 1	85.71	42	6	0	592	633	700	659	0.063	46.8
LQCBX53TFB	gi|95102757|gb|DQ443231.1|	Bombyx mori methylated DNA-protein cysteine methyltransferase mRNA, complete cds	84.57	175	12	3	86	248	297	126	9e-34	152
LQCBX66TFB	gi|114051565|ref|NM_001046841.1|;gi|87248228|gb|DQ311222.1|	Bombyx mori presenilin-like signal peptide peptidase (LOC693088), mRMA	89.08	119	13	0	262	380	938	820	2e-34	154
LQCBX53TFB	gi|56462528|gb|AY833645.1|	Bombyx mori sericin gene, intron 1	88.07	176	8	2	86	249	1590	1764	1e-47	198
LQCBX53TFB	gi|82792183|gb|DQ286554.1|	Bombyx mori strain Qiufeng Baiyu lipase gene, complete cds	92.31	169	9	2	86	251	1052	1219	2e-57	231
LQCBY29TRB	gi|12597213|dbj|AB046668.1|	Bombyx mori transposon TRAS3 DNA, complete sequence.	80.33	61	12	0	223	283	6553	6493	0.017	48.8
LQCBX53TFB	gi|51874221|gb|AY676607.1|	Bombyx mori vitellogenin receptor (VgR) gene, partial cds	86.61	112	3	1	149	248	5600	5489	6e-24	119
LQCBY62TFB	gi|62275325|gb|AY884595.1|	Busseola fusca (lepidoptera) clone B1.29 microsatellite sequence	78.33	60	13	0	81	140	273	332	3.5	41.1
LQCBY62TFB	gi|88697067|gb|DQ393603.1|	Busseola fusca (Lepidoptera) clone BFU011 microsatellite sequence	81.48	54	10	0	81	134	283	336	0.017	48.8
LQCBY62TFB	gi|88697086|gb|DQ393622.1|	Busseola fusca (Lepidoptera) clone BFU033 microsatellite sequence	83.33	60	10	0	81	140	62	3	2e-05	58.4
LQCBY62TFB	gi|88697088|gb|DQ393624.1|	Busseola fusca (Lepidoptera) clone BFU036 microsatellite sequence	83.33	60	10	0	81	140	62	3	2e-05	58.4
LQCBY62TFB	gi|88697093|gb|DQ393629.1|	Busseola fusca (Lepidoptera) clone BFU041 microsatellite sequence	83.33	60	10	0	81	140	279	338	2e-05	58.4
LQCBY07TFB	gi|532084|gb|U12917.1|CFU12917	Choristoneura fumiferana (spruce budworm) trypsin (cftry) gene, complete cds	97.37	38	1	0	417	454	3430	3393	3e-08	68
LQCBY93TRB	gi|49072839|gb|AY559246.1|	Choristoneura fumiferana (spruce budworm, Lep) DEAD box RNA helicase mRNA, complete cds	78.26	138	30	0	5	142	1148	1285	8e-16	93
LQCBY93TRB	gi|49072839|gb|AY559246.1|	Choristoneura fumiferana (spruce budworm, Lep) DEAD box RNA helicase mRNA, complete cds	76.37	237	56	0	401	637	1283	1519	6e-28	133
LQCBY07TFB	gi|112382207|gb|DQ835587.1|	Choristoneura fumiferana antifreeze protein Iu1 gene, complete cds (spruce budworm)	100	38	0	0	417	454	432	395	5e-10	73.7
LQCBY34TRB	gi|112382207|gb|DQ835587.1|	Choristoneura fumiferana antifreeze protein Iu1 gene, complete cds (spruce budworm)	100	32	0	0	581	612	426	395	1e-06	62.2
LQCBY43TRB	gi|112382207|gb|DQ835587.1|	Choristoneura fumiferana antifreeze protein Iu1 gene, complete cds (spruce budworm)	100	35	0	0	183	217	395	429	3e-08	68
LQCBX40TFB	gi|77696186|gb|DQ205092.1|	Colias eurytheme (orange sulphur butterfly) phosphoglucose isomerase (PGI) gene, complete cds	83.69	141	20	3	179	317	9587	9448	5e-21	110
LQCBX53TFB	gi|77696186|gb|DQ205092.1|	Colias eurytheme (orange sulphur butterfly) phosphoglucose isomerase (PGI) gene, complete cds	88.07	176	9	1	88	251	5758	5933	2e-50	208
LQCBY83TFB	gi|77696186|gb|DQ205092.1|	Colias eurytheme (orange sulphur butterfly) phosphoglucose isomerase (PGI) gene, complete cds	88.89	45	5	0	329	373	9556	9512	2e-05	58.4
LQCBX40TFB	gi|104161878|emb|AJ972594.1|	Dendrolimus punctatus (masson pine moth) microsatellite DNA, locus DpSSR2.	80.47	169	28	3	149	312	213	45	7e-20	106
LQCBX53TFB	gi|87133258|gb|DQ380731.1|	Drupadia theda (Lepidoptera) clone DTH008 microsatellite sequence	88.49	139	16	0	110	248	345	483	1e-40	175
LQCBY43TRB	gi|42406062|gb|AY491940.1|	Euphydryas aurinia (lepidoptera) clone EA103 microsatellite sequence	100	32	0	0	185	216	306	337	1e-06	62.2
LQCBY93TFB	gi|42406017|gb|AY491896.1|	Euphydryas aurinia (lepidoptera) clone EA46 microsatellite sequence	92.59	27	2	0	583	609	304	278	3.5	41.1
LQCBX17TFB	gi|42405907|gb|AY491786.1|	Euphydryas aurinia (lepidoptera) clone EA5 microsatellite sequence	87.18	39	5	0	382	420	241	203	0.063	46.8
LQCBX17TFB	gi|42405954|gb|AY491833.1|	Euphydryas aurinia (lepidoptera) clone EA57 microsatellite sequence	84.62	39	6	0	382	420	244	206	3.5	41.1
LQCBX17TFB	gi|42405970|gb|AY491849.1|	Euphydryas aurinia (lepidoptera) clone EA78 microsatellite sequence	89.74	39	4	0	382	420	235	197	0.001	52.6
LQCBY93TRB	gi|15281141|gb|AY043229.1|	Folsomia candida (anthropoda, White springtail) RNA helicase FcDEAD1 gene, partial cds.	74.58	118	30	0	519	636	78	195	0.0003	54.5
LQCBX40TFB	gi|73663880|emb|CR974474.4|	Heliconius melpomene DNA sequence from clone AEHM-41C10, complete sequence	89.58	48	5	0	267	314	98818	98771	4e-07	64.1
LQCBX40TFB	gi|89330260|emb|CT573313.6|	Heliconius melpomene DNA sequence from clone AEHM-46M10, complete sequence (112kb)	91.67	48	4	0	267	314	449	402	7e-09	69.9
LQCBX40TFB	gi|89330260|emb|CT573313.6|	Heliconius melpomene DNA sequence from clone AEHM-46M10, complete sequence (112kb)	87.76	49	6	0	266	314	110202	110154	6e-06	60.3
LQCBX40TFB	gi|52430028|gb|AY714875.1|	Helicoverpa armigera (cotton bollworm) E-cadherin (E-cadherin) gene, E-cadherin-r2 allele, complete cds	85.32	109	14	2	206	312	2082	2190	1e-17	98.7
LQCBX40TFB	gi|52430030|gb|AY714876.1|	Helicoverpa armigera (cotton bollworm) E-cadherin (E-cadherin) gene, partial cds	85.96	114	14	2	206	317	2091	2204	2e-20	108
LQCBY80TFB	gi|52430030|gb|AY714876.1|	Helicoverpa armigera (cotton bollworm) E-cadherin (E-cadherin) gene, partial cds	87	100	13	0	508	607	14823	14724	2e-23	117
LQCBX40TFB	gi|100289769|gb|DQ523167.1|	Helicoverpa armigera truncated cadherin-like protein (BtR) gene, BtR-r1 allele, complete cds	85.96	114	14	2	206	317	171	284	2e-20	108
LQCBY46TFB	gi|3320616|gb|AF072458.1|HVHSCPPT1	Heliothis virescens voltage-gated sodium channel alpha subunit (hscp) gene, hscp-UCR-S allele, exons 1, 2, and 3.	82.27	141	24	1	56	196	134	273	2e-23	117
LQCBY01TFB	gi|470675|gb|U08026.1|HCU08026	Hyalophora cecropia (cecropia moth) cuticle protein 12 gene, complete cds	86	50	7	0	498	547	128	177	8e-05	56.4
LQCBY22TFB	gi|470675|gb|U08026.1|HCU08026	Hyalophora cecropia (cecropia moth) cuticle protein 12 gene, complete cds	91.89	37	3	0	151	187	177	141	0.0003	54.5
LQCBX53TFB	gi|290934|gb|L13971.1|HCECUTICLE	Hyalophora cecropia (cecropia moth) cuticle protein 66 gene, complete cds	88.59	149	15	2	110	256	4222	4074	6e-39	169
LQCBY01TFB	gi|290934|gb|L13971.1|HCECUTICLE	Hyalophora cecropia (cecropia moth) cuticle protein 66 gene, complete cds	92.5	40	3	0	508	547	5953	5914	6e-06	60.3
LQCBY22TFB	gi|290934|gb|L13971.1|HCECUTICLE	Hyalophora cecropia (cecropia moth) cuticle protein 66 gene, complete cds	92.31	39	3	0	151	189	5914	5952	2e-05	58.4
LQCBY01TFB	gi|9409|emb|X62290.1|HCBAATT	Hyalophora cecropia (cecropia moth) gene for basic attacin	88	50	6	0	498	547	2080	2129	1e-06	62.2
LQCBY20TFB	gi|9409|emb|X62290.1|HCBAATT	Hyalophora cecropia (cecropia moth) gene for basic attacin	85.71	133	17	2	417	549	3498	3368	3e-26	127
LQCBY22TFB	gi|9409|emb|X62290.1|HCBAATT	Hyalophora cecropia (cecropia moth) gene for basic attacin	94.59	37	2	0	151	187	2129	2093	6e-06	60.3
LQCBY85TRB	gi|9409|emb|X62290.1|HCBAATT	Hyalophora cecropia (cecropia moth) gene for basic attacin	85.48	62	9	0	544	605	3457	3396	3e-08	68
LQCBY42TRB	gi|5163415|gb|AF151527.1|AF151527	Hyphantria cunea (fall webworm moth) serpin gene, complete cds	83.72	43	7	0	330	372	3057	3099	0.91	43
LQCBY62TFB	gi|38147032|gb|AF198385.2|	Lymantria dispar (gypsy moth) chromosome with in vitro integrated Glyptapanteles indiensis polydnavirus sequence	83.78	74	12	0	123	196	1471	1398	5e-10	73.7
LQCBY29TFB	gi|37725354|gb|AY162267.1|	Lymantria dispar (gypsy moth) reverse transcriptase/integrase (pol) gene, complete cds; and transgenic Glyptapanteles indiensis polydnavirus sequence	86.75	151	16	4	303	450	842	693	4e-29	137
LQCBY01TFB	gi|114842948|gb|DQ887770.1|	Ostrinia furnacalis (asian corn borer) chitinase gene, complete cds.	88.74	222	13	1	430	639	502	723	3e-70	273
LQCBY22TFB	gi|114842948|gb|DQ887770.1|	Ostrinia furnacalis (asian corn borer) chitinase gene, complete cds.	87.55	241	18	1	59	287	723	483	2e-72	281
LQCBY53TRB	gi|114842948|gb|DQ887770.1|	Ostrinia furnacalis (asian corn borer) chitinase gene, complete cds.	91.74	121	10	0	205	325	484	604	1e-40	175
LQCBY90TRB	gi|114842948|gb|DQ887770.1|	Ostrinia furnacalis (asian corn borer) chitinase gene, complete cds.	92.94	85	6	0	405	489	723	639	8e-27	129
LQCBY43TRB	gi|103482860|emb|AM237401.1|	Plutella xylostella (diamondback moth) microsatellite DNA, clone TGA1B04.	88.89	36	4	0	180	215	344	379	0.063	46.8
LQCBX40TFB	gi|32441954|gb|AY250748.1|	Reissita simonyi (Arabian burnet moth) clone RS-31 microsatellite sequence.	78.24	170	35	2	136	303	625	456	1e-17	98.7
LQCBY62TFB	gi|51094381|gb|AY587144.1|	Sesamia nonagrioides (lepidoptera) clone Sn7 trypsin Ia2 (TrIa2) gene, partial cds	77.11	83	19	0	81	163	650	568	0.004	50.7
LQCBX40TFB	gi|27447981|gb|AF280891.1|	Spodoptera frugiperda (fall armyworm, Lep.) alpha-amylase (Amy2) gene, complete cds.	77.86	140	29	2	179	316	2730	2869	2e-09	71.8
LQCBX03TRB	gi|159484|gb|M28394.1|MOTARYAA	Tobacco hornworm (M.sexta) arylphorin alpha subunit gene, complete cds	85.83	127	18	0	272	398	2901	2775	3e-30	141
LQCBX27TFB	gi|159484|gb|M28394.1|MOTARYAA	Tobacco hornworm (M.sexta) arylphorin alpha subunit gene, complete cds	88.18	110	13	0	423	532	2775	2884	4e-29	137
LQCBX35TRB	gi|159484|gb|M28394.1|MOTARYAA	Tobacco hornworm (M.sexta) arylphorin alpha subunit gene, complete cds	94.59	74	4	0	486	559	2794	2867	6e-24	119
LQCBX46TFB	gi|159484|gb|M28394.1|MOTARYAA	Tobacco hornworm (M.sexta) arylphorin alpha subunit gene, complete cds	84.54	97	15	0	63	159	2775	2871	4e-18	100
LQCBY27TRB	gi|159484|gb|M28394.1|MOTARYAA	Tobacco hornworm (M.sexta) arylphorin alpha subunit gene, complete cds	93.44	61	4	0	438	498	2869	2809	2e-16	94.9
LQCBY78TRB	gi|159484|gb|M28394.1|MOTARYAA	Tobacco hornworm (M.sexta) arylphorin alpha subunit gene, complete cds	88.79	116	10	1	185	297	2917	2802	1e-29	139
LQCBX32TRB	gi|159488|gb|M28395.1|MOTARYBA	Tobacco hornworm (M.sexta) arylphorin beta subunit gene, complete cds	86.73	113	15	0	39	151	417	305	2e-27	131
LQCBY01TFB	gi|159488|gb|M28395.1|MOTARYBA	Tobacco hornworm (M.sexta) arylphorin beta subunit gene, complete cds	96.85	127	4	0	430	556	127	1	1e-54	221
LQCBY22TFB	gi|159488|gb|M28395.1|MOTARYBA	Tobacco hornworm (M.sexta) arylphorin beta subunit gene, complete cds	95.89	146	6	0	142	287	1	146	4e-62	246
LQCBY34TRB	gi|159488|gb|M28395.1|MOTARYBA	Tobacco hornworm (M.sexta) arylphorin beta subunit gene, complete cds	86.92	107	11	1	643	746	417	311	9e-23	116
LQCBY43TRB	gi|159488|gb|M28395.1|MOTARYBA	Tobacco hornworm (M.sexta) arylphorin beta subunit gene, complete cds	88.5	113	13	0	37	149	305	417	7e-31	142
LQCBY53TFB	gi|159488|gb|M28395.1|MOTARYBA	Tobacco hornworm (M.sexta) arylphorin beta subunit gene, complete cds	83.33	96	13	1	468	560	322	417	6e-13	83.4
LQCBY53TRB	gi|159488|gb|M28395.1|MOTARYBA	Tobacco hornworm (M.sexta) arylphorin beta subunit gene, complete cds	94.21	121	7	0	205	325	145	25	7e-46	192
LQCBY64TFB	gi|159488|gb|M28395.1|MOTARYBA	Tobacco hornworm (M.sexta) arylphorin beta subunit gene, complete cds	80.18	111	22	0	538	648	307	417	4e-14	87.2
LQCBY96TRB	gi|159488|gb|M28395.1|MOTARYBA	Tobacco hornworm (M.sexta) arylphorin beta subunit gene, complete cds	90.09	111	11	0	560	670	417	307	4e-33	150
LQCBX03TRB	gi|159504|gb|M27808.1|MOTECLH3	Tobacco hornworm M.sexta eclosion hormone gene, exons 2 and 3, clone lambda D39.	84.85	165	24	1	272	436	3413	3576	3e-37	164
LQCBX35TRB	gi|159504|gb|M27808.1|MOTECLH3	Tobacco hornworm M.sexta eclosion hormone gene, exons 2 and 3, clone lambda D39.	84.62	130	19	1	430	559	3575	3447	1e-25	125
LQCBX46TFB	gi|159504|gb|M27808.1|MOTECLH3	Tobacco hornworm M.sexta eclosion hormone gene, exons 2 and 3, clone lambda D39.	79.37	126	25	1	31	156	3570	3446	6e-13	83.4
LQCBY27TRB	gi|159504|gb|M27808.1|MOTECLH3	Tobacco hornworm M.sexta eclosion hormone gene, exons 2 and 3, clone lambda D39.	85	60	9	0	439	498	3446	3505	4e-07	64.1
LQCBY78TRB	gi|159504|gb|M27808.1|MOTECLH3	Tobacco hornworm M.sexta eclosion hormone gene, exons 2 and 3, clone lambda D39.	88.33	120	11	2	181	297	3393	3512	2e-27	131
LQCBX03TRB	gi|159521|gb|M26394.1|MOTLCP14A1	Tobacco hornworm M.sexta larval cuticle protein 14 (LCP-14) gene, exon 1.	91.84	98	8	0	337	434	68	165	7e-31	142
LQCBX27TFB	gi|159521|gb|M26394.1|MOTLCP14A1	Tobacco hornworm M.sexta larval cuticle protein 14 (LCP-14) gene, exon 1.	87.74	106	13	0	379	484	173	68	8e-27	129
LQCBX35TRB	gi|159521|gb|M26394.1|MOTLCP14A1	Tobacco hornworm M.sexta larval cuticle protein 14 (LCP-14) gene, exon 1.	88.42	95	11	0	434	528	162	68	6e-24	119
LQCBX46TFB	gi|159521|gb|M26394.1|MOTLCP14A1	Tobacco hornworm M.sexta larval cuticle protein 14 (LCP-14) gene, exon 1.	85.42	96	14	0	31	126	161	66	3e-19	104
LQCBX46TRB	gi|159521|gb|M26394.1|MOTLCP14A1	Tobacco hornworm M.sexta larval cuticle protein 14 (LCP-14) gene, exon 1.	85.9	78	11	0	410	487	175	98	4e-14	87.2
LQCBX66TRB	gi|159521|gb|M26394.1|MOTLCP14A1	Tobacco hornworm M.sexta larval cuticle protein 14 (LCP-14) gene, exon 1.	88.64	44	5	0	115	158	65	108	8e-05	56.4
LQCBY78TRB	gi|159521|gb|M26394.1|MOTLCP14A1	Tobacco hornworm M.sexta larval cuticle protein 14 (LCP-14) gene, exon 1.	94.74	38	2	0	260	297	65	102	1e-06	62.2
LQCBX80TFB	gi|159522|gb|M26395.1|MOTLCP14A2	Tobacco hornworm M.sexta larval cuticle protein 14 (LCP-14) gene, exons 2 through 4 and complete cds.	89.09	55	6	0	562	616	846	792	2e-09	71.8
LQCBX80TFB	gi|159522|gb|M26395.1|MOTLCP14A2	Tobacco hornworm M.sexta larval cuticle protein 14 (LCP-14) gene, exons 2 through 4 and complete cds.	86.6	209	19	9	348	553	792	994	2e-34	154
LQCBX81TRB	gi|159522|gb|M26395.1|MOTLCP14A2	Tobacco hornworm M.sexta larval cuticle protein 14 (LCP-14) gene, exons 2 through 4 and complete cds.	88.75	80	9	0	448	527	798	877	1e-18	102
LQCBY20TRB	gi|159522|gb|M26395.1|MOTLCP14A2	Tobacco hornworm M.sexta larval cuticle protein 14 (LCP-14) gene, exons 2 through 4 and complete cds.	83.82	68	11	0	707	774	792	859	3e-08	68
LQCBX80TFB	gi|60459511|gb|AY821561.1|	Tobacco hornworm Manduca sexta chitin synthase 2 gene, complete cds	88.1	126	12	1	689	814	14395	14517	5e-32	146
LQCBX84TFB	gi|60459511|gb|AY821561.1|	Tobacco hornworm Manduca sexta chitin synthase 2 gene, complete cds	88.03	284	22	3	107	379	14677	14395	1e-84	321
LQCBY03TFB	gi|60459511|gb|AY821561.1|	Tobacco hornworm Manduca sexta chitin synthase 2 gene, complete cds	90	80	8	0	368	447	14492	14413	2e-20	108
LQCBY65TFB	gi|60459511|gb|AY821561.1|	Tobacco hornworm Manduca sexta chitin synthase 2 gene, complete cds	90.91	198	17	1	567	764	14675	14479	2e-68	267
LQCBX04TFB	gi|1945485|gb|L49234.1|MOTCHIT	Tobacco hornworm Manduca sexta chitinase precursor gene, complete cds.	89.19	74	8	0	135	208	8773	8846	6e-17	96.8
LQCBX22TRB	gi|1945485|gb|L49234.1|MOTCHIT	Tobacco hornworm Manduca sexta chitinase precursor gene, complete cds.	81.9	105	18	1	420	523	8876	8772	6e-13	83.4
LQCBX61TFB	gi|1945485|gb|L49234.1|MOTCHIT	Tobacco hornworm Manduca sexta chitinase precursor gene, complete cds.	91.89	37	3	0	5	41	3722	3686	0.0003	54.5
LQCBY20TFB	gi|1945485|gb|L49234.1|MOTCHIT	Tobacco hornworm Manduca sexta chitinase precursor gene, complete cds.	85.51	138	19	1	481	618	3781	3645	3e-30	141
LQCBY20TFB	gi|1945485|gb|L49234.1|MOTCHIT	Tobacco hornworm Manduca sexta chitinase precursor gene, complete cds.	86.15	231	25	5	368	598	8951	8728	1e-51	212
LQCBY80TFB	gi|1945485|gb|L49234.1|MOTCHIT	Tobacco hornworm Manduca sexta chitinase precursor gene, complete cds.	89.52	105	11	0	445	549	8612	8716	1e-29	139
LQCBY85TRB	gi|1945485|gb|L49234.1|MOTCHIT	Tobacco hornworm Manduca sexta chitinase precursor gene, complete cds.	82.67	75	13	0	560	634	8851	8777	7e-09	69.9
LQCBY88TRB	gi|1945485|gb|L49234.1|MOTCHIT	Tobacco hornworm Manduca sexta chitinase precursor gene, complete cds.	82.56	86	15	0	131	216	3646	3731	9e-12	79.5
LQCBY04TFB	gi|6560638|gb|AF117575.1|AF117575	Tobacco hornworm Manduca sexta clone pMsmaB47 antennal binding protein X mRNA, complete cds	85.19	54	8	0	289	342	1624	1677	2e-05	58.4
LQCBY16TFB	gi|6560638|gb|AF117575.1|AF117575	Tobacco hornworm Manduca sexta clone pMsmaB47 antennal binding protein X mRNA, complete cds	87.5	64	8	0	313	376	648	711	3e-11	77.6
LQCBY04TFB	gi|6560642|gb|AF117577.1|AF117577	Tobacco hornworm Manduca sexta clone pMsmaB68 antennal binding protein X mRNA, complete cds	85.19	54	8	0	289	342	1634	1687	2e-05	58.4
LQCBY16TFB	gi|6560642|gb|AF117577.1|AF117577	Tobacco hornworm Manduca sexta clone pMsmaB68 antennal binding protein X mRNA, complete cds	87.5	64	8	0	313	376	648	711	3e-11	77.6
LQCBY43TFB	gi|4336725|gb|AF103900.1|AF103900	Tobacco hornworm Manduca sexta fasciclin II transmembrane isoform mRNA, complete cds	90.7	43	4	0	202	244	3457	3415	6e-06	60.3
LQCBX32TRB	gi|12247743|gb|AF323972.1|	Tobacco hornworm Manduca sexta general odorant-binding protein 2 (GOBP2) and pheromone-binding protein 1 (PBP1) genes, complete cds	86.33	139	19	0	20	158	4779	4641	2e-35	158
LQCBY34TRB	gi|12247743|gb|AF323972.1|	Tobacco hornworm Manduca sexta general odorant-binding protein 2 (GOBP2) and pheromone-binding protein 1 (PBP1) genes, complete cds	86.57	134	15	2	624	754	4779	4646	2e-28	135
LQCBY43TRB	gi|12247743|gb|AF323972.1|	Tobacco hornworm Manduca sexta general odorant-binding protein 2 (GOBP2) and pheromone-binding protein 1 (PBP1) genes, complete cds	89.51	143	15	0	26	168	4637	4779	9e-45	189
LQCBY46TFB	gi|12247743|gb|AF323972.1|	Tobacco hornworm Manduca sexta general odorant-binding protein 2 (GOBP2) and pheromone-binding protein 1 (PBP1) genes, complete cds	83.23	155	26	0	77	231	954	1108	1e-32	148
LQCBY46TRB	gi|12247743|gb|AF323972.1|	Tobacco hornworm Manduca sexta general odorant-binding protein 2 (GOBP2) and pheromone-binding protein 1 (PBP1) genes, complete cds	79.2	125	23	2	766	887	4643	4767	2e-09	71.8
LQCBY53TFB	gi|12247743|gb|AF323972.1|	Tobacco hornworm Manduca sexta general odorant-binding protein 2 (GOBP2) and pheromone-binding protein 1 (PBP1) genes, complete cds	85.22	115	14	1	468	579	4665	4779	4e-22	114
LQCBY64TFB	gi|12247743|gb|AF323972.1|	Tobacco hornworm Manduca sexta general odorant-binding protein 2 (GOBP2) and pheromone-binding protein 1 (PBP1) genes, complete cds	83.08	130	22	0	538	667	4650	4779	4e-25	123
LQCBY65TRB	gi|12247743|gb|AF323972.1|	Tobacco hornworm Manduca sexta general odorant-binding protein 2 (GOBP2) and pheromone-binding protein 1 (PBP1) genes, complete cds	84.51	71	11	0	669	739	1080	1010	5e-10	73.7
LQCBY66TRB	gi|12247743|gb|AF323972.1|	Tobacco hornworm Manduca sexta general odorant-binding protein 2 (GOBP2) and pheromone-binding protein 1 (PBP1) genes, complete cds	81.77	192	32	2	18	206	930	1121	1e-32	148
LQCBY76TRB	gi|12247743|gb|AF323972.1|	Tobacco hornworm Manduca sexta general odorant-binding protein 2 (GOBP2) and pheromone-binding protein 1 (PBP1) genes, complete cds	81.48	162	29	1	787	947	1120	959	8e-27	129
LQCBY96TRB	gi|12247743|gb|AF323972.1|	Tobacco hornworm Manduca sexta general odorant-binding protein 2 (GOBP2) and pheromone-binding protein 1 (PBP1) genes, complete cds	88.46	130	15	0	541	670	4779	4650	3e-37	164
LQCBX03TRB	gi|7239258|gb|AF226857.1|	Tobacco hornworm Manduca sexta hemolymph juvenile hormone binding protein precursor, gene, complete cds	83.33	90	15	0	363	452	16840	16751	4e-14	87.2
LQCBX04TFB	gi|7239258|gb|AF226857.1|	Tobacco hornworm Manduca sexta hemolymph juvenile hormone binding protein precursor, gene, complete cds	89.8	49	5	0	292	340	6577	6529	1e-07	66.1
LQCBX04TFB	gi|7239258|gb|AF226857.1|	Tobacco hornworm Manduca sexta hemolymph juvenile hormone binding protein precursor, gene, complete cds	81.05	153	26	1	73	222	6681	6529	2e-23	117
LQCBX22TRB	gi|7239258|gb|AF226857.1|	Tobacco hornworm Manduca sexta hemolymph juvenile hormone binding protein precursor, gene, complete cds	81.76	148	24	3	413	557	6504	6651	4e-18	100
LQCBX27TFB	gi|7239258|gb|AF226857.1|	Tobacco hornworm Manduca sexta hemolymph juvenile hormone binding protein precursor, gene, complete cds	80.22	91	8	1	529	609	16907	16997	1e-06	62.2
LQCBX33TFB	gi|7239258|gb|AF226857.1|	Tobacco hornworm Manduca sexta hemolymph juvenile hormone binding protein precursor, gene, complete cds	81.03	58	11	0	404	461	6578	6521	0.017	48.8
LQCBX61TFB	gi|7239258|gb|AF226857.1|	Tobacco hornworm Manduca sexta hemolymph juvenile hormone binding protein precursor, gene, complete cds	85.53	76	8	2	5	77	6603	6678	4e-07	64.1
LQCBX72TRB	gi|7239258|gb|AF226857.1|	Tobacco hornworm Manduca sexta hemolymph juvenile hormone binding protein precursor, gene, complete cds	80.95	84	16	0	171	254	6605	6522	7e-09	69.9
LQCBY01TFB	gi|7239258|gb|AF226857.1|	Tobacco hornworm Manduca sexta hemolymph juvenile hormone binding protein precursor, gene, complete cds	95.19	270	9	1	430	699	2067	2332	8e-119	435
LQCBY10TFB	gi|7239258|gb|AF226857.1|	Tobacco hornworm Manduca sexta hemolymph juvenile hormone binding protein precursor, gene, complete cds	80.65	124	24	0	13	136	15680	15557	4e-18	100
LQCBY20TFB	gi|7239258|gb|AF226857.1|	Tobacco hornworm Manduca sexta hemolymph juvenile hormone binding protein precursor, gene, complete cds	93.85	244	14	1	381	624	6444	6686	3e-100	373
LQCBY22TFB	gi|7239258|gb|AF226857.1|	Tobacco hornworm Manduca sexta hemolymph juvenile hormone binding protein precursor, gene, complete cds	93.68	285	14	1	4	288	2327	2047	8e-119	435
LQCBY43TFB	gi|7239258|gb|AF226857.1|	Tobacco hornworm Manduca sexta hemolymph juvenile hormone binding protein precursor, gene, complete cds	78.46	195	31	3	52	244	15668	15483	3e-19	104
LQCBY53TRB	gi|7239258|gb|AF226857.1|	Tobacco hornworm Manduca sexta hemolymph juvenile hormone binding protein precursor, gene, complete cds	81.73	197	24	2	205	401	2049	2233	2e-42	181
LQCBY62TFB	gi|7239258|gb|AF226857.1|	Tobacco hornworm Manduca sexta hemolymph juvenile hormone binding protein precursor, gene, complete cds	82.98	188	32	0	9	196	10697	10884	3e-41	177
LQCBY64TRB	gi|7239258|gb|AF226857.1|	Tobacco hornworm Manduca sexta hemolymph juvenile hormone binding protein precursor, gene, complete cds	92.81	139	9	1	4	141	2422	2560	3e-48	200
LQCBY73TRB	gi|7239258|gb|AF226857.1|	Tobacco hornworm Manduca sexta hemolymph juvenile hormone binding protein precursor, gene, complete cds	81.61	87	16	0	4	90	5197	5283	1e-10	75.7
LQCBY78TRB	gi|7239258|gb|AF226857.1|	Tobacco hornworm Manduca sexta hemolymph juvenile hormone binding protein precursor, gene, complete cds	90.2	51	5	0	182	232	16931	16881	7e-09	69.9
LQCBY82TFB	gi|7239258|gb|AF226857.1|	Tobacco hornworm Manduca sexta hemolymph juvenile hormone binding protein precursor, gene, complete cds	95.24	42	2	0	5	46	6640	6681	7e-09	69.9
LQCBY88TRB	gi|7239258|gb|AF226857.1|	Tobacco hornworm Manduca sexta hemolymph juvenile hormone binding protein precursor, gene, complete cds	82.01	278	36	3	110	376	6700	6426	2e-53	217
LQCBY90TRB	gi|7239258|gb|AF226857.1|	Tobacco hornworm Manduca sexta hemolymph juvenile hormone binding protein precursor, gene, complete cds	93.72	207	10	1	293	496	2387	2181	2e-82	314
LQCBX03TRB	gi|73913561|gb|DQ115323.1|	Tobacco hornworm Manduca sexta hemolymph proteinase 12 (HP12), hemolymph proteinase 24 (HP24), and prophenoloxidase activating proteinase-2 (PAP-2) genes, complete cds	85.09	114	17	0	281	394	7918	7805	2e-24	121
LQCBX03TRB	gi|73913561|gb|DQ115323.1|	Tobacco hornworm Manduca sexta hemolymph proteinase 12 (HP12), hemolymph proteinase 24 (HP24), and prophenoloxidase activating proteinase-2 (PAP-2) genes, complete cds	89.31	131	9	2	314	444	14961	15086	9e-34	152
LQCBX03TRB	gi|73913561|gb|DQ115323.1|	Tobacco hornworm Manduca sexta hemolymph proteinase 12 (HP12), hemolymph proteinase 24 (HP24), and prophenoloxidase activating proteinase-2 (PAP-2) genes, complete cds	86.88	160	20	1	276	434	12088	12247	3e-41	177
LQCBX03TRB	gi|73913561|gb|DQ115323.1|	Tobacco hornworm Manduca sexta hemolymph proteinase 12 (HP12), hemolymph proteinase 24 (HP24), and prophenoloxidase activating proteinase-2 (PAP-2) genes, complete cds	89.09	165	16	2	272	436	1508	1670	2e-46	194
LQCBX14TFB	gi|73913561|gb|DQ115323.1|	Tobacco hornworm Manduca sexta hemolymph proteinase 12 (HP12), hemolymph proteinase 24 (HP24), and prophenoloxidase activating proteinase-2 (PAP-2) genes, complete cds	97.44	39	1	0	364	402	16025	15987	7e-09	69.9
LQCBX14TFB	gi|73913561|gb|DQ115323.1|	Tobacco hornworm Manduca sexta hemolymph proteinase 12 (HP12), hemolymph proteinase 24 (HP24), and prophenoloxidase activating proteinase-2 (PAP-2) genes, complete cds	83.95	81	13	0	91	171	25368	25448	2e-12	81.4
LQCBX14TFB	gi|73913561|gb|DQ115323.1|	Tobacco hornworm Manduca sexta hemolymph proteinase 12 (HP12), hemolymph proteinase 24 (HP24), and prophenoloxidase activating proteinase-2 (PAP-2) genes, complete cds	81.76	148	22	1	257	399	25438	25585	6e-24	119
LQCBX17TFB	gi|73913561|gb|DQ115323.1|	Tobacco hornworm Manduca sexta hemolymph proteinase 12 (HP12), hemolymph proteinase 24 (HP24), and prophenoloxidase activating proteinase-2 (PAP-2) genes, complete cds	80.3	198	27	5	382	570	4883	4689	2e-20	108
LQCBX27TFB	gi|73913561|gb|DQ115323.1|	Tobacco hornworm Manduca sexta hemolymph proteinase 12 (HP12), hemolymph proteinase 24 (HP24), and prophenoloxidase activating proteinase-2 (PAP-2) genes, complete cds	87.6	129	11	2	379	507	15084	14961	4e-29	137
LQCBX27TFB	gi|73913561|gb|DQ115323.1|	Tobacco hornworm Manduca sexta hemolymph proteinase 12 (HP12), hemolymph proteinase 24 (HP24), and prophenoloxidase activating proteinase-2 (PAP-2) genes, complete cds	90.13	152	13	2	381	532	1674	1525	4e-44	187
LQCBX27TFB	gi|73913561|gb|DQ115323.1|	Tobacco hornworm Manduca sexta hemolymph proteinase 12 (HP12), hemolymph proteinase 24 (HP24), and prophenoloxidase activating proteinase-2 (PAP-2) genes, complete cds	89.03	155	16	1	379	532	12255	12101	2e-45	191
LQCBX27TFB	gi|73913561|gb|DQ115323.1|	Tobacco hornworm Manduca sexta hemolymph proteinase 12 (HP12), hemolymph proteinase 24 (HP24), and prophenoloxidase activating proteinase-2 (PAP-2) genes, complete cds	78.82	203	18	2	432	609	7810	8012	4e-25	123
LQCBX29TFB	gi|73913561|gb|DQ115323.1|	Tobacco hornworm Manduca sexta hemolymph proteinase 12 (HP12), hemolymph proteinase 24 (HP24), and prophenoloxidase activating proteinase-2 (PAP-2) genes, complete cds	93.33	45	3	0	534	578	15989	16033	7e-09	69.9
LQCBX29TFB	gi|73913561|gb|DQ115323.1|	Tobacco hornworm Manduca sexta hemolymph proteinase 12 (HP12), hemolymph proteinase 24 (HP24), and prophenoloxidase activating proteinase-2 (PAP-2) genes, complete cds	84.4	218	29	3	535	747	25585	25368	2e-46	194
LQCBX32TRB	gi|73913561|gb|DQ115323.1|	Tobacco hornworm Manduca sexta hemolymph proteinase 12 (HP12), hemolymph proteinase 24 (HP24), and prophenoloxidase activating proteinase-2 (PAP-2) genes, complete cds	88.74	151	15	2	8	156	16848	16698	4e-40	173
LQCBX32TRB	gi|73913561|gb|DQ115323.1|	Tobacco hornworm Manduca sexta hemolymph proteinase 12 (HP12), hemolymph proteinase 24 (HP24), and prophenoloxidase activating proteinase-2 (PAP-2) genes, complete cds	94.16	154	9	0	3	156	2388	2541	2e-61	244
LQCBX32TRB	gi|73913561|gb|DQ115323.1|	Tobacco hornworm Manduca sexta hemolymph proteinase 12 (HP12), hemolymph proteinase 24 (HP24), and prophenoloxidase activating proteinase-2 (PAP-2) genes, complete cds	92.95	156	11	0	3	158	3453	3298	3e-59	237
LQCBX35TRB	gi|73913561|gb|DQ115323.1|	Tobacco hornworm Manduca sexta hemolymph proteinase 12 (HP12), hemolymph proteinase 24 (HP24), and prophenoloxidase activating proteinase-2 (PAP-2) genes, complete cds	91.57	83	7	0	477	559	7811	7893	6e-24	119
LQCBX35TRB	gi|73913561|gb|DQ115323.1|	Tobacco hornworm Manduca sexta hemolymph proteinase 12 (HP12), hemolymph proteinase 24 (HP24), and prophenoloxidase activating proteinase-2 (PAP-2) genes, complete cds	89.62	106	7	1	446	551	15062	14961	2e-27	131
LQCBX35TRB	gi|73913561|gb|DQ115323.1|	Tobacco hornworm Manduca sexta hemolymph proteinase 12 (HP12), hemolymph proteinase 24 (HP24), and prophenoloxidase activating proteinase-2 (PAP-2) genes, complete cds	89.74	117	11	1	443	559	1657	1542	5e-32	146
LQCBX35TRB	gi|73913561|gb|DQ115323.1|	Tobacco hornworm Manduca sexta hemolymph proteinase 12 (HP12), hemolymph proteinase 24 (HP24), and prophenoloxidase activating proteinase-2 (PAP-2) genes, complete cds	88.19	127	14	1	434	559	12244	12118	1e-32	148
LQCBX46TFB	gi|73913561|gb|DQ115323.1|	Tobacco hornworm Manduca sexta hemolymph proteinase 12 (HP12), hemolymph proteinase 24 (HP24), and prophenoloxidase activating proteinase-2 (PAP-2) genes, complete cds	83.72	86	14	0	71	156	7809	7894	2e-13	85.3
LQCBX46TFB	gi|73913561|gb|DQ115323.1|	Tobacco hornworm Manduca sexta hemolymph proteinase 12 (HP12), hemolymph proteinase 24 (HP24), and prophenoloxidase activating proteinase-2 (PAP-2) genes, complete cds	85.85	106	11	1	42	147	15062	14961	2e-20	108
LQCBX46TFB	gi|73913561|gb|DQ115323.1|	Tobacco hornworm Manduca sexta hemolymph proteinase 12 (HP12), hemolymph proteinase 24 (HP24), and prophenoloxidase activating proteinase-2 (PAP-2) genes, complete cds	84.3	121	18	1	39	159	1657	1538	4e-22	114
LQCBX46TFB	gi|73913561|gb|DQ115323.1|	Tobacco hornworm Manduca sexta hemolymph proteinase 12 (HP12), hemolymph proteinase 24 (HP24), and prophenoloxidase activating proteinase-2 (PAP-2) genes, complete cds	81.54	130	23	1	31	159	12243	12114	1e-18	102
LQCBX46TRB	gi|73913561|gb|DQ115323.1|	Tobacco hornworm Manduca sexta hemolymph proteinase 12 (HP12), hemolymph proteinase 24 (HP24), and prophenoloxidase activating proteinase-2 (PAP-2) genes, complete cds	88.68	53	6	0	197	249	15171	15223	3e-08	68
LQCBX46TRB	gi|73913561|gb|DQ115323.1|	Tobacco hornworm Manduca sexta hemolymph proteinase 12 (HP12), hemolymph proteinase 24 (HP24), and prophenoloxidase activating proteinase-2 (PAP-2) genes, complete cds	82.89	76	13	0	410	485	12257	12182	2e-09	71.8
LQCBX46TRB	gi|73913561|gb|DQ115323.1|	Tobacco hornworm Manduca sexta hemolymph proteinase 12 (HP12), hemolymph proteinase 24 (HP24), and prophenoloxidase activating proteinase-2 (PAP-2) genes, complete cds	90.91	77	6	1	411	487	15085	15010	1e-17	98.7
LQCBX46TRB	gi|73913561|gb|DQ115323.1|	Tobacco hornworm Manduca sexta hemolymph proteinase 12 (HP12), hemolymph proteinase 24 (HP24), and prophenoloxidase activating proteinase-2 (PAP-2) genes, complete cds	88.61	79	8	1	407	485	1681	1604	3e-15	91.1
LQCBX53TFB	gi|73913561|gb|DQ115323.1|	Tobacco hornworm Manduca sexta hemolymph proteinase 12 (HP12), hemolymph proteinase 24 (HP24), and prophenoloxidase activating proteinase-2 (PAP-2) genes, complete cds	85.45	55	8	0	358	412	15985	16039	6e-06	60.3
LQCBX53TFB	gi|73913561|gb|DQ115323.1|	Tobacco hornworm Manduca sexta hemolymph proteinase 12 (HP12), hemolymph proteinase 24 (HP24), and prophenoloxidase activating proteinase-2 (PAP-2) genes, complete cds	86.84	76	10	0	440	515	16096	16171	1e-14	89.1
LQCBX53TFB	gi|73913561|gb|DQ115323.1|	Tobacco hornworm Manduca sexta hemolymph proteinase 12 (HP12), hemolymph proteinase 24 (HP24), and prophenoloxidase activating proteinase-2 (PAP-2) genes, complete cds	78.18	220	38	3	367	582	25581	25368	2e-23	117
LQCBX61TFB	gi|73913561|gb|DQ115323.1|	Tobacco hornworm Manduca sexta hemolymph proteinase 12 (HP12), hemolymph proteinase 24 (HP24), and prophenoloxidase activating proteinase-2 (PAP-2) genes, complete cds	88.61	237	23	3	156	392	2248	2480	1e-69	271
LQCBX61TFB	gi|73913561|gb|DQ115323.1|	Tobacco hornworm Manduca sexta hemolymph proteinase 12 (HP12), hemolymph proteinase 24 (HP24), and prophenoloxidase activating proteinase-2 (PAP-2) genes, complete cds	88.33	257	24	4	136	392	3611	3361	4e-73	283
LQCBX61TFB	gi|73913561|gb|DQ115323.1|	Tobacco hornworm Manduca sexta hemolymph proteinase 12 (HP12), hemolymph proteinase 24 (HP24), and prophenoloxidase activating proteinase-2 (PAP-2) genes, complete cds	82.56	258	29	5	135	392	17002	16761	9e-45	189
LQCBX63TRB	gi|73913561|gb|DQ115323.1|	Tobacco hornworm Manduca sexta hemolymph proteinase 12 (HP12), hemolymph proteinase 24 (HP24), and prophenoloxidase activating proteinase-2 (PAP-2) genes, complete cds	100	23	0	0	499	521	16144	16166	0.24	44.9
LQCBX63TRB	gi|73913561|gb|DQ115323.1|	Tobacco hornworm Manduca sexta hemolymph proteinase 12 (HP12), hemolymph proteinase 24 (HP24), and prophenoloxidase activating proteinase-2 (PAP-2) genes, complete cds	86.41	103	13	1	499	601	13414	13313	2e-20	108
LQCBX63TRB	gi|73913561|gb|DQ115323.1|	Tobacco hornworm Manduca sexta hemolymph proteinase 12 (HP12), hemolymph proteinase 24 (HP24), and prophenoloxidase activating proteinase-2 (PAP-2) genes, complete cds	84.55	110	17	0	490	599	25474	25365	4e-22	114
LQCBX63TRB	gi|73913561|gb|DQ115323.1|	Tobacco hornworm Manduca sexta hemolymph proteinase 12 (HP12), hemolymph proteinase 24 (HP24), and prophenoloxidase activating proteinase-2 (PAP-2) genes, complete cds	81.74	115	17	1	497	611	23280	23170	3e-15	91.1
LQCBX66TRB	gi|73913561|gb|DQ115323.1|	Tobacco hornworm Manduca sexta hemolymph proteinase 12 (HP12), hemolymph proteinase 24 (HP24), and prophenoloxidase activating proteinase-2 (PAP-2) genes, complete cds	85.19	81	12	0	68	148	1523	1603	4e-14	87.2
LQCBX81TRB	gi|73913561|gb|DQ115323.1|	Tobacco hornworm Manduca sexta hemolymph proteinase 12 (HP12), hemolymph proteinase 24 (HP24), and prophenoloxidase activating proteinase-2 (PAP-2) genes, complete cds	90.32	62	6	0	328	389	13338	13399	2e-13	85.3
LQCBX81TRB	gi|73913561|gb|DQ115323.1|	Tobacco hornworm Manduca sexta hemolymph proteinase 12 (HP12), hemolymph proteinase 24 (HP24), and prophenoloxidase activating proteinase-2 (PAP-2) genes, complete cds	83.17	101	17	0	311	411	25372	25472	6e-17	96.8
LQCBY05TFB	gi|73913561|gb|DQ115323.1|	Tobacco hornworm Manduca sexta hemolymph proteinase 12 (HP12), hemolymph proteinase 24 (HP24), and prophenoloxidase activating proteinase-2 (PAP-2) genes, complete cds	90.24	41	4	0	72	112	16138	16178	8e-05	56.4
LQCBY05TFB	gi|73913561|gb|DQ115323.1|	Tobacco hornworm Manduca sexta hemolymph proteinase 12 (HP12), hemolymph proteinase 24 (HP24), and prophenoloxidase activating proteinase-2 (PAP-2) genes, complete cds	79.66	118	23	1	72	189	13420	13304	9e-12	79.5
LQCBY05TFB	gi|73913561|gb|DQ115323.1|	Tobacco hornworm Manduca sexta hemolymph proteinase 12 (HP12), hemolymph proteinase 24 (HP24), and prophenoloxidase activating proteinase-2 (PAP-2) genes, complete cds	85.83	120	17	0	59	178	25484	25365	6e-28	133
LQCBY07TFB	gi|73913561|gb|DQ115323.1|	Tobacco hornworm Manduca sexta hemolymph proteinase 12 (HP12), hemolymph proteinase 24 (HP24), and prophenoloxidase activating proteinase-2 (PAP-2) genes, complete cds	94.44	180	8	2	310	489	2248	2425	5e-69	269
LQCBY07TFB	gi|73913561|gb|DQ115323.1|	Tobacco hornworm Manduca sexta hemolymph proteinase 12 (HP12), hemolymph proteinase 24 (HP24), and prophenoloxidase activating proteinase-2 (PAP-2) genes, complete cds	92.2	205	12	3	285	489	3616	3416	3e-70	273
LQCBY07TFB	gi|73913561|gb|DQ115323.1|	Tobacco hornworm Manduca sexta hemolymph proteinase 12 (HP12), hemolymph proteinase 24 (HP24), and prophenoloxidase activating proteinase-2 (PAP-2) genes, complete cds	85.37	205	16	3	279	483	17012	16822	7e-46	192
LQCBY10TFB	gi|73913561|gb|DQ115323.1|	Tobacco hornworm Manduca sexta hemolymph proteinase 12 (HP12), hemolymph proteinase 24 (HP24), and prophenoloxidase activating proteinase-2 (PAP-2) genes, complete cds	93.22	59	4	0	104	162	13640	13698	3e-15	91.1
LQCBY12TRB	gi|73913561|gb|DQ115323.1|	Tobacco hornworm Manduca sexta hemolymph proteinase 12 (HP12), hemolymph proteinase 24 (HP24), and prophenoloxidase activating proteinase-2 (PAP-2) genes, complete cds	87.3	63	8	0	113	175	13674	13736	1e-10	75.7
LQCBY16TFB	gi|73913561|gb|DQ115323.1|	Tobacco hornworm Manduca sexta hemolymph proteinase 12 (HP12), hemolymph proteinase 24 (HP24), and prophenoloxidase activating proteinase-2 (PAP-2) genes, complete cds	81.25	64	12	0	297	360	28267	28330	0.0003	54.5
LQCBY16TFB	gi|73913561|gb|DQ115323.1|	Tobacco hornworm Manduca sexta hemolymph proteinase 12 (HP12), hemolymph proteinase 24 (HP24), and prophenoloxidase activating proteinase-2 (PAP-2) genes, complete cds	88	75	9	0	302	376	30015	29941	8e-16	93
LQCBY16TFB	gi|73913561|gb|DQ115323.1|	Tobacco hornworm Manduca sexta hemolymph proteinase 12 (HP12), hemolymph proteinase 24 (HP24), and prophenoloxidase activating proteinase-2 (PAP-2) genes, complete cds	86.25	80	11	0	297	376	12972	13051	3e-15	91.1
LQCBY19TRB	gi|73913561|gb|DQ115323.1|	Tobacco hornworm Manduca sexta hemolymph proteinase 12 (HP12), hemolymph proteinase 24 (HP24), and prophenoloxidase activating proteinase-2 (PAP-2) genes, complete cds	89.29	56	6	0	605	660	13408	13353	5e-10	73.7
LQCBY19TRB	gi|73913561|gb|DQ115323.1|	Tobacco hornworm Manduca sexta hemolymph proteinase 12 (HP12), hemolymph proteinase 24 (HP24), and prophenoloxidase activating proteinase-2 (PAP-2) genes, complete cds	81.9	105	13	2	559	663	25499	25401	5e-10	73.7
LQCBY27TRB	gi|73913561|gb|DQ115323.1|	Tobacco hornworm Manduca sexta hemolymph proteinase 12 (HP12), hemolymph proteinase 24 (HP24), and prophenoloxidase activating proteinase-2 (PAP-2) genes, complete cds	95.35	43	2	0	448	490	14961	15003	2e-09	71.8
LQCBY27TRB	gi|73913561|gb|DQ115323.1|	Tobacco hornworm Manduca sexta hemolymph proteinase 12 (HP12), hemolymph proteinase 24 (HP24), and prophenoloxidase activating proteinase-2 (PAP-2) genes, complete cds	93.22	59	4	0	440	498	1542	1600	3e-15	91.1
LQCBY27TRB	gi|73913561|gb|DQ115323.1|	Tobacco hornworm Manduca sexta hemolymph proteinase 12 (HP12), hemolymph proteinase 24 (HP24), and prophenoloxidase activating proteinase-2 (PAP-2) genes, complete cds	91.67	60	5	0	439	498	7894	7835	4e-14	87.2
LQCBY27TRB	gi|73913561|gb|DQ115323.1|	Tobacco hornworm Manduca sexta hemolymph proteinase 12 (HP12), hemolymph proteinase 24 (HP24), and prophenoloxidase activating proteinase-2 (PAP-2) genes, complete cds	86.89	61	8	0	438	498	12116	12176	2e-09	71.8
LQCBY34TRB	gi|73913561|gb|DQ115323.1|	Tobacco hornworm Manduca sexta hemolymph proteinase 12 (HP12), hemolymph proteinase 24 (HP24), and prophenoloxidase activating proteinase-2 (PAP-2) genes, complete cds	87.88	198	16	4	565	754	16898	16701	2e-49	204
LQCBY34TRB	gi|73913561|gb|DQ115323.1|	Tobacco hornworm Manduca sexta hemolymph proteinase 12 (HP12), hemolymph proteinase 24 (HP24), and prophenoloxidase activating proteinase-2 (PAP-2) genes, complete cds	84.97	306	34	5	453	746	3616	3311	8e-71	275
LQCBY34TRB	gi|73913561|gb|DQ115323.1|	Tobacco hornworm Manduca sexta hemolymph proteinase 12 (HP12), hemolymph proteinase 24 (HP24), and prophenoloxidase activating proteinase-2 (PAP-2) genes, complete cds	83.65	312	37	6	454	754	2230	2538	1e-62	248
LQCBY35TRB	gi|73913561|gb|DQ115323.1|	Tobacco hornworm Manduca sexta hemolymph proteinase 12 (HP12), hemolymph proteinase 24 (HP24), and prophenoloxidase activating proteinase-2 (PAP-2) genes, complete cds	93.02	43	3	0	7	49	16034	15992	1e-07	66.1
LQCBY35TRB	gi|73913561|gb|DQ115323.1|	Tobacco hornworm Manduca sexta hemolymph proteinase 12 (HP12), hemolymph proteinase 24 (HP24), and prophenoloxidase activating proteinase-2 (PAP-2) genes, complete cds	93.33	45	3	0	5	49	25539	25583	7e-09	69.9
LQCBY38TRB	gi|73913561|gb|DQ115323.1|	Tobacco hornworm Manduca sexta hemolymph proteinase 12 (HP12), hemolymph proteinase 24 (HP24), and prophenoloxidase activating proteinase-2 (PAP-2) genes, complete cds	92.68	41	3	0	362	402	16032	15992	1e-06	62.2
LQCBY38TRB	gi|73913561|gb|DQ115323.1|	Tobacco hornworm Manduca sexta hemolymph proteinase 12 (HP12), hemolymph proteinase 24 (HP24), and prophenoloxidase activating proteinase-2 (PAP-2) genes, complete cds	83.13	83	8	1	218	294	13338	13420	7e-09	69.9
LQCBY38TRB	gi|73913561|gb|DQ115323.1|	Tobacco hornworm Manduca sexta hemolymph proteinase 12 (HP12), hemolymph proteinase 24 (HP24), and prophenoloxidase activating proteinase-2 (PAP-2) genes, complete cds	80	95	15	1	166	260	23154	23244	4e-07	64.1
LQCBY38TRB	gi|73913561|gb|DQ115323.1|	Tobacco hornworm Manduca sexta hemolymph proteinase 12 (HP12), hemolymph proteinase 24 (HP24), and prophenoloxidase activating proteinase-2 (PAP-2) genes, complete cds	83.41	217	24	5	197	402	25368	25583	1e-36	162
LQCBY40TRB	gi|73913561|gb|DQ115323.1|	Tobacco hornworm Manduca sexta hemolymph proteinase 12 (HP12), hemolymph proteinase 24 (HP24), and prophenoloxidase activating proteinase-2 (PAP-2) genes, complete cds	81.11	180	34	0	96	275	25389	25568	4e-33	150
LQCBY43TFB	gi|73913561|gb|DQ115323.1|	Tobacco hornworm Manduca sexta hemolymph proteinase 12 (HP12), hemolymph proteinase 24 (HP24), and prophenoloxidase activating proteinase-2 (PAP-2) genes, complete cds	84.48	116	9	2	131	246	13640	13746	4e-18	100
LQCBY43TRB	gi|73913561|gb|DQ115323.1|	Tobacco hornworm Manduca sexta hemolymph proteinase 12 (HP12), hemolymph proteinase 24 (HP24), and prophenoloxidase activating proteinase-2 (PAP-2) genes, complete cds	95.59	295	12	1	32	326	2541	2248	3e-133	483
LQCBY43TRB	gi|73913561|gb|DQ115323.1|	Tobacco hornworm Manduca sexta hemolymph proteinase 12 (HP12), hemolymph proteinase 24 (HP24), and prophenoloxidase activating proteinase-2 (PAP-2) genes, complete cds	86.65	322	28	5	32	351	16698	17006	3e-85	323
LQCBY43TRB	gi|73913561|gb|DQ115323.1|	Tobacco hornworm Manduca sexta hemolymph proteinase 12 (HP12), hemolymph proteinase 24 (HP24), and prophenoloxidase activating proteinase-2 (PAP-2) genes, complete cds	94.24	330	16	2	22	351	3290	3616	3e-140	506
LQCBY46TRB	gi|73913561|gb|DQ115323.1|	Tobacco hornworm Manduca sexta hemolymph proteinase 12 (HP12), hemolymph proteinase 24 (HP24), and prophenoloxidase activating proteinase-2 (PAP-2) genes, complete cds	89.66	58	6	0	102	159	25528	25585	3e-11	77.6
LQCBY46TRB	gi|73913561|gb|DQ115323.1|	Tobacco hornworm Manduca sexta hemolymph proteinase 12 (HP12), hemolymph proteinase 24 (HP24), and prophenoloxidase activating proteinase-2 (PAP-2) genes, complete cds	88.71	62	7	0	104	165	16045	15984	9e-12	79.5
LQCBY53TFB	gi|73913561|gb|DQ115323.1|	Tobacco hornworm Manduca sexta hemolymph proteinase 12 (HP12), hemolymph proteinase 24 (HP24), and prophenoloxidase activating proteinase-2 (PAP-2) genes, complete cds	84.97	173	22	2	474	642	2513	2341	3e-37	164
LQCBY53TFB	gi|73913561|gb|DQ115323.1|	Tobacco hornworm Manduca sexta hemolymph proteinase 12 (HP12), hemolymph proteinase 24 (HP24), and prophenoloxidase activating proteinase-2 (PAP-2) genes, complete cds	85.64	181	22	2	474	650	3328	3508	7e-42	179
LQCBY53TFB	gi|73913561|gb|DQ115323.1|	Tobacco hornworm Manduca sexta hemolymph proteinase 12 (HP12), hemolymph proteinase 24 (HP24), and prophenoloxidase activating proteinase-2 (PAP-2) genes, complete cds	84.24	184	25	2	471	650	16725	16908	2e-38	167
LQCBY64TFB	gi|73913561|gb|DQ115323.1|	Tobacco hornworm Manduca sexta hemolymph proteinase 12 (HP12), hemolymph proteinase 24 (HP24), and prophenoloxidase activating proteinase-2 (PAP-2) genes, complete cds	83.33	246	37	2	538	781	16705	16948	2e-53	217
LQCBY64TFB	gi|73913561|gb|DQ115323.1|	Tobacco hornworm Manduca sexta hemolymph proteinase 12 (HP12), hemolymph proteinase 24 (HP24), and prophenoloxidase activating proteinase-2 (PAP-2) genes, complete cds	81.02	274	50	2	538	810	2534	2262	2e-50	208
LQCBY64TFB	gi|73913561|gb|DQ115323.1|	Tobacco hornworm Manduca sexta hemolymph proteinase 12 (HP12), hemolymph proteinase 24 (HP24), and prophenoloxidase activating proteinase-2 (PAP-2) genes, complete cds	83.03	277	45	1	540	816	3309	3583	7e-64	252
LQCBY69TRB	gi|73913561|gb|DQ115323.1|	Tobacco hornworm Manduca sexta hemolymph proteinase 12 (HP12), hemolymph proteinase 24 (HP24), and prophenoloxidase activating proteinase-2 (PAP-2) genes, complete cds	81.99	211	31	2	180	390	20365	20162	2e-38	167
LQCBY78TRB	gi|73913561|gb|DQ115323.1|	Tobacco hornworm Manduca sexta hemolymph proteinase 12 (HP12), hemolymph proteinase 24 (HP24), and prophenoloxidase activating proteinase-2 (PAP-2) genes, complete cds	97.44	39	1	0	244	282	14965	15003	7e-09	69.9
LQCBY78TRB	gi|73913561|gb|DQ115323.1|	Tobacco hornworm Manduca sexta hemolymph proteinase 12 (HP12), hemolymph proteinase 24 (HP24), and prophenoloxidase activating proteinase-2 (PAP-2) genes, complete cds	88.3	94	8	1	205	295	12088	12181	2e-20	108
LQCBY78TRB	gi|73913561|gb|DQ115323.1|	Tobacco hornworm Manduca sexta hemolymph proteinase 12 (HP12), hemolymph proteinase 24 (HP24), and prophenoloxidase activating proteinase-2 (PAP-2) genes, complete cds	92.45	106	5	1	189	291	1496	1601	1e-32	148
LQCBY78TRB	gi|73913561|gb|DQ115323.1|	Tobacco hornworm Manduca sexta hemolymph proteinase 12 (HP12), hemolymph proteinase 24 (HP24), and prophenoloxidase activating proteinase-2 (PAP-2) genes, complete cds	86.78	121	13	1	180	297	7948	7828	2e-27	131
LQCBY79TFB	gi|73913561|gb|DQ115323.1|	Tobacco hornworm Manduca sexta hemolymph proteinase 12 (HP12), hemolymph proteinase 24 (HP24), and prophenoloxidase activating proteinase-2 (PAP-2) genes, complete cds	92.11	38	3	0	180	217	13709	13746	8e-05	56.4
LQCBY80TFB	gi|73913561|gb|DQ115323.1|	Tobacco hornworm Manduca sexta hemolymph proteinase 12 (HP12), hemolymph proteinase 24 (HP24), and prophenoloxidase activating proteinase-2 (PAP-2) genes, complete cds	86.7	188	18	2	421	605	958	1141	1e-47	198
LQCBY87TRB	gi|73913561|gb|DQ115323.1|	Tobacco hornworm Manduca sexta hemolymph proteinase 12 (HP12), hemolymph proteinase 24 (HP24), and prophenoloxidase activating proteinase-2 (PAP-2) genes, complete cds	84.3	121	13	3	431	549	32407	32523	2e-16	94.9
LQCBY90TFB	gi|73913561|gb|DQ115323.1|	Tobacco hornworm Manduca sexta hemolymph proteinase 12 (HP12), hemolymph proteinase 24 (HP24), and prophenoloxidase activating proteinase-2 (PAP-2) genes, complete cds	80.29	137	23	1	268	400	25449	25585	1e-17	98.7
LQCBY96TRB	gi|73913561|gb|DQ115323.1|	Tobacco hornworm Manduca sexta hemolymph proteinase 12 (HP12), hemolymph proteinase 24 (HP24), and prophenoloxidase activating proteinase-2 (PAP-2) genes, complete cds	89.96	269	25	2	404	670	2266	2534	5e-91	342
LQCBY96TRB	gi|73913561|gb|DQ115323.1|	Tobacco hornworm Manduca sexta hemolymph proteinase 12 (HP12), hemolymph proteinase 24 (HP24), and prophenoloxidase activating proteinase-2 (PAP-2) genes, complete cds	90.91	308	27	1	362	668	3616	3309	9e-115	421
LQCBY96TRB	gi|73913561|gb|DQ115323.1|	Tobacco hornworm Manduca sexta hemolymph proteinase 12 (HP12), hemolymph proteinase 24 (HP24), and prophenoloxidase activating proteinase-2 (PAP-2) genes, complete cds	86.44	317	30	3	357	670	17011	16705	4e-88	333
LQCBY16TFB	gi|56418406|gb|AY672789.1|	Tobacco hornworm Manduca sexta hemolymph proteinase 13 mRNA, complete cds	88.75	80	9	0	297	376	1953	2032	1e-18	102
LQCBY83TFB	gi|19702478|gb|AF487332.1|	Tobacco hornworm Manduca sexta integrin betaPS gene, partial cds.	80.85	94	17	1	275	367	1119	1212	3e-08	68
LQCBX04TFB	gi|547240|gb|S71028.1|	Tobacco hornworm Manduca sexta lysozyme gene, complete cds	88.61	79	9	0	119	197	113	35	4e-18	100
LQCBY20TFB	gi|547240|gb|S71028.1|	Tobacco hornworm Manduca sexta lysozyme gene, complete cds	86.52	89	9	1	492	580	36	121	8e-16	93
LQCBX17TFB	gi|110649249|emb|AM293329.1|	Tobacco hornworm Manduca sexta mRNA for immulectin III (IML-V gene).	80.23	172	27	3	328	492	350	179	7e-20	106
LQCBY19TRB	gi|14588890|emb|AJ315143.1|MSE315143	Tobacco hornworm Manduca sexta mvB gene promoter region, clone pmvB-P.	83.93	56	9	0	604	659	129	74	8e-05	56.4
LQCBY35TRB	gi|14588890|emb|AJ315143.1|MSE315143	Tobacco hornworm Manduca sexta mvB gene promoter region, clone pmvB-P.	90.48	42	4	0	5	46	192	233	2e-05	58.4
LQCBY38TRB	gi|14588890|emb|AJ315143.1|MSE315143	Tobacco hornworm Manduca sexta mvB gene promoter region, clone pmvB-P.	92.31	39	3	0	356	394	190	228	2e-05	58.4
LQCBY38TRB	gi|14588890|emb|AJ315143.1|MSE315143	Tobacco hornworm Manduca sexta mvB gene promoter region, clone pmvB-P.	82.46	57	10	0	207	263	47	103	0.001	52.6
LQCBY46TRB	gi|14588890|emb|AJ315143.1|MSE315143	Tobacco hornworm Manduca sexta mvB gene promoter region, clone pmvB-P.	91.3	46	4	0	102	147	181	226	1e-07	66.1
LQCBY90TFB	gi|14588890|emb|AJ315143.1|MSE315143	Tobacco hornworm Manduca sexta mvB gene promoter region, clone pmvB-P.	85	60	9	0	326	385	164	223	4e-07	64.1
LQCBY57TRB	gi|3372749|gb|AF062749.1|AF062749	Tobacco hornworm Manduca sexta nitric oxide synthase (NOS) mRNA, complete cds	90.91	33	3	0	316	348	5295	5263	0.063	46.8
LQCBX17TFB	gi|110649219|emb|AM293314.1|	Tobacco hornworm Manduca sexta partial mRNA for dVA-AP7 (IML-V gene).	80.23	172	27	3	328	492	241	70	7e-20	106
LQCBY16TFB	gi|39655052|gb|AY380790.1|	Tobacco hornworm Manduca sexta pattern recognition serine proteinase precursor (PRSP) mRNA, complete cds	85.71	63	9	0	314	376	2644	2582	7e-09	69.9
LQCBX29TFB	gi|33115050|gb|AF453949.1|	Tobacco hornworm Manduca sexta proline transporter variant PROT.2, precursor RNA, partial sequence	86.96	46	6	0	637	682	2325	2370	0.0003	54.5
LQCBY05TFB	gi|33115050|gb|AF453949.1|	Tobacco hornworm Manduca sexta proline transporter variant PROT.2, precursor RNA, partial sequence	89.13	46	5	0	64	109	2325	2370	6e-06	60.3
LQCBX03TRB	gi|60299967|gb|AY789465.1|	Tobacco hornworm Manduca sexta prophenoloxidase-activating proteinase-1 (PAP-1) gene, complete cds	84.15	164	25	1	274	436	7346	7183	6e-35	156
LQCBX14TFB	gi|60299967|gb|AY789465.1|	Tobacco hornworm Manduca sexta prophenoloxidase-activating proteinase-1 (PAP-1) gene, complete cds	81.69	71	13	0	257	327	8811	8741	1e-06	62.2
LQCBX27TFB	gi|60299967|gb|AY789465.1|	Tobacco hornworm Manduca sexta prophenoloxidase-activating proteinase-1 (PAP-1) gene, complete cds	86.67	45	6	0	565	609	7994	8038	0.001	52.6
LQCBX27TFB	gi|60299967|gb|AY789465.1|	Tobacco hornworm Manduca sexta prophenoloxidase-activating proteinase-1 (PAP-1) gene, complete cds	85.92	71	10	0	463	533	7856	7926	9e-12	79.5
LQCBX27TFB	gi|60299967|gb|AY789465.1|	Tobacco hornworm Manduca sexta prophenoloxidase-activating proteinase-1 (PAP-1) gene, complete cds	85.53	159	22	1	375	532	7173	7331	3e-37	164
LQCBX29TFB	gi|60299967|gb|AY789465.1|	Tobacco hornworm Manduca sexta prophenoloxidase-activating proteinase-1 (PAP-1) gene, complete cds	83.46	127	17	2	632	758	8765	8887	3e-19	104
LQCBX32TRB	gi|60299967|gb|AY789465.1|	Tobacco hornworm Manduca sexta prophenoloxidase-activating proteinase-1 (PAP-1) gene, complete cds	86.75	151	18	2	9	158	9178	9327	6e-35	156
LQCBX46TFB	gi|60299967|gb|AY789465.1|	Tobacco hornworm Manduca sexta prophenoloxidase-activating proteinase-1 (PAP-1) gene, complete cds	80.62	129	24	1	31	158	7189	7317	2e-16	94.9
LQCBX53TFB	gi|60299967|gb|AY789465.1|	Tobacco hornworm Manduca sexta prophenoloxidase-activating proteinase-1 (PAP-1) gene, complete cds	78.33	120	20	2	480	597	8776	8891	1e-06	62.2
LQCBX61TFB	gi|60299967|gb|AY789465.1|	Tobacco hornworm Manduca sexta prophenoloxidase-activating proteinase-1 (PAP-1) gene, complete cds	86.21	261	30	5	134	392	9009	9265	4e-62	246
LQCBX63TRB	gi|60299967|gb|AY789465.1|	Tobacco hornworm Manduca sexta prophenoloxidase-activating proteinase-1 (PAP-1) gene, complete cds	83.2	125	16	2	485	609	8770	8889	4e-18	100
LQCBX94TRB	gi|60299967|gb|AY789465.1|	Tobacco hornworm Manduca sexta prophenoloxidase-activating proteinase-1 (PAP-1) gene, complete cds	79.92	249	35	3	407	640	11172	10924	1e-36	162
LQCBY07TFB	gi|60299967|gb|AY789465.1|	Tobacco hornworm Manduca sexta prophenoloxidase-activating proteinase-1 (PAP-1) gene, complete cds	88.04	209	24	1	281	489	9002	9209	1e-62	248
LQCBY33TRB	gi|60299967|gb|AY789465.1|	Tobacco hornworm Manduca sexta prophenoloxidase-activating proteinase-1 (PAP-1) gene, complete cds	91.38	58	5	0	695	752	10922	10979	6e-13	83.4
LQCBY43TRB	gi|60299967|gb|AY789465.1|	Tobacco hornworm Manduca sexta prophenoloxidase-activating proteinase-1 (PAP-1) gene, complete cds	89.06	320	31	4	29	346	9328	9011	7e-101	375
LQCBY46TFB	gi|60299967|gb|AY789465.1|	Tobacco hornworm Manduca sexta prophenoloxidase-activating proteinase-1 (PAP-1) gene, complete cds	87.21	172	17	2	66	236	10575	10408	1e-43	185
LQCBY53TFB	gi|60299967|gb|AY789465.1|	Tobacco hornworm Manduca sexta prophenoloxidase-activating proteinase-1 (PAP-1) gene, complete cds	82.72	162	25	3	492	650	9277	9116	2e-24	121
LQCBY57TRB	gi|60299967|gb|AY789465.1|	Tobacco hornworm Manduca sexta prophenoloxidase-activating proteinase-1 (PAP-1) gene, complete cds	79.38	97	20	0	302	398	4155	4251	2e-09	71.8
LQCBY64TFB	gi|60299967|gb|AY789465.1|	Tobacco hornworm Manduca sexta prophenoloxidase-activating proteinase-1 (PAP-1) gene, complete cds	80.07	281	53	3	538	816	9318	9039	9e-45	189
LQCBY65TRB	gi|60299967|gb|AY789465.1|	Tobacco hornworm Manduca sexta prophenoloxidase-activating proteinase-1 (PAP-1) gene, complete cds	84.42	77	8	1	669	745	10442	10514	7e-09	69.9
LQCBY76TRB	gi|60299967|gb|AY789465.1|	Tobacco hornworm Manduca sexta prophenoloxidase-activating proteinase-1 (PAP-1) gene, complete cds	86.73	98	12	1	851	947	10462	10559	3e-19	104
LQCBY78TRB	gi|60299967|gb|AY789465.1|	Tobacco hornworm Manduca sexta prophenoloxidase-activating proteinase-1 (PAP-1) gene, complete cds	88.52	122	10	2	180	297	7369	7248	2e-28	135
LQCBY94TFB	gi|60299967|gb|AY789465.1|	Tobacco hornworm Manduca sexta prophenoloxidase-activating proteinase-1 (PAP-1) gene, complete cds	93.02	43	3	0	328	370	11139	11181	1e-07	66.1
LQCBY94TFB	gi|60299967|gb|AY789465.1|	Tobacco hornworm Manduca sexta prophenoloxidase-activating proteinase-1 (PAP-1) gene, complete cds	85.07	67	10	0	46	112	10913	10979	2e-09	71.8
LQCBY96TRB	gi|60299967|gb|AY789465.1|	Tobacco hornworm Manduca sexta prophenoloxidase-activating proteinase-1 (PAP-1) gene, complete cds	87.74	318	33	5	358	670	9002	9318	7e-90	339
LQCBY87TRB	gi|26006434|gb|AY077643.1|	Tobacco hornworm Manduca sexta prophenoloxidase-activating proteinase-2 mRNA, complete cds	84.3	121	13	3	431	549	1521	1637	2e-16	94.9
LQCBX65TFB	gi|60299970|gb|AY789466.1|AY789466S1	Tobacco hornworm Manduca sexta prophenoloxidase-activating proteinase-3 (PAP-3) gene, exon 1 complete cds	87.04	54	7	0	75	128	265	212	4e-07	64.1
LQCBY46TFB	gi|60299970|gb|AY789466.1|AY789466S1	Tobacco hornworm Manduca sexta prophenoloxidase-activating proteinase-3 (PAP-3) gene, exon 1 complete cds	80.62	160	27	1	48	207	2036	1881	6e-24	119
LQCBY88TFB	gi|60299970|gb|AY789466.1|AY789466S1	Tobacco hornworm Manduca sexta prophenoloxidase-activating proteinase-3 (PAP-3) gene, exon 1 complete cds	83.13	83	14	0	244	326	294	212	9e-12	79.5
LQCBX03TRB	gi|60299971|gb|AY789467.1|AY789466S2	Tobacco hornworm Manduca sexta prophenoloxidase-activating proteinase-3 (PAP-3) gene, exons 2 through 8 and complete cds	85.54	166	24	0	272	437	2087	2252	2e-42	181
LQCBX04TFB	gi|60299971|gb|AY789467.1|AY789466S2	Tobacco hornworm Manduca sexta prophenoloxidase-activating proteinase-3 (PAP-3) gene, exons 2 through 8 and complete cds	84.06	69	11	0	140	208	4876	4944	7e-09	69.9
LQCBX10TFB	gi|60299971|gb|AY789467.1|AY789466S2	Tobacco hornworm Manduca sexta prophenoloxidase-activating proteinase-3 (PAP-3) gene, exons 2 through 8 and complete cds	86.93	283	19	5	341	613	9136	9410	4e-73	283
LQCBX14TFB	gi|60299971|gb|AY789467.1|AY789466S2	Tobacco hornworm Manduca sexta prophenoloxidase-activating proteinase-3 (PAP-3) gene, exons 2 through 8 and complete cds	92	75	5	1	276	349	8632	8558	4e-18	100
LQCBX27TFB	gi|60299971|gb|AY789467.1|AY789466S2	Tobacco hornworm Manduca sexta prophenoloxidase-activating proteinase-3 (PAP-3) gene, exons 2 through 8 and complete cds	86.99	146	19	0	385	530	2251	2106	2e-39	171
LQCBX32TRB	gi|60299971|gb|AY789467.1|AY789466S2	Tobacco hornworm Manduca sexta prophenoloxidase-activating proteinase-3 (PAP-3) gene, exons 2 through 8 and complete cds	84.85	66	10	0	8	73	975	1040	7e-09	69.9
LQCBX35TRB	gi|60299971|gb|AY789467.1|AY789466S2	Tobacco hornworm Manduca sexta prophenoloxidase-activating proteinase-3 (PAP-3) gene, exons 2 through 8 and complete cds	85.38	130	19	0	430	559	2250	2121	3e-30	141
LQCBX46TFB	gi|60299971|gb|AY789467.1|AY789466S2	Tobacco hornworm Manduca sexta prophenoloxidase-activating proteinase-3 (PAP-3) gene, exons 2 through 8 and complete cds	84.5	129	20	0	31	159	2245	2117	6e-28	133
LQCBX46TRB	gi|60299971|gb|AY789467.1|AY789466S2	Tobacco hornworm Manduca sexta prophenoloxidase-activating proteinase-3 (PAP-3) gene, exons 2 through 8 and complete cds	91.3	46	4	0	439	484	2230	2185	1e-07	66.1
LQCBX53TFB	gi|60299971|gb|AY789467.1|AY789466S2	Tobacco hornworm Manduca sexta prophenoloxidase-activating proteinase-3 (PAP-3) gene, exons 2 through 8 and complete cds	87.04	54	7	0	424	477	6619	6672	4e-07	64.1
LQCBX53TFB	gi|60299971|gb|AY789467.1|AY789466S2	Tobacco hornworm Manduca sexta prophenoloxidase-activating proteinase-3 (PAP-3) gene, exons 2 through 8 and complete cds	80.49	123	19	1	418	540	8559	8676	1e-14	89.1
LQCBX53TRB	gi|60299971|gb|AY789467.1|AY789466S2	Tobacco hornworm Manduca sexta prophenoloxidase-activating proteinase-3 (PAP-3) gene, exons 2 through 8 and complete cds	87.8	82	8	1	344	423	6167	6248	3e-15	91.1
LQCBX53TRB	gi|60299971|gb|AY789467.1|AY789466S2	Tobacco hornworm Manduca sexta prophenoloxidase-activating proteinase-3 (PAP-3) gene, exons 2 through 8 and complete cds	80.42	143	24	3	78	220	6031	6169	2e-13	85.3
LQCBX61TFB	gi|60299971|gb|AY789467.1|AY789466S2	Tobacco hornworm Manduca sexta prophenoloxidase-activating proteinase-3 (PAP-3) gene, exons 2 through 8 and complete cds	85.94	64	8	1	305	368	978	1040	1e-06	62.2
LQCBX80TFB	gi|60299971|gb|AY789467.1|AY789466S2	Tobacco hornworm Manduca sexta prophenoloxidase-activating proteinase-3 (PAP-3) gene, exons 2 through 8 and complete cds	86.33	139	16	2	480	616	1439	1302	1e-29	139
LQCBX86TRB	gi|60299971|gb|AY789467.1|AY789466S2	Tobacco hornworm Manduca sexta prophenoloxidase-activating proteinase-3 (PAP-3) gene, exons 2 through 8 and complete cds	90.28	72	6	1	211	282	1302	1372	1e-14	89.1
LQCBY05TFB	gi|60299971|gb|AY789467.1|AY789466S2	Tobacco hornworm Manduca sexta prophenoloxidase-activating proteinase-3 (PAP-3) gene, exons 2 through 8 and complete cds	86.67	75	9	1	60	133	8605	8679	3e-11	77.6
LQCBY07TFB	gi|60299971|gb|AY789467.1|AY789466S2	Tobacco hornworm Manduca sexta prophenoloxidase-activating proteinase-3 (PAP-3) gene, exons 2 through 8 and complete cds	89.06	64	7	0	426	489	944	1007	6e-13	83.4
LQCBY12TRB	gi|60299971|gb|AY789467.1|AY789466S2	Tobacco hornworm Manduca sexta prophenoloxidase-activating proteinase-3 (PAP-3) gene, exons 2 through 8 and complete cds	100	41	0	0	135	175	8175	8135	9e-12	79.5
LQCBY17TFB	gi|60299971|gb|AY789467.1|AY789466S2	Tobacco hornworm Manduca sexta prophenoloxidase-activating proteinase-3 (PAP-3) gene, exons 2 through 8 and complete cds	87.8	41	5	0	81	121	4267	4307	0.004	50.7
LQCBY19TRB	gi|60299971|gb|AY789467.1|AY789466S2	Tobacco hornworm Manduca sexta prophenoloxidase-activating proteinase-3 (PAP-3) gene, exons 2 through 8 and complete cds	88.89	36	4	0	611	646	5195	5160	0.063	46.8
LQCBY19TRB	gi|60299971|gb|AY789467.1|AY789466S2	Tobacco hornworm Manduca sexta prophenoloxidase-activating proteinase-3 (PAP-3) gene, exons 2 through 8 and complete cds	82.93	123	16	2	532	654	8562	8679	6e-17	96.8
LQCBY20TFB	gi|60299971|gb|AY789467.1|AY789466S2	Tobacco hornworm Manduca sexta prophenoloxidase-activating proteinase-3 (PAP-3) gene, exons 2 through 8 and complete cds	96.55	29	1	0	424	452	4294	4266	0.004	50.7
LQCBY20TFB	gi|60299971|gb|AY789467.1|AY789466S2	Tobacco hornworm Manduca sexta prophenoloxidase-activating proteinase-3 (PAP-3) gene, exons 2 through 8 and complete cds	85.58	104	15	0	478	581	4946	4843	4e-22	114
LQCBY20TRB	gi|60299971|gb|AY789467.1|AY789466S2	Tobacco hornworm Manduca sexta prophenoloxidase-activating proteinase-3 (PAP-3) gene, exons 2 through 8 and complete cds	89.47	95	9	1	707	801	1302	1395	9e-23	116
LQCBY27TRB	gi|60299971|gb|AY789467.1|AY789466S2	Tobacco hornworm Manduca sexta prophenoloxidase-activating proteinase-3 (PAP-3) gene, exons 2 through 8 and complete cds	96.61	59	2	0	438	496	2119	2177	1e-18	102
LQCBY34TRB	gi|60299971|gb|AY789467.1|AY789466S2	Tobacco hornworm Manduca sexta prophenoloxidase-activating proteinase-3 (PAP-3) gene, exons 2 through 8 and complete cds	82.47	97	14	1	584	677	944	1040	9e-12	79.5
LQCBY39TRB	gi|60299971|gb|AY789467.1|AY789466S2	Tobacco hornworm Manduca sexta prophenoloxidase-activating proteinase-3 (PAP-3) gene, exons 2 through 8 and complete cds	89.13	46	5	0	291	336	8127	8172	6e-06	60.3
LQCBY40TRB	gi|60299971|gb|AY789467.1|AY789466S2	Tobacco hornworm Manduca sexta prophenoloxidase-activating proteinase-3 (PAP-3) gene, exons 2 through 8 and complete cds	83.61	122	19	1	117	237	8679	8558	5e-21	110
LQCBY43TFB	gi|60299971|gb|AY789467.1|AY789466S2	Tobacco hornworm Manduca sexta prophenoloxidase-activating proteinase-3 (PAP-3) gene, exons 2 through 8 and complete cds	100	46	0	0	202	247	8169	8124	1e-14	89.1
LQCBY43TRB	gi|60299971|gb|AY789467.1|AY789466S2	Tobacco hornworm Manduca sexta prophenoloxidase-activating proteinase-3 (PAP-3) gene, exons 2 through 8 and complete cds	86.46	96	13	0	116	211	1039	944	5e-21	110
LQCBY46TFB	gi|60299971|gb|AY789467.1|AY789466S2	Tobacco hornworm Manduca sexta prophenoloxidase-activating proteinase-3 (PAP-3) gene, exons 2 through 8 and complete cds	80.85	94	18	0	10	103	457	550	3e-11	77.6
LQCBY46TFB	gi|60299971|gb|AY789467.1|AY789466S2	Tobacco hornworm Manduca sexta prophenoloxidase-activating proteinase-3 (PAP-3) gene, exons 2 through 8 and complete cds	83.84	99	16	0	51	149	4185	4087	1e-17	98.7
LQCBY53TFB	gi|60299971|gb|AY789467.1|AY789466S2	Tobacco hornworm Manduca sexta prophenoloxidase-activating proteinase-3 (PAP-3) gene, exons 2 through 8 and complete cds	79.38	97	19	1	526	621	1040	944	1e-06	62.2
LQCBY74TRB	gi|60299971|gb|AY789467.1|AY789466S2	Tobacco hornworm Manduca sexta prophenoloxidase-activating proteinase-3 (PAP-3) gene, exons 2 through 8 and complete cds	84.21	266	24	7	11	266	9148	9405	8e-49	202
LQCBY78TRB	gi|60299971|gb|AY789467.1|AY789466S2	Tobacco hornworm Manduca sexta prophenoloxidase-activating proteinase-3 (PAP-3) gene, exons 2 through 8 and complete cds	91.82	110	6	1	188	294	2074	2183	4e-33	150
LQCBY79TFB	gi|60299971|gb|AY789467.1|AY789466S2	Tobacco hornworm Manduca sexta prophenoloxidase-activating proteinase-3 (PAP-3) gene, exons 2 through 8 and complete cds	95.24	42	2	0	180	221	8162	8121	7e-09	69.9
LQCBY94TFB	gi|60299971|gb|AY789467.1|AY789466S2	Tobacco hornworm Manduca sexta prophenoloxidase-activating proteinase-3 (PAP-3) gene, exons 2 through 8 and complete cds	82.48	274	35	8	54	324	9136	9399	4e-40	173
LQCBY96TRB	gi|60299971|gb|AY789467.1|AY789466S2	Tobacco hornworm Manduca sexta prophenoloxidase-activating proteinase-3 (PAP-3) gene, exons 2 through 8 and complete cds	89.19	74	8	0	498	571	944	1017	6e-17	96.8
LQCBX14TFB	gi|35277828|gb|AY188445.1|	Tobacco hornworm Manduca sexta prophenoloxidase-activating proteinase-3 precursor, mRNA, complete cds.	92.11	76	5	1	276	350	2029	1954	1e-18	102
LQCBX53TFB	gi|35277828|gb|AY188445.1|	Tobacco hornworm Manduca sexta prophenoloxidase-activating proteinase-3 precursor, mRNA, complete cds.	80.49	123	19	1	418	540	1956	2073	1e-14	89.1
LQCBY05TFB	gi|35277828|gb|AY188445.1|	Tobacco hornworm Manduca sexta prophenoloxidase-activating proteinase-3 precursor, mRNA, complete cds.	86.67	75	9	1	60	133	2002	2076	3e-11	77.6
LQCBY12TRB	gi|35277828|gb|AY188445.1|	Tobacco hornworm Manduca sexta prophenoloxidase-activating proteinase-3 precursor, mRNA, complete cds.	100	41	0	0	135	175	1572	1532	9e-12	79.5
LQCBY19TRB	gi|35277828|gb|AY188445.1|	Tobacco hornworm Manduca sexta prophenoloxidase-activating proteinase-3 precursor, mRNA, complete cds.	82.93	123	16	2	532	654	1959	2076	6e-17	96.8
LQCBY39TRB	gi|35277828|gb|AY188445.1|	Tobacco hornworm Manduca sexta prophenoloxidase-activating proteinase-3 precursor, mRNA, complete cds.	89.13	46	5	0	291	336	1524	1569	6e-06	60.3
LQCBY40TRB	gi|35277828|gb|AY188445.1|	Tobacco hornworm Manduca sexta prophenoloxidase-activating proteinase-3 precursor, mRNA, complete cds.	83.61	122	19	1	117	237	2076	1955	5e-21	110
LQCBY43TFB	gi|35277828|gb|AY188445.1|	Tobacco hornworm Manduca sexta prophenoloxidase-activating proteinase-3 precursor, mRNA, complete cds.	100	46	0	0	202	247	1566	1521	1e-14	89.1
LQCBY79TFB	gi|35277828|gb|AY188445.1|	Tobacco hornworm Manduca sexta prophenoloxidase-activating proteinase-3 precursor, mRNA, complete cds.	95.24	42	2	0	180	221	1559	1518	7e-09	69.9
LQCBX03TRB	gi|1378121|gb|U58361.1|MSU58361	Tobacco hornworm Manduca sexta serpin 1 gene, exons 1-10, including alternate exons 9A-Z, complete cds	82.82	163	27	1	273	435	16117	15956	7e-31	142
LQCBX27TFB	gi|1378121|gb|U58361.1|MSU58361	Tobacco hornworm Manduca sexta serpin 1 gene, exons 1-10, including alternate exons 9A-Z, complete cds	86.08	158	21	1	375	532	15945	16101	2e-38	167
LQCBX35TRB	gi|1378121|gb|U58361.1|MSU58361	Tobacco hornworm Manduca sexta serpin 1 gene, exons 1-10, including alternate exons 9A-Z, complete cds	82.76	145	23	2	415	559	15942	16084	9e-23	116
LQCBX61TFB	gi|1378121|gb|U58361.1|MSU58361	Tobacco hornworm Manduca sexta serpin 1 gene, exons 1-10, including alternate exons 9A-Z, complete cds	85	40	6	0	303	342	9355	9394	0.91	43
LQCBX80TFB	gi|1378121|gb|U58361.1|MSU58361	Tobacco hornworm Manduca sexta serpin 1 gene, exons 1-10, including alternate exons 9A-Z, complete cds	88	125	15	0	718	842	17740	17616	2e-34	154
LQCBX84TFB	gi|1378121|gb|U58361.1|MSU58361	Tobacco hornworm Manduca sexta serpin 1 gene, exons 1-10, including alternate exons 9A-Z, complete cds	90.12	243	20	4	113	353	17501	17741	2e-75	291
LQCBY03TFB	gi|1378121|gb|U58361.1|MSU58361	Tobacco hornworm Manduca sexta serpin 1 gene, exons 1-10, including alternate exons 9A-Z, complete cds	90	80	8	0	360	439	17661	17740	2e-20	108
LQCBY27TRB	gi|1378121|gb|U58361.1|MSU58361	Tobacco hornworm Manduca sexta serpin 1 gene, exons 1-10, including alternate exons 9A-Z, complete cds	88.52	61	6	1	438	498	16086	16027	3e-08	68
LQCBY65TFB	gi|1378121|gb|U58361.1|MSU58361	Tobacco hornworm Manduca sexta serpin 1 gene, exons 1-10, including alternate exons 9A-Z, complete cds	87.26	157	18	1	570	726	17500	17654	3e-41	177
LQCBY78TRB	gi|1378121|gb|U58361.1|MSU58361	Tobacco hornworm Manduca sexta serpin 1 gene, exons 1-10, including alternate exons 9A-Z, complete cds	89.47	95	8	1	202	294	16117	16023	9e-23	116
LQCBY05TRB	gi|27733414|gb|AF413064.1|	Tobacco hornworm Manduca sexta serpin 3a mRNA, complete cds	82.05	78	11	1	182	256	1879	1802	6e-06	60.3
LQCBY74TRB	gi|27733416|gb|AF413065.1|	Tobacco hornworm Manduca sexta serpin 3b mRNA, complete cds	80	70	14	0	286	355	1870	1801	0.0003	54.5
LQCBX03TRB	gi|3372752|gb|AF062750.1|AF062750	Tobacco hornworm Manduca sexta soluble guanylyl cyclase alpha-1 subunit mRNA, complete cds	78.62	145	31	0	299	443	5088	5232	4e-18	100
LQCBX27TFB	gi|3372752|gb|AF062750.1|AF062750	Tobacco hornworm Manduca sexta soluble guanylyl cyclase alpha-1 subunit mRNA, complete cds	78.67	150	32	0	379	528	5231	5082	3e-19	104
LQCBX35TRB	gi|3372752|gb|AF062750.1|AF062750	Tobacco hornworm Manduca sexta soluble guanylyl cyclase alpha-1 subunit mRNA, complete cds	90.28	72	7	0	488	559	5166	5095	1e-17	98.7
LQCBX46TFB	gi|3372752|gb|AF062750.1|AF062750	Tobacco hornworm Manduca sexta soluble guanylyl cyclase alpha-1 subunit mRNA, complete cds	90.62	64	6	0	93	156	5157	5094	1e-14	89.1
LQCBX66TRB	gi|3372752|gb|AF062750.1|AF062750	Tobacco hornworm Manduca sexta soluble guanylyl cyclase alpha-1 subunit mRNA, complete cds	86.3	73	10	0	74	146	5082	5154	6e-13	83.4
LQCBY78TRB	gi|3372752|gb|AF062750.1|AF062750	Tobacco hornworm Manduca sexta soluble guanylyl cyclase alpha-1 subunit mRNA, complete cds	82.79	122	17	2	180	297	5039	5160	2e-16	94.9
LQCBX14TFB	gi|3372755|gb|AF062751.1|AF062751	Tobacco hornworm Manduca sexta soluble guanylyl cyclase beta-1 subunit mRNA, complete cds	87.65	81	7	1	92	172	3170	3093	1e-14	89.1
LQCBX14TFB	gi|3372755|gb|AF062751.1|AF062751	Tobacco hornworm Manduca sexta soluble guanylyl cyclase beta-1 subunit mRNA, complete cds	85.71	126	12	2	273	393	3088	2964	6e-24	119
LQCBX29TFB	gi|3372755|gb|AF062751.1|AF062751	Tobacco hornworm Manduca sexta soluble guanylyl cyclase beta-1 subunit mRNA, complete cds	84.36	211	24	5	541	746	2964	3170	2e-38	167
LQCBX53TFB	gi|3372755|gb|AF062751.1|AF062751	Tobacco hornworm Manduca sexta soluble guanylyl cyclase beta-1 subunit mRNA, complete cds	86.49	111	14	1	369	478	2964	3074	2e-23	117
LQCBX63TRB	gi|3372755|gb|AF062751.1|AF062751	Tobacco hornworm Manduca sexta soluble guanylyl cyclase beta-1 subunit mRNA, complete cds	80.75	187	30	4	418	602	2995	3177	4e-22	114
LQCBX81TRB	gi|3372755|gb|AF062751.1|AF062751	Tobacco hornworm Manduca sexta soluble guanylyl cyclase beta-1 subunit mRNA, complete cds	82.8	93	13	1	311	403	3167	3078	3e-11	77.6
LQCBY05TFB	gi|3372755|gb|AF062751.1|AF062751	Tobacco hornworm Manduca sexta soluble guanylyl cyclase beta-1 subunit mRNA, complete cds	81.97	122	18	2	60	181	3060	3177	1e-14	89.1
LQCBY17TFB	gi|3372755|gb|AF062751.1|AF062751	Tobacco hornworm Manduca sexta soluble guanylyl cyclase beta-1 subunit mRNA, complete cds	95.12	41	2	0	9	49	2418	2378	3e-08	68
LQCBY19TRB	gi|3372755|gb|AF062751.1|AF062751	Tobacco hornworm Manduca sexta soluble guanylyl cyclase beta-1 subunit mRNA, complete cds	84.72	72	11	0	519	590	3004	3075	1e-10	75.7
LQCBY38TRB	gi|3372755|gb|AF062751.1|AF062751	Tobacco hornworm Manduca sexta soluble guanylyl cyclase beta-1 subunit mRNA, complete cds	83.02	212	20	7	198	398	3170	2964	6e-28	133
LQCBY40TRB	gi|3372755|gb|AF062751.1|AF062751	Tobacco hornworm Manduca sexta soluble guanylyl cyclase beta-1 subunit mRNA, complete cds	83.89	180	25	2	96	275	3150	2975	5e-36	160
LQCBY46TFB	gi|3372755|gb|AF062751.1|AF062751	Tobacco hornworm Manduca sexta soluble guanylyl cyclase beta-1 subunit mRNA, complete cds	79.8	99	20	0	21	119	2428	2526	1e-10	75.7
LQCBY46TRB	gi|3372755|gb|AF062751.1|AF062751	Tobacco hornworm Manduca sexta soluble guanylyl cyclase beta-1 subunit mRNA, complete cds	87.67	73	7	1	82	152	3037	2965	9e-12	79.5
LQCBX03TRB	gi|22094830|gb|AF527635.1|	Tobacco hornworm Manduca sexta strain Black larval mutant hemolymph juvenile hormone binding protein (hJHBP) gene, hJHBP-Snb allele, complete cds.	83.82	68	11	0	272	339	6151	6084	3e-08	68
LQCBX03TRB	gi|22094830|gb|AF527635.1|	Tobacco hornworm Manduca sexta strain Black larval mutant hemolymph juvenile hormone binding protein (hJHBP) gene, hJHBP-Snb allele, complete cds.	85.56	90	13	0	363	452	6086	5997	1e-17	98.7
LQCBX27TFB	gi|22094830|gb|AF527635.1|	Tobacco hornworm Manduca sexta strain Black larval mutant hemolymph juvenile hormone binding protein (hJHBP) gene, hJHBP-Snb allele, complete cds.	86.9	84	11	0	375	458	6003	6086	1e-17	98.7
LQCBX32TRB	gi|22094830|gb|AF527635.1|	Tobacco hornworm Manduca sexta strain Black larval mutant hemolymph juvenile hormone binding protein (hJHBP) gene, hJHBP-Snb allele, complete cds.	90.62	160	11	1	3	158	3185	3026	1e-51	212
LQCBX35TRB	gi|22094830|gb|AF527635.1|	Tobacco hornworm Manduca sexta strain Black larval mutant hemolymph juvenile hormone binding protein (hJHBP) gene, hJHBP-Snb allele, complete cds.	83.56	73	12	0	430	502	6014	6086	2e-09	71.8
LQCBX46TFB	gi|22094830|gb|AF527635.1|	Tobacco hornworm Manduca sexta strain Black larval mutant hemolymph juvenile hormone binding protein (hJHBP) gene, hJHBP-Snb allele, complete cds.	83.82	68	11	0	31	98	6019	6086	3e-08	68
LQCBX61TFB	gi|22094830|gb|AF527635.1|	Tobacco hornworm Manduca sexta strain Black larval mutant hemolymph juvenile hormone binding protein (hJHBP) gene, hJHBP-Snb allele, complete cds.	86.77	257	29	3	135	391	3345	3094	5e-69	269
LQCBY07TFB	gi|22094830|gb|AF527635.1|	Tobacco hornworm Manduca sexta strain Black larval mutant hemolymph juvenile hormone binding protein (hJHBP) gene, hJHBP-Snb allele, complete cds.	92.23	206	13	2	284	489	3350	3148	1e-73	285
LQCBY14TRB	gi|22094830|gb|AF527635.1|	Tobacco hornworm Manduca sexta strain Black larval mutant hemolymph juvenile hormone binding protein (hJHBP) gene, hJHBP-Snb allele, complete cds.	81.13	53	10	0	327	379	1729	1677	0.24	44.9
LQCBY34TRB	gi|22094830|gb|AF527635.1|	Tobacco hornworm Manduca sexta strain Black larval mutant hemolymph juvenile hormone binding protein (hJHBP) gene, hJHBP-Snb allele, complete cds.	80.31	320	46	5	452	754	3350	3031	2e-49	204
LQCBY43TRB	gi|22094830|gb|AF527635.1|	Tobacco hornworm Manduca sexta strain Black larval mutant hemolymph juvenile hormone binding protein (hJHBP) gene, hJHBP-Snb allele, complete cds.	92.15	331	20	2	26	352	3022	3350	1e-128	467
LQCBY62TFB	gi|22094830|gb|AF527635.1|	Tobacco hornworm Manduca sexta strain Black larval mutant hemolymph juvenile hormone binding protein (hJHBP) gene, hJHBP-Snb allele, complete cds.	79.59	196	31	3	6	196	27	218	2e-23	117
LQCBY64TFB	gi|22094830|gb|AF527635.1|	Tobacco hornworm Manduca sexta strain Black larval mutant hemolymph juvenile hormone binding protein (hJHBP) gene, hJHBP-Snb allele, complete cds.	78.32	286	55	3	538	818	3035	3318	3e-37	164
LQCBY78TRB	gi|22094830|gb|AF527635.1|	Tobacco hornworm Manduca sexta strain Black larval mutant hemolymph juvenile hormone binding protein (hJHBP) gene, hJHBP-Snb allele, complete cds.	86.21	87	9	1	182	265	6170	6084	1e-14	89.1
LQCBY80TFB	gi|22094830|gb|AF527635.1|	Tobacco hornworm Manduca sexta strain Black larval mutant hemolymph juvenile hormone binding protein (hJHBP) gene, hJHBP-Snb allele, complete cds.	96	25	1	0	610	634	3674	3698	0.91	43
LQCBY96TRB	gi|22094830|gb|AF527635.1|	Tobacco hornworm Manduca sexta strain Black larval mutant hemolymph juvenile hormone binding protein (hJHBP) gene, hJHBP-Snb allele, complete cds.	86.71	316	36	3	361	670	3350	3035	3e-89	337
LQCBX03TRB	gi|22094832|gb|AF527636.1|	Tobacco hornworm Manduca sexta strain Seattle wild-type hemolymph juvenile hormone binding protein (hJHBP) gene, hJHBP-Snb allele, complete cds.	83.82	68	11	0	272	339	6151	6084	3e-08	68
LQCBX03TRB	gi|22094832|gb|AF527636.1|	Tobacco hornworm Manduca sexta strain Seattle wild-type hemolymph juvenile hormone binding protein (hJHBP) gene, hJHBP-Snb allele, complete cds.	85.56	90	13	0	363	452	6086	5997	1e-17	98.7
LQCBX27TFB	gi|22094832|gb|AF527636.1|	Tobacco hornworm Manduca sexta strain Seattle wild-type hemolymph juvenile hormone binding protein (hJHBP) gene, hJHBP-Snb allele, complete cds.	86.9	84	11	0	375	458	6003	6086	1e-17	98.7
LQCBX32TRB	gi|22094832|gb|AF527636.1|	Tobacco hornworm Manduca sexta strain Seattle wild-type hemolymph juvenile hormone binding protein (hJHBP) gene, hJHBP-Snb allele, complete cds.	90.62	160	11	1	3	158	3185	3026	1e-51	212
LQCBX35TRB	gi|22094832|gb|AF527636.1|	Tobacco hornworm Manduca sexta strain Seattle wild-type hemolymph juvenile hormone binding protein (hJHBP) gene, hJHBP-Snb allele, complete cds.	83.56	73	12	0	430	502	6014	6086	2e-09	71.8
LQCBX46TFB	gi|22094832|gb|AF527636.1|	Tobacco hornworm Manduca sexta strain Seattle wild-type hemolymph juvenile hormone binding protein (hJHBP) gene, hJHBP-Snb allele, complete cds.	83.82	68	11	0	31	98	6019	6086	3e-08	68
LQCBX61TFB	gi|22094832|gb|AF527636.1|	Tobacco hornworm Manduca sexta strain Seattle wild-type hemolymph juvenile hormone binding protein (hJHBP) gene, hJHBP-Snb allele, complete cds.	86.77	257	29	3	135	391	3345	3094	5e-69	269
LQCBY07TFB	gi|22094832|gb|AF527636.1|	Tobacco hornworm Manduca sexta strain Seattle wild-type hemolymph juvenile hormone binding protein (hJHBP) gene, hJHBP-Snb allele, complete cds.	92.23	206	13	2	284	489	3350	3148	1e-73	285
LQCBY14TRB	gi|22094832|gb|AF527636.1|	Tobacco hornworm Manduca sexta strain Seattle wild-type hemolymph juvenile hormone binding protein (hJHBP) gene, hJHBP-Snb allele, complete cds.	81.13	53	10	0	327	379	1729	1677	0.24	44.9
LQCBY34TRB	gi|22094832|gb|AF527636.1|	Tobacco hornworm Manduca sexta strain Seattle wild-type hemolymph juvenile hormone binding protein (hJHBP) gene, hJHBP-Snb allele, complete cds.	80.31	320	46	5	452	754	3350	3031	2e-49	204
LQCBY43TRB	gi|22094832|gb|AF527636.1|	Tobacco hornworm Manduca sexta strain Seattle wild-type hemolymph juvenile hormone binding protein (hJHBP) gene, hJHBP-Snb allele, complete cds.	92.15	331	20	2	26	352	3022	3350	1e-128	467
LQCBY62TFB	gi|22094832|gb|AF527636.1|	Tobacco hornworm Manduca sexta strain Seattle wild-type hemolymph juvenile hormone binding protein (hJHBP) gene, hJHBP-Snb allele, complete cds.	79.59	196	31	3	6	196	27	218	2e-23	117
LQCBY64TFB	gi|22094832|gb|AF527636.1|	Tobacco hornworm Manduca sexta strain Seattle wild-type hemolymph juvenile hormone binding protein (hJHBP) gene, hJHBP-Snb allele, complete cds.	78.32	286	55	3	538	818	3035	3318	3e-37	164
LQCBY78TRB	gi|22094832|gb|AF527636.1|	Tobacco hornworm Manduca sexta strain Seattle wild-type hemolymph juvenile hormone binding protein (hJHBP) gene, hJHBP-Snb allele, complete cds.	86.21	87	9	1	182	265	6170	6084	1e-14	89.1
LQCBY80TFB	gi|22094832|gb|AF527636.1|	Tobacco hornworm Manduca sexta strain Seattle wild-type hemolymph juvenile hormone binding protein (hJHBP) gene, hJHBP-Snb allele, complete cds.	96	25	1	0	610	634	3674	3698	0.91	43
LQCBY96TRB	gi|22094832|gb|AF527636.1|	Tobacco hornworm Manduca sexta strain Seattle wild-type hemolymph juvenile hormone binding protein (hJHBP) gene, hJHBP-Snb allele, complete cds.	86.71	316	36	3	361	670	3350	3035	3e-89	337
LQCBX14TFB	gi|6815278|gb|AF173553.1|AF173553	Tobacco hornworm Manduca sexta V-ATPase 110 kDa integral membrane subunit mRNA, complete cds	83.97	131	16	1	273	398	4315	4445	2e-24	121
LQCBX29TFB	gi|6815278|gb|AF173553.1|AF173553	Tobacco hornworm Manduca sexta V-ATPase 110 kDa integral membrane subunit mRNA, complete cds	84.83	211	27	3	536	741	4445	4235	7e-46	192
LQCBX53TFB	gi|6815278|gb|AF173553.1|AF173553	Tobacco hornworm Manduca sexta V-ATPase 110 kDa integral membrane subunit mRNA, complete cds	77.92	231	41	3	356	582	4453	4229	2e-24	121
LQCBX63TRB	gi|6815278|gb|AF173553.1|AF173553	Tobacco hornworm Manduca sexta V-ATPase 110 kDa integral membrane subunit mRNA, complete cds	81.14	175	31	2	418	590	4409	4235	3e-26	127
LQCBX81TRB	gi|6815278|gb|AF173553.1|AF173553	Tobacco hornworm Manduca sexta V-ATPase 110 kDa integral membrane subunit mRNA, complete cds	81.93	83	15	0	313	395	4235	4317	5e-10	73.7
LQCBY05TFB	gi|6815278|gb|AF173553.1|AF173553	Tobacco hornworm Manduca sexta V-ATPase 110 kDa integral membrane subunit mRNA, complete cds	89.29	56	6	0	3	58	4428	4373	5e-10	73.7
LQCBY35TRB	gi|6815278|gb|AF173553.1|AF173553	Tobacco hornworm Manduca sexta V-ATPase 110 kDa integral membrane subunit mRNA, complete cds	91.11	45	4	0	5	49	4400	4444	4e-07	64.1
LQCBY38TRB	gi|6815278|gb|AF173553.1|AF173553	Tobacco hornworm Manduca sexta V-ATPase 110 kDa integral membrane subunit mRNA, complete cds	80.57	211	29	4	203	402	4235	4444	2e-27	131
LQCBY40TRB	gi|6815278|gb|AF173553.1|AF173553	Tobacco hornworm Manduca sexta V-ATPase 110 kDa integral membrane subunit mRNA, complete cds	81.77	192	34	1	85	275	4238	4429	2e-35	158
LQCBY46TRB	gi|6815278|gb|AF173553.1|AF173553	Tobacco hornworm Manduca sexta V-ATPase 110 kDa integral membrane subunit mRNA, complete cds	91.43	70	4	1	85	152	4370	4439	3e-15	91.1
LQCBY90TFB	gi|6815278|gb|AF173553.1|AF173553	Tobacco hornworm Manduca sexta V-ATPase 110 kDa integral membrane subunit mRNA, complete cds	84.47	103	12	1	286	384	4328	4430	6e-17	96.8
LQCBX53TFB	gi|607789|gb|U09875.1|TNU09875	Trichoplusia ni (cabbage looper) JH esterase-related protein gene, promoter region	81.18	85	15	1	125	209	332	249	1e-06	62.2
LQCBX40TFB	gi|12005277|gb|AF233589.1|AF233589	Trichoplusia ni (cabbage looper, Lepidotera) lebocin precursor, mRNA, complete cds.	79.07	129	20	3	193	319	631	508	4e-07	64.1
LQCBX03TRB	gi|37719669|gb|AY344578.1|	Xanthopan morgani praedicta (lepidoptera) long wavelength-sensitive opsin gene, partial cds	86.3	73	10	0	357	429	1464	1536	6e-13	83.4
LQCBX04TFB	gi|37719669|gb|AY344578.1|	Xanthopan morgani praedicta (lepidoptera) long wavelength-sensitive opsin gene, partial cds	80.33	61	12	0	292	352	939	879	0.017	48.8
LQCBX04TFB	gi|37719669|gb|AY344578.1|	Xanthopan morgani praedicta (lepidoptera) long wavelength-sensitive opsin gene, partial cds	82.09	67	12	0	142	208	971	905	6e-06	60.3
LQCBX22TRB	gi|37719669|gb|AY344578.1|	Xanthopan morgani praedicta (lepidoptera) long wavelength-sensitive opsin gene, partial cds	81.31	107	19	1	410	515	865	971	2e-12	81.4
LQCBX46TRB	gi|37719669|gb|AY344578.1|	Xanthopan morgani praedicta (lepidoptera) long wavelength-sensitive opsin gene, partial cds	86.42	81	10	1	409	488	1553	1473	6e-13	83.4
LQCBY20TFB	gi|37719669|gb|AY344578.1|	Xanthopan morgani praedicta (lepidoptera) long wavelength-sensitive opsin gene, partial cds	81.1	127	22	1	420	546	847	971	6e-17	96.8
LQCBY78TRB	gi|37719669|gb|AY344578.1|	Xanthopan morgani praedicta (lepidoptera) long wavelength-sensitive opsin gene, partial cds	86.44	59	8	0	186	244	1370	1428	3e-08	68
LQCBY80TFB	gi|23194091|gb|AF484812.1|	Zale galbanata (Lepidoptera) clone Z3 microsatellite sequence.	92.31	39	3	0	603	641	361	323	2e-05	58.4
LQCBY82TRB	gi|94468927|gb|DQ440280.1|	Aedes aegypti (mosquito) clone AET-3581 BTB/POZ and Kelch domain-containing protein mRNA, complete cds	81.36	59	11	0	259	317	112	170	0.004	50.7
LQCBY55TRB	gi|61674546|emb|CR937728.1|	Aedes aegypti (yellow fever mosquito) Single read from an extremity of a cDNA clone made from Aedes aegypti total adult females. 3-prime end of clone KW0AAB1YG24BBM1 from strain Liverpool	76.19	105	25	0	509	613	312	208	2e-05	58.4
LQCBY55TRB	gi|61673958|emb|CR937249.1|	Aedes aegypti (yellow fever mosquito) Single read from an extremity of a cDNA clone made from Aedes aegypti total adult females. 3-prime end of clone KW0AAB2YI17BBM1 from strain Liverpool	76.19	105	25	0	509	613	310	206	2e-05	58.4
LQCBY55TRB	gi|61673883|emb|CR937174.1|	Aedes aegypti (yellow fever mosquito) Single read from an extremity of a cDNA clone made from Aedes aegypti total adult females. 3-prime end of clone KW0AAB2YL15BBM1 from strain Liverpool	76.19	105	25	0	509	613	311	207	2e-05	58.4
LQCBY55TRB	gi|61673807|emb|CR937098.1|	Aedes aegypti (yellow fever mosquito) Single read from an extremity of a cDNA clone made from Aedes aegypti total adult females. 3-prime end of clone KW0AAB2YO10BBM1 from strain Liverpool of	76.19	105	25	0	509	613	313	209	2e-05	58.4
LQCBY55TRB	gi|27559835|emb|BX010615.1|CNS08GCR	Anopheles gambiae (African malaria mosquito)Single read from an extremity of a full-length cDNA clone made from Anopheles gambiae total adult females. 3-PRIME end of clone FK0AAA17AC06 of strain 6-9 of	78.57	84	18	0	509	592	352	269	2e-05	58.4
LQCBY55TRB	gi|27600798|emb|BX027517.1|CNS08TE9	Anopheles gambiae (African malaria mosquito)Single read from an extremity of a full-length cDNA clone made from Anopheles gambiae total adult females. 3-PRIME end of clone FK0AAA41AG07 of strain 6-9 of Anopheles gambiae (African malaria mosquito)	79.76	84	17	0	509	592	268	185	4e-07	64.1
LQCBY82TRB	gi|27628203|emb|BX054922.1|CNS09EJI	Anopheles gambiae (African malaria mosquito)Single read from an extremity of a full-length cDNA clone made from Anopheles gambiae total adult females. 5-PRIME end of clone FK0AAC33BC01 of strain 6-9 of Anopheles gambiae (African malaria mosquito)	80	75	15	0	247	321	342	416	2e-05	58.4
LQCBY82TRB	gi|27635899|emb|BX062618.1|CNS09KHA	Anopheles gambiae (African malaria mosquito)Single read from an extremity of a full-length cDNA clone made from Anopheles gambiae total adult females. 5-PRIME end of clone FK0AAC43DH11 of strain 6-9 of Anopheles gambiae (African malaria mosquito)	80	75	15	0	247	321	342	416	2e-05	58.4
LQCBY07TRB	gi|58383227|ref|XM_312466.2|	Anopheles gambiae str. PEST ENSANGP00000003051 (ENSANGG00000002500), partial mRNA.	78.69	61	13	0	217	277	3357	3417	0.91	43
LQCBX53TRB	gi|57911868|ref|XM_553777.1|	Anopheles gambiae str. PEST ENSANGP00000012833 (ENSANGG00000012308), partial mRNA.	84.21	76	12	0	520	595	322	397	3e-11	77.6
LQCBY55TRB	gi|58384191|ref|XM_313091.2|	Anopheles gambiae str. PEST ENSANGP00000012857 (ENSANGG00000010368), partial mRNA.	79.76	84	17	0	509	592	1408	1491	4e-07	64.1
LQCBX53TRB	gi|58391972|ref|XM_319009.2|	Anopheles gambiae str. PEST ENSANGP00000014797 (ENSANGG00000012308), partial mRNA.	84.21	76	12	0	520	595	178	253	3e-11	77.6
LQCBY82TRB	gi|58423013|ref|XM_309398.2|	Anopheles gambiae str. PEST ENSANGP00000015036 (AgaP_ENSANGG00000012547) mRNA, complete cds	78.67	75	16	0	247	321	344	418	0.001	52.6
LQCBY82TRB	gi|58423014|ref|XM_309399.2|	Anopheles gambiae str. PEST ENSANGP00000015036 (ENSANGG00000012547), mRNA.	78.67	75	16	0	247	321	476	550	0.001	52.6
LQCBX66TFB	gi|58392715|ref|XM_319582.2|	Anopheles gambiae str. PEST ENSANGP00000016672 (ENSANGG00000014183), partial mRNA.	80.9	89	17	0	281	369	272	184	5e-10	73.7
LQCBY93TRB	gi|58381637|ref|XM_311375.2|	Anopheles gambiae str. PEST ENSANGP00000016791 (ENSANGG00000014302), partial mRNA.	71.74	184	52	0	402	585	542	725	0.0003	54.5
LQCBY74TRB	gi|58380498|ref|XM_310590.2|	Anopheles gambiae str. PEST ENSANGP00000019350 (AgaP_ENSANGG00000016861) mRNA, partial cds	76.81	69	16	0	514	582	777	709	3.5	41.1
LQCBX63TRB	gi|110768372|ref|XM_001122348.1|	Apis mellifera (honey bee) similar to CG32036-PB (LOC726623), partial mRNA.PREDECTED	80.6	67	13	0	707	773	304	238	0.0003	54.5
LQCBY93TRB	gi|110762933|ref|XM_001122722.1|	Apis mellifera (honey bee) similar to CG6227-PA (LOC727008), mRNA.PREDECTED	71.11	225	65	0	413	637	1192	1416	2e-05	58.4
LQCBX39TRB	gi|110757691|ref|XM_623766.2|	Apis mellifera (honey bee) similar to de-etiolated homolog 1 (LOC551371), mRNA.PREDECTED	79.37	126	26	0	593	718	859	734	8e-16	93
LQCBY40TFB	gi|110758211|ref|XM_392456.3|	Apis mellifera (honey bee) similar to heat shock protein 90-alpha, transcript variant 1 (LOC408928), mRNA.PREDECTED	88.57	35	4	0	28	62	352	318	0.24	44.9
LQCBY40TFB	gi|110758210|ref|XM_623936.2|	Apis mellifera (honey bee) similar to heat shock protein 90-alpha, transcript variant 2 (LOC408928), mRNA.PREDECTED	88.57	35	4	0	28	62	227	193	0.24	44.9
LQCBY82TRB	gi|110756043|ref|XM_001120198.1|	Apis mellifera (honey bee) similar to lola like CG5738-PA, isoform A (LOC725311), mRNA.PREDECTED	82.46	57	10	0	265	321	309	365	0.001	52.6
LQCBY92TFB	gi|21328443|gb|AC093499.2|	Drosophila melanogaster 3L BAC RP98-18K24 complete seq (169kb)	87.72	57	6	1	10	66	149221	149276	6e-06	60.3
LQCBY92TFB	gi|18481756|gb|AC010066.9|	Drosophila melanogaster 3L BAC RPCI98-25O1, complete seq (176kb)	87.72	57	6	1	10	66	37017	37072	6e-06	60.3
LQCBY54TFB	gi|27820110|gb|BT003320.1|	Drosophila melanogaster AT11823 full insert cDNA	83.72	43	7	0	254	296	3754	3712	0.91	43
LQCBY82TRB	gi|12007118|gb|AF308476.1|	Drosophila melanogaster batman protein mRNA, complete cds.	81.16	69	13	0	253	321	316	384	2e-05	58.4
LQCBX53TRB	gi|24653840|ref|NM_166092.1|	Drosophila melanogaster CG16801-RA, transcript variant A (CG16801), mRNA	80.2	101	20	0	493	593	793	893	9e-12	79.5
LQCBX53TRB	gi|24653838|ref|NM_137188.1|	Drosophila melanogaster CG16801-RB, transcript variant B (CG16801), mRNA	80	105	21	0	489	593	933	1037	2e-12	81.4
LQCBY93TRB	gi|24642150|ref|NM_132792.2|	Drosophila melanogaster CG6227-RA (CG6227), mRNA.	71.17	163	47	0	402	564	1930	2092	0.91	43
LQCBX66TFB	gi|113194944|gb|AE014134.5|	Drosophila melanogaster chromosome 2L, complete sequence. (23.0Mb)	83.96	106	17	0	281	386	543593	543698	7e-20	106
LQCBX53TRB	gi|113194556|gb|AE013599.4|	Drosophila melanogaster chromosome 2R, complete sequence. (21.1Mb)	80.53	113	22	0	486	598	11223583	11223695	3e-15	91.1
LQCBY82TRB	gi|113194556|gb|AE013599.4|	Drosophila melanogaster chromosome 2R, complete sequence. (21.1Mb)	80.77	78	15	0	244	321	14042999	14042922	4e-07	64.1
LQCBY92TFB	gi|113194865|gb|AE014296.4|	Drosophila melanogaster chromosome 3L, complete sequence. (24Mb)	87.72	57	6	1	10	66	16046609	16046664	6e-06	60.3
LQCBY93TRB	gi|113193577|gb|AE014298.4|	Drosophila melanogaster chromosome X, complete sequence. (22Mb)	71.17	163	47	0	402	564	15241621	15241783	0.91	43
LQCBY93TRB	gi|50872346|gb|AC008255.9|	Drosophila melanogaster clone BACR48D17, complete sequence (183kb)	71.17	163	47	0	402	564	31600	31438	0.91	43
LQCBY82TRB	gi|3342726|gb|AC004296.1|AC004296	Drosophila melanogaster DNA sequence (P1 DS08860 (D181)), complete sequence (78kb)	80.77	78	15	0	244	321	55490	55567	4e-07	64.1
LQCBY82TRB	gi|16648275|gb|AY060364.1|	Drosophila melanogaster LD14505 full length cDNA.	81.16	69	13	0	253	321	314	382	2e-05	58.4
LQCBY93TRB	gi|16197946|gb|AY058515.1|	Drosophila melanogaster LD21880 full length cDNA.	71.17	163	47	0	402	564	68	230	0.91	43
LQCBY93TRB	gi|54650791|gb|BT016090.1|	Drosophila melanogaster LD41277 full insert cDNA	71.17	163	47	0	402	564	1838	2000	0.91	43
LQCBY82TRB	gi|24654822|ref|NM_080039.2|	Drosophila melanogaster lola like CG5738-RA, transcript variant A (lolal), mRNA	81.16	69	13	0	253	321	312	380	2e-05	58.4
LQCBY82TRB	gi|24654825|ref|NM_166270.1|	Drosophila melanogaster lola like CG5738-RB, transcript variant B (lolal), mRNA	81.16	69	13	0	253	321	501	569	2e-05	58.4
LQCBY82TRB	gi|24654829|ref|NM_166271.1|	Drosophila melanogaster lola like CG5738-RC, transcript variant C (lolal), mRNA	81.16	69	13	0	253	321	375	443	2e-05	58.4
LQCBY82TRB	gi|24654833|ref|NM_166272.1|	Drosophila melanogaster lola like CG5738-RD, transcript variant D (lolal), mRNA	81.16	69	13	0	253	321	416	484	2e-05	58.4
LQCBY92TFB	gi|24664982|ref|NM_168647.1|	Drosophila melanogaster Myosin binding subunit CG32156-RA, transcript variant A (Mbs), mRNA	87.04	54	6	1	10	63	663	715	0.0003	54.5
LQCBY92TFB	gi|24664986|ref|NM_168648.1|	Drosophila melanogaster Myosin binding subunit CG32156-RB, transcript variant B (Mbs), mRNA	87.04	54	6	1	10	63	688	740	0.0003	54.5
LQCBY92TFB	gi|24664978|ref|NM_168646.1|	Drosophila melanogaster Myosin binding subunit CG32156-RC, transcript variant C (Mbs), mRNA	87.04	54	6	1	10	63	681	733	0.0003	54.5
LQCBY92TFB	gi|21667648|gb|AF500094.1|	Drosophila melanogaster myosin binding subunit of myosin phosphatase (MYPT) mRNA, complete cds	87.04	54	6	1	10	63	204	256	0.0003	54.5
LQCBY92TFB	gi|28565114|gb|AY048675.1|	Drosophila melanogaster myosin phosphatase DMBS-L (Mbs) mRNA, complete cds	87.04	54	6	1	10	63	349	401	0.0003	54.5
LQCBY92TFB	gi|28565116|gb|AY048676.1|	Drosophila melanogaster myosin phosphatase DMBS-S (Mbs) mRNA, complete cds	87.04	54	6	1	10	63	349	401	0.0003	54.5
LQCBY92TFB	gi|21392167|gb|AY118409.1|	Drosophila melanogaster RE63915 full insert cDNA	87.04	54	6	1	10	63	678	730	0.0003	54.5
LQCBX66TFB	gi|17944593|gb|AY070713.1|	Drosophila melanogaster SD07518 full length cDNA.	83.96	106	17	0	281	386	968	863	7e-20	106
LQCBX66TFB	gi|24580659|ref|NM_078720.2|	Drosophila melanogaster Signal peptide protease CG11840-RA (Spp), mRNA	83.96	106	17	0	281	386	969	864	7e-20	106
LQCBY87TRB	gi|21070444|gb|AC023688.4|	Drosophila melanogaster X BAC RP98-42F7 complete seq (186kb)	85	40	6	0	365	404	4030	4069	0.91	43
LQCBX66TFB	gi|4204255|gb|AC004573.1|AC004573	Drosophila melanogaster, chromosome 2L, region 21C5-21D1, P1 clone DS07610, complete sequence (85kb)	83.96	106	17	0	281	386	3183	3288	7e-20	106
LQCBX66TFB	gi|13559545|gb|AC008002.3|AC008002	Drosophila melanogaster, chromosome 2L, region 21D-21E, BAC clone BACR48E08, complete sequence (182kb)	83.96	106	17	0	281	386	113714	113609	7e-20	106
LQCBX53TRB	gi|13430987|gb|AC008342.12|AC008342	Drosophila melanogaster, chromosome 2R, region 51F-51F, BAC clone BACR33K06, complete sequence (175kb)	80.53	113	22	0	486	598	141021	141133	3e-15	91.1
LQCBY82TRB	gi|16798971|gb|AC099039.1|	Drosophila melanogaster, chromosome 2R, region 55A-55B, BAC clone BACR33K09, complete sequence. (162kb)	80.77	78	15	0	244	321	25101	25178	4e-07	64.1
LQCBY82TRB	gi|16798938|gb|AC099006.1|	Drosophila melanogaster, chromosome 2R, region 55B-55B, BAC clone BACR15G20, complete sequence. (136kb)	80.77	78	15	0	244	321	130520	130597	4e-07	64.1
LQCBY82TRB	gi|54287943|gb|AY750872.1|	Toxoptera citricida (brown citrus aphid) CG5738-like protein mRNA, complete cds	82.54	63	11	0	259	321	112	174	2e-05	58.4
LQCBY22TFB	gi|91086762|ref|XM_967293.1|	Tribolium castaneum (red flour beetle) similar to CG9701-PA (LOC661111), mRNA PREDECTED	78.67	75	16	0	416	490	528	602	0.001	52.6
LQCBY82TRB	gi|91085938|ref|XM_965437.1|	Tribolium castaneum (red flour beetle) similar to CG5738-PA, isoform A (LOC659105), mRNA PREDECTED	83.53	85	14	0	250	334	162	246	6e-13	83.4
LQCBY93TRB	gi|91089610|ref|XM_968033.1|	Tribolium castaneum (red flour beetle) similar to CG6227-PA (LOC661902), mRNA PREDECTED	73.28	131	35	0	446	576	1138	1268	0.004	50.7
LQCBX39TRB	gi|91083298|ref|XM_969515.1|	Tribolium castaneum (red flour beetle) similar to de-etiolated homolog 1 (LOC663472), mRNA PREDECTED	81.54	65	12	0	597	661	257	193	8e-05	56.4
LQCBX53TRB	gi|91085636|ref|XM_965298.1|	Tribolium castaneum (red flour beetle) similar to photoreceptor-specific nuclear receptor isoform b (LOC658951), mRNA PREDECTED	82.35	102	18	0	489	590	378	479	8e-16	93
LQCBY03TFB	gi|56797765|gb|AC154130.1|	Tribolium castaneum BAC T.cast_C11O3 (Clemson University Genomics Institute Tribolium castaneum BAC Library (Red Flour Beetle)) complete sequence	91.18	34	3	0	98	131	39560	39527	0.017	48.8
LQCBY89TRB	gi|56797765|gb|AC154130.1|	Tribolium castaneum BAC T.cast_C11O3 (Clemson University Genomics Institute Tribolium castaneum BAC Library (Red Flour Beetle)) complete sequence	89.47	38	4	0	139	176	39564	39527	0.004	50.7
LQCBY03TFB	gi|56044572|gb|AC152928.1|	Tribolium castaneum BAC T.cast_C35H6 (Clemson University Genomics Institute Tribolium castaneum BAC Library (Red Flour Beetle)) complete sequence	91.18	34	3	0	98	131	42203	42170	0.017	48.8
LQCBY50TFB	gi|56121939|gb|AC152982.1|	Tribolium castaneum BAC T.cast_C35H6 (Clemson University Genomics Institute Tribolium castaneum BAC Library (Red Flour Beetle)) complete sequence	88.24	34	4	0	168	201	111060	111093	0.91	43
LQCBY89TRB	gi|56044572|gb|AC152928.1|	Tribolium castaneum BAC T.cast_C35H6 (Clemson University Genomics Institute Tribolium castaneum BAC Library (Red Flour Beetle)) complete sequence	89.47	38	4	0	139	176	42207	42170	0.004	50.7
LQCBY86TFB	gi|83649860|gb|CP000085.1|	Burkholderia thailandensis (bacteria) E264 chromosome II, complete sequence	84.09	44	7	0	366	409	2118858	2118815	0.24	44.9
LQCBX46TRB	gi|1402524|dbj|D78257.1|	Enterococcus faecalis (bacteria) plasmid pYI17 genes for BacA, BacB, ORF3, ORF4, ORF5, ORF6, ORF7, ORF8, ORF9, ORF10, ORF11,partial cds	88.89	36	4	0	304	339	990	1025	0.063	46.8
LQCBX46TRB	gi|23503484|dbj|AB092692.1|	Enterococcus faecalis plasmid pEK4S genes for enterocin SE-K4, enterocin immunity protein, hypothetical proteins, partial and complete cds (bacteria)	88.89	36	4	0	304	339	63	98	0.063	46.8
LQCBY55TRB	gi|56122502|gb|AY654590.1|	Escherichia coli O59 O-antigen gene cluster, complete sequence	91.67	36	3	0	509	544	10435	10470	0.001	52.6
LQCBX01TRB	gi|94730694|emb|AM180252.1|	Lawsonia intracellularis (bacteria) PHE/MN1-00	88.89	36	4	0	264	299	80121	80086	0.063	46.8
LQCBY55TRB	gi|91708343|gb|CP000284.1|	Methylobacillus flagellatus (bacteria) KT, complete genome	90	40	4	0	509	548	2800256	2800295	0.0003	54.5
LQCBY93TRB	gi|33633502|emb|BX572090.1|	Prochlorococcus marinus (bacteria) MED4 complete genome; segment 1/5	84.31	51	8	0	198	248	288507	288457	0.001	52.6
LQCBY20TRB	gi|110004055|emb|AM285303.1|	Spiroplasma citri (bacteria) GII3-3X chromosome, contig Contig02. (55kb)	85.71	42	6	0	119	160	16047	16088	0.063	46.8
LQCBX17TFB	gi|47118313|dbj|BA000034.2|	Streptococcus pyogenes (bacteria) SSI-1 DNA, complete genome	95.83	24	1	0	723	746	779041	779018	3.5	41.1
LQCBY55TRB	gi|110164990|gb|CP000393.1|	Trichodesmium erythraeum (bacteria) IMS101, complete genome.	90.24	41	4	0	508	548	2804050	2804090	8e-05	56.4
LQCBX09TRB	gi|28828213|gb|AC115612.2|	Dictyostelium discoideum (slime moulds) chromosome 2 map 6245135-6357017 strain AX4, complete sequence	83.33	42	7	0	393	434	44340	44381	3.5	41.1
LQCBY87TRB	gi|2597854|emb|AJ002383.1|DDMYBS	Dictyostelium discoideum mybB gene.	82.61	46	8	0	364	409	966	921	0.91	43
LQCBY93TRB	gi|57223396|gb|AE017342.1|	Cryptococcus neoformans var. neoformans (fungi) JEC21 chromosome 2, complete sequence	83.33	42	7	0	94	135	574634	574675	3.5	41.1
LQCBY93TRB	gi|58263429|ref|XM_569125.1|	Cryptococcus neoformans var. neoformans (fungi) JEC21 pre-mRNA splicing factor (CNB01970) partial mRNA	83.33	42	7	0	94	135	1275	1316	3.5	41.1
LQCBY93TRB	gi|50423950|ref|XM_460560.1|	Debaryomyces hansenii (fungi) CBS767 hypothetical protein (DEHA0F04895g) partial mRNA	86.49	37	5	0	102	138	1025	1061	0.91	43
LQCBY93TRB	gi|49656035|emb|CR382138.1|	Debaryomyces hansenii (fungi) chromosome F of strain CBS767 of Debaryomyces hansenii	86.49	37	5	0	102	138	413545	413581	0.91	43
LQCBY93TRB	gi|46108283|ref|XM_381200.1|	Gibberella zeae (fungi) PH-1 chromosome 1 hypothetical protein (FG01024.1) partial mRNA	73.74	99	26	0	446	544	1948	2046	3.5	41.1
LQCBY93TRB	gi|39944781|ref|XM_361928.1|	Magnaporthe grisea (fungi) 70-15 hypothetical protein (MG04373.4) partial mRNA	79.31	58	12	0	411	468	1910	1967	0.91	43
LQCBY93TRB	gi|85118551|ref|XM_960376.1|	Neurospora crassa (fungi) OR74A hypothetical protein (NCU02696.1) partial mRNA	87.8	41	5	0	516	556	1910	1950	0.004	50.7
LQCBY19TFB	gi|30024217|emb|AL391746.2|SPAC212	S.pombe chromosome I cosmid c212	90	30	3	0	666	695	14781	14810	3.5	41.1
LQCBY22TFB	gi|15010759|gb|AY045681.1|	Arabidopsis thaliana AT5g26000/T1N24_7 mRNA, complete cds.	86.84	38	5	0	448	485	606	643	0.24	44.9
LQCBY22TFB	gi|15809937|gb|AY054237.1|	Arabidopsis thaliana AT5g26000/T1N24_7 mRNA, complete cds.	86.84	38	5	0	448	485	608	645	0.24	44.9
LQCBY22TFB	gi|16648810|gb|AY058182.1|	Arabidopsis thaliana AT5g26000/T1N24_7 mRNA, complete cds.	86.84	38	5	0	448	485	610	647	0.24	44.9
LQCBY22TFB	gi|19699348|gb|AY090382.1|	Arabidopsis thaliana AT5g26000/T1N24_7 mRNA, complete cds.	86.84	38	5	0	448	485	575	612	0.24	44.9
LQCBY22TFB	gi|4809270|gb|AF149413.1|T1N24	Arabidopsis thaliana BAC T1N24 (127kb)	86.84	38	5	0	448	485	64865	64902	0.24	44.9
LQCBY22TFB	gi|24417251|gb|AF083677.1|	Arabidopsis thaliana clone sps66 unknown mRNA.	86.84	38	5	0	448	485	590	627	0.24	44.9
LQCBY22TFB	gi|74473420|emb|AJ831451.1|	Arabidopsis thaliana partial tgg1 gene for thioglucoside glucohydrolase, exons 1-12, ecotype MR-0.	86.84	38	5	0	448	485	947	984	0.24	44.9
LQCBY22TFB	gi|74473400|emb|AJ831441.1|	Arabidopsis thaliana partial tgg1 gene for thioglucoside glucohydrolase, exons 1-12, ecotype ABD-0.	86.84	38	5	0	448	485	954	991	0.24	44.9
LQCBY22TFB	gi|74473404|emb|AJ831443.1|	Arabidopsis thaliana partial tgg1 gene for thioglucoside glucohydrolase, exons 1-12, ecotype AG-0.	86.84	38	5	0	448	485	947	984	0.24	44.9
LQCBY22TFB	gi|74473448|emb|AJ831465.1|	Arabidopsis thaliana partial tgg1 gene for thioglucoside glucohydrolase, exons 1-12, ecotype BA-1	86.84	38	5	0	448	485	946	983	0.24	44.9
LQCBY22TFB	gi|74473406|emb|AJ831444.1|	Arabidopsis thaliana partial tgg1 gene for thioglucoside glucohydrolase, exons 1-12, ecotype CAL-0.	86.84	38	5	0	448	485	946	983	0.24	44.9
LQCBY22TFB	gi|74473398|emb|AJ831440.1|	Arabidopsis thaliana partial tgg1 gene for thioglucoside glucohydrolase, exons 1-12, ecotype COL-0.	86.84	38	5	0	448	485	1031	1068	0.24	44.9
LQCBY22TFB	gi|74473408|emb|AJ831445.1|	Arabidopsis thaliana partial tgg1 gene for thioglucoside glucohydrolase, exons 1-12, ecotype CVI-0.	86.84	38	5	0	448	485	949	986	0.24	44.9
LQCBY22TFB	gi|74473410|emb|AJ831446.1|	Arabidopsis thaliana partial tgg1 gene for thioglucoside glucohydrolase, exons 1-12, ecotype DB-1.	86.84	38	5	0	448	485	947	984	0.24	44.9
LQCBY22TFB	gi|74473412|emb|AJ831447.1|	Arabidopsis thaliana partial tgg1 gene for thioglucoside glucohydrolase, exons 1-12, ecotype EI-2.	86.84	38	5	0	448	485	951	988	0.24	44.9
LQCBY22TFB	gi|74473414|emb|AJ831448.1|	Arabidopsis thaliana partial tgg1 gene for thioglucoside glucohydrolase, exons 1-12, ecotype HODJA.	86.84	38	5	0	448	485	952	989	0.24	44.9
LQCBY22TFB	gi|74473402|emb|AJ831442.1|	Arabidopsis thaliana partial tgg1 gene for thioglucoside glucohydrolase, exons 1-12, ecotype KA-0.	86.84	38	5	0	448	485	936	973	0.24	44.9
LQCBY22TFB	gi|74473450|emb|AJ831466.1|	Arabidopsis thaliana partial tgg1 gene for thioglucoside glucohydrolase, exons 1-12, ecotype LER-1	86.84	38	5	0	448	485	1022	1059	0.24	44.9
LQCBY22TFB	gi|74473416|emb|AJ831449.1|	Arabidopsis thaliana partial tgg1 gene for thioglucoside glucohydrolase, exons 1-12, ecotype LIP-0.	86.84	38	5	0	448	485	946	983	0.24	44.9
LQCBY22TFB	gi|74473452|emb|AJ831467.1|	Arabidopsis thaliana partial tgg1 gene for thioglucoside glucohydrolase, exons 1-12, ecotype LL-0	86.84	38	5	0	448	485	1024	1061	0.24	44.9
LQCBY22TFB	gi|74473418|emb|AJ831450.1|	Arabidopsis thaliana partial tgg1 gene for thioglucoside glucohydrolase, exons 1-12, ecotype MH-0.	86.84	38	5	0	448	485	947	984	0.24	44.9
LQCBY22TFB	gi|74473422|emb|AJ831452.1|	Arabidopsis thaliana partial tgg1 gene for thioglucoside glucohydrolase, exons 1-12, ecotype MRK-0	86.84	38	5	0	448	485	943	980	0.24	44.9
LQCBY22TFB	gi|74473424|emb|AJ831453.1|	Arabidopsis thaliana partial tgg1 gene for thioglucoside glucohydrolase, exons 1-12, ecotype MT-0	86.84	38	5	0	448	485	946	983	0.24	44.9
LQCBY22TFB	gi|74473426|emb|AJ831454.1|	Arabidopsis thaliana partial tgg1 gene for thioglucoside glucohydrolase, exons 1-12, ecotype NO-0	86.84	38	5	0	448	485	945	982	0.24	44.9
LQCBY22TFB	gi|74473428|emb|AJ831455.1|	Arabidopsis thaliana partial tgg1 gene for thioglucoside glucohydrolase, exons 1-12, ecotype PER-1	86.84	38	5	0	448	485	949	986	0.24	44.9
LQCBY22TFB	gi|74473430|emb|AJ831456.1|	Arabidopsis thaliana partial tgg1 gene for thioglucoside glucohydrolase, exons 1-12, ecotype PET-1	86.84	38	5	0	448	485	942	979	0.24	44.9
LQCBY22TFB	gi|74473432|emb|AJ831457.1|	Arabidopsis thaliana partial tgg1 gene for thioglucoside glucohydrolase, exons 1-12, ecotype PI-0	86.84	38	5	0	448	485	945	982	0.24	44.9
LQCBY22TFB	gi|74473434|emb|AJ831458.1|	Arabidopsis thaliana partial tgg1 gene for thioglucoside glucohydrolase, exons 1-12, ecotype RSCH-0	86.84	38	5	0	448	485	951	988	0.24	44.9
LQCBY22TFB	gi|74473436|emb|AJ831459.1|	Arabidopsis thaliana partial tgg1 gene for thioglucoside glucohydrolase, exons 1-12, ecotype SEI-0	86.84	38	5	0	448	485	945	982	0.24	44.9
LQCBY22TFB	gi|74473438|emb|AJ831460.1|	Arabidopsis thaliana partial tgg1 gene for thioglucoside glucohydrolase, exons 1-12, ecotype SU-0	86.84	38	5	0	448	485	946	983	0.24	44.9
LQCBY22TFB	gi|74473440|emb|AJ831461.1|	Arabidopsis thaliana partial tgg1 gene for thioglucoside glucohydrolase, exons 1-12, ecotype TA-0	86.84	38	5	0	448	485	950	987	0.24	44.9
LQCBY22TFB	gi|74473442|emb|AJ831462.1|	Arabidopsis thaliana partial tgg1 gene for thioglucoside glucohydrolase, exons 1-12, ecotype TAC	86.84	38	5	0	448	485	948	985	0.24	44.9
LQCBY22TFB	gi|74473444|emb|AJ831463.1|	Arabidopsis thaliana partial tgg1 gene for thioglucoside glucohydrolase, exons 1-12, ecotype TSU-1	86.84	38	5	0	448	485	945	982	0.24	44.9
LQCBY22TFB	gi|74473446|emb|AJ831464.1|	Arabidopsis thaliana partial tgg1 gene for thioglucoside glucohydrolase, exons 1-12, ecotype WL-0	86.84	38	5	0	448	485	945	982	0.24	44.9
LQCBY22TFB	gi|30690084|ref|NM_180746.1|	Arabidopsis thaliana TGG1 (THIOGLUCOSIDE GLUCOHYDROLASE 1); hydrolase, hydrolyzing O-glycosyl compounds (TGG1) mRNA, complete cds	86.84	38	5	0	448	485	608	645	0.24	44.9
LQCBY22TFB	gi|30690088|ref|NM_122501.2|	Arabidopsis thaliana TGG1 (THIOGLUCOSIDE GLUCOHYDROLASE 1); hydrolase, hydrolyzing O-glycosyl compounds (TGG1) mRNA, complete cds	86.84	38	5	0	448	485	608	645	0.24	44.9
LQCBY22TFB	gi|871989|emb|X79194.1|ATTGG1	Arabidopsis thaliana TGG1 gene for myrosinase	86.84	38	5	0	448	485	2866	2903	0.24	44.9
LQCBY22TFB	gi|304114|gb|L11454.1|ATHTHIOGL	Arabidopsis thaliana thioglucosidase mRNA, complete cds	86.84	38	5	0	448	485	608	645	0.24	44.9
LQCBX35TFB	gi|2224352|dbj|AB001684.1|	Chlorella vulgaris C-27 chloroplast DNA, complete sequence.	85.37	41	6	0	284	324	40182	40222	0.24	44.9
LQCBY22TFB	gi|804655|gb|L41869.1|BLYBGQ6	Hordeum vulgare L.(barley) beta-glucosidase (BGQ60) gene, complete cds	89.47	38	4	0	450	487	1251	1288	0.004	50.7
LQCBX19TFB	gi|92108725|emb|CT573054.2|	Medicago truncatula chromosome 5 clone mte1-76j13, COMPLETE SEQUENCE (114kb)	93.55	31	2	0	273	303	97041	97011	0.017	48.8
LQCBY29TFB	gi|45271081|gb|AY459163.1|	Nephrolepis hirsutula ribosomal protein small subunit 4-like (rps4) gene, partial sequence; chloroplast	89.19	37	4	0	50	86	41	5	0.017	48.8
LQCBY93TRB	gi|32987565|dbj|AK102356.1|	Oryza sativa (japonica cultivar-group) cDNA clone:J033091H10, full insert sequence	80.39	51	10	0	413	463	1450	1500	3.5	41.1
LQCBX64TRB	gi|58530787|dbj|AP008207.1|	Oryza sativa (japonica cultivar-group) genomic DNA, chromosome 1	83.33	42	7	0	725	766	37955081	37955040	3.5	41.1
LQCBX64TRB	gi|15430624|dbj|AP003922.2|	Oryza sativa (japonica cultivar-group) genomic DNA, chromosome 1, PAC clone:P0648C09. (107kb)	83.33	42	7	0	725	766	51357	51316	3.5	41.1
LQCBX64TRB	gi|20804745|dbj|AP003297.3|	Oryza sativa (japonica cultivar-group) genomic DNA, chromosome 1, PAC clone:P0698A10. (137kb)	83.33	42	7	0	725	766	36025	35984	3.5	41.1
LQCBX90TRB	gi|58531199|dbj|AP008218.1|	Oryza sativa (japonica cultivar-group) genomic DNA, chromosome 12	84.09	44	7	0	61	104	3929809	3929766	0.24	44.9
LQCBY93TRB	gi|115474896|ref|NM_001067580.1|	Oryza sativa (japonica cultivar-group) Os08g0159900 (Os08g0159900) mRNA, complete cds.	80.39	51	10	0	413	463	1449	1499	3.5	41.1
LQCBX90TRB	gi|28375510|emb|AL732376.2|CNS08C8Z	Oryza sativa chromosome 12, . BAC OSJNBa0086B10 of library OSJNBa from chromosome 12 of cultivar Nipponbare of ssp. japonica of Oryza sativa (rice), complete sequence (152kb)	84.09	44	7	0	61	104	91785	91742	0.24	44.9
LQCBX40TFB	gi|84782338|gb|DQ323045.1|	Phaseolus vulgaris (Fabaceae) clone BAC-71F18, complete sequence	100	21	0	0	21	41	39243	39223	3.5	41.1
LQCBX53TRB	gi|76626714|ref|XM_587567.2|	Bos taurus (cattle) nuclear receptor subfamily 2, group E, member 3 (NR2E3), mRNA..PREDECTED	80.52	77	15	0	519	595	351	427	1e-06	62.2
LQCBX53TRB	gi|6681851|gb|AF107729.2|AF107729	Bos taurus (cattle) paraneoplastic retinopathy associated protein De (De4.1) mRNA, partial cds	80.52	77	15	0	519	595	297	373	1e-06	62.2
LQCBY55TRB	gi|76637461|ref|XM_592859.2|	Bos taurus (cattle) similar to 6-phosphogluconate dehydrogenase (decarboxylating) (LOC514939), mRNA.PREDECTED	74.36	117	30	0	509	625	1492	1608	0.001	52.6
LQCBY55TRB	gi|73586528|gb|BC102178.1|	Bos taurus (cattle) similar to 6-phosphogluconate dehydrogenase (decarboxylating), mRNA (cDNA clone IMAGE:7898196), partial cds	74.36	117	30	0	509	625	1418	1534	0.001	52.6
LQCBX66TFB	gi|114051623|ref|NM_001046124.1|;gi|86438466|gb|BC112454.1|	Bos taurus (cattle) similar to minor histocompatibility antigen 13 (MGC134054), mRNA.	82.43	74	13	0	297	370	939	866	3e-08	68
LQCBX53TRB	gi|76631068|ref|XM_606568.2|	Bos taurus (cattle) similar to nuclear receptor subfamily 2, group E, member 1 (LOC528156), mRNA. predected	81.25	48	9	0	519	566	548	595	3.5	41.1
LQCBX53TRB	gi|1109841|gb|U41536.1|	Caenorhabditis elegans cosmid F56E3, complete sequence.(32kb)	77.38	84	19	0	514	597	26777	26694	0.001	52.6
LQCBX72TRB	gi|1495002|emb|Z78412.1|CEM176	Caenorhabditis elegans Cosmid M176, complete sequence.	80.39	51	10	0	84	134	7550	7600	3.5	41.1
LQCBX53TRB	gi|25149850|ref|NM_076146.2|	Caenorhabditis elegans defective FAsciculation of aXons family member (fax-1) (fax-1) mRNA, complete cds	81.36	59	11	0	514	572	465	523	0.004	50.7
LQCBX53TRB	gi|5881164|gb|AF176087.1|AF176087	Caenorhabditis elegans nuclear hormone receptor FAX-1 (fax-1) mRNA, complete cds	81.36	59	11	0	514	572	465	523	0.004	50.7
LQCBX22TRB	gi|110347685|gb|AC184829.8|	Canis Familiaris (dog) chromosome 32, clone XX-3D7, complete sequence.(211kb)	83.33	42	7	0	568	609	64512	64553	3.5	41.1
LQCBY07TRB	gi|73983858|ref|XM_533275.2|	Canis familiaris (dog) similar to DNA damage binding protein 1 (Damage-specific DNA binding protein 1) (DDB p127 subunit) (DDBa) (UV-damaged DNA-binding protein 1) (UV-DDB 1) (Xeroderma pigmentosum group E complementing protein) (XPCe) (X-associated prote	76	75	18	0	203	277	3461	3535	3.5	41.1
LQCBX66TFB	gi|73991544|ref|XM_857188.1|	Canis familiaris (dog) similar to minor histocompatibility antigen 13 isoform 1, transcript variant 10 (LOC608355), mRNA	77.03	74	17	0	297	370	818	745	0.24	44.9
LQCBX66TFB	gi|73991546|ref|XM_857215.1|	Canis familiaris (dog) similar to minor histocompatibility antigen 13 isoform 1, transcript variant 11 (LOC608355), mRNA	77.03	74	17	0	297	370	970	897	0.24	44.9
LQCBX66TFB	gi|73991550|ref|XM_857263.1|	Canis familiaris (dog) similar to minor histocompatibility antigen 13 isoform 1, transcript variant 13 (LOC608355), mRNA	77.03	74	17	0	297	370	955	882	0.24	44.9
LQCBX66TFB	gi|73991552|ref|XM_845723.1|	Canis familiaris (dog) similar to minor histocompatibility antigen 13 isoform 1, transcript variant 2 (LOC608355), mRNA	77.03	74	17	0	297	370	955	882	0.24	44.9
LQCBY07TRB	gi|304025|gb|L20216.1|AGMUVDAMBP	Cercopithecus aethiops (monkey) UV-damaged DNA-binding protein 127 kDa subunit mRNA, complete cds	77.78	81	18	0	197	277	3429	3509	0.001	52.6
LQCBX53TRB	gi|84580070|gb|AC171178.2|	Gallus gallus (chicken) BAC clone CH261-77I20 from chromosome ul, complete sequence (237kb)	80.77	52	10	0	519	570	122008	121957	0.91	43
LQCBY07TRB	gi|54020690|ref|NM_204216.2|;gi|53130070|emb|AJ719779.1|	Gallus gallus (chicken) damage-specific DNA binding protein 1, 127kDa (DDB1), mRNA	77.33	75	17	0	191	265	3423	3497	0.063	46.8
LQCBY07TRB	gi|28375612|dbj|AB074298.1|	Gallus gallus (chicken) DDB1 mRNA for damaged-DNA binding protein DDB p127 subunit, complete cds	77.33	75	17	0	191	265	3337	3411	0.063	46.8
LQCBY07TRB	gi|45423962|emb|CR353133.1|	Gallus gallus (chicken) finished cDNA, clone ChEST821e12	77.33	75	17	0	191	265	591	665	0.063	46.8
LQCBX53TRB	gi|45384017|ref|NM_205170.1|;gi|619337|gb|S72373.1|	Gallus gallus (chicken) nuclear receptor subfamily 2, group E, member 1 (NR2E1), mRNA	80.77	52	10	0	519	570	510	561	0.91	43
LQCBX53TRB	gi|45382986|ref|NM_204594.1|;gi|15777196|gb|AY053465.1|	Gallus gallus (chicken) nuclear receptor subfamily 2, group E, member 3 (NR2E3), mRNA	75.7	107	26	0	489	595	222	328	8e-05	56.4
LQCBY55TRB	gi|112421905|gb|BT028642.1|	Gasterosteus aculeatus (three spined stickleback, Vertebrata) clone CNB269-C04 mRNA sequence.	80	55	11	0	50	104	1372	1426	0.91	43
LQCBY55TRB	gi|112421905|gb|BT028642.1|	Gasterosteus aculeatus (three spined stickleback, Vertebrata) clone CNB269-C04 mRNA sequence.	78.12	96	21	0	509	604	1423	1518	4e-07	64.1
LQCBX66TFB	gi|50484158|emb|CR603351.1|	Homo sapiens (human) full-length cDNA clone CS0DB005YI02 of Neuroblastoma Cot 10-normalized	78.38	74	16	0	297	370	256	183	0.004	50.7
LQCBX66TFB	gi|50482618|emb|CR601811.1|	Homo sapiens (human) full-length cDNA clone CS0DC023YO04 of Neuroblastoma Cot 25-normalized	78.38	74	16	0	297	370	732	659	0.004	50.7
LQCBX66TFB	gi|50502084|emb|CR621277.1|	Homo sapiens (human) full-length cDNA clone CS0DJ002YE06 of T cells (Jurkat cell line) Cot 10-normalized	78.38	74	16	0	297	370	82	9	0.004	50.7
LQCBX66TFB	gi|50472806|emb|CR591999.1|	Homo sapiens (human) full-length cDNA clone CS0DL004YK08 of B cells (Ramos cell line) Cot 25-normalized of	78.38	74	16	0	297	370	1967	1894	0.004	50.7
LQCBY50TFB	gi|22091247|gb|AC092831.10|	Homo sapiens 12 BAC RP11-115C18 complete seq (133kb)	85.37	41	6	0	169	209	98477	98517	0.24	44.9
LQCBX29TRB	gi|22657493|gb|AC090052.15|	Homo sapiens 12 BAC RP11-295G12 complete seq (150kb)	87.88	33	4	0	273	305	118803	118771	3.5	41.1
LQCBY50TFB	gi|22380676|gb|AC117514.5|	Homo sapiens 3 BAC RP11-151B16 (Roswell Park Cancer Institute Human BAC Library) complete sequence (148kb)	88.24	34	4	0	168	201	1171	1204	0.91	43
LQCBY50TFB	gi|20387449|gb|AC026877.15|	Homo sapiens 3 BAC RP11-550F7 complete seq (198kb)	88.24	34	4	0	168	201	197991	198024	0.91	43
LQCBX35TRB	gi|8748849|gb|AC009474.4|	Homo sapiens BAC clone RP11-179G23 from 2, complete sequence (168kb)	85	40	6	0	390	429	36528	36489	0.91	43
LQCBX66TFB	gi|92445484|gb|BC053868.1|	Homo sapiens cDNA clone IMAGE:5194843, **** WARNING: chimeric clone ****	78.38	74	16	0	297	370	1971	1898	0.004	50.7
LQCBX53TRB	gi|47077587|dbj|AK131541.1|	Homo sapiens cDNA FLJ16774 fis, clone BRCAN2019772, highly similar to Orphan nuclear receptor NR2E1	81.25	48	9	0	519	566	298	345	3.5	41.1
LQCBX66TFB	gi|22761269|dbj|AK075283.1|	Homo sapiens cDNA FLJ90802 fis, clone Y79AA1000226, highly similar to Minor histocompatibility antigen H13 (EC3.4.99.-)	78.38	74	16	0	297	370	943	870	0.004	50.7
LQCBY34TFB	gi|20522208|gb|AC116156.3|	Homo sapiens chromosome 11, clone RP11-44D14, complete sequence. (176kb)	83.67	49	8	0	524	572	74773	74725	0.017	48.8
LQCBY34TFB	gi|24819853|gb|AC131574.4|	Homo sapiens chromosome 11, clone RP11-957H15, complete sequence. (166kb)	83.67	49	8	0	524	572	89962	89914	0.017	48.8
LQCBY87TRB	gi|15559174|gb|AC018901.8|	Homo sapiens chromosome 15 clone RP11-292P13 map 15q15, complete seq (199kb)	82.61	46	8	0	367	412	124940	124895	0.91	43
LQCBX53TRB	gi|28269591|gb|AC104938.7|	Homo sapiens chromosome 15, clone CTD-2524L6, complete sequence (157kb)	80.25	81	16	0	520	600	87139	87219	4e-07	64.1
LQCBY87TRB	gi|23462899|gb|AC087828.6|	Homo sapiens chromosome 15, clone RP11-292P13, complete sequence. (185kb)	82.61	46	8	0	367	412	110787	110742	0.91	43
LQCBY50TFB	gi|2982171|gb|AC002288.1|HUAC002288	Homo sapiens Chromosome 16 BAC clone CIT987SK-A-249B10, complete sequence (213kb)	88.24	34	4	0	168	201	33105	33072	0.91	43
LQCBY50TFB	gi|24418079|gb|AC130451.2|	Homo sapiens chromosome 16 clone CTA-249B10, complete sequence. (215kb)	88.24	34	4	0	168	201	182756	182789	0.91	43
LQCBY50TFB	gi|16195192|gb|AC008805.8|	Homo sapiens chromosome 19 clone CTD-2085J24, complete sequence. (112kb)	88.24	34	4	0	168	201	96138	96171	0.91	43
LQCBY93TRB	gi|15887314|gb|AC025771.6|	Homo sapiens chromosome 5 clone CTD-2203L19, complete sequence. (134kb)	84.62	39	6	0	783	821	77331	77293	3.5	41.1
LQCBY93TRB	gi|15187245|gb|AC024589.5|	Homo sapiens chromosome 5 clone RP11-42L13, complete sequence.(170kb)	84.62	39	6	0	783	821	45947	45909	3.5	41.1
LQCBY87TRB	gi|20279410|gb|AC113416.2|	Homo sapiens chromosome 5 clone RP11-560F8, complete sequence. (190kb)	82.22	45	8	0	364	408	98641	98597	3.5	41.1
LQCBX15TRB	gi|19703304|gb|AC022068.6|	Homo sapiens chromosome 8, clone RP11-523C15, complete sequence. (202kb)	83.33	42	7	0	458	499	198129	198088	3.5	41.1
LQCBY50TFB	gi|28400936|emb|AL513412.3|HS403H13	Homo sapiens chromosome 9 BAC RP11-403H13, complete sequence (191kb)	82	50	9	0	173	222	166313	166264	0.24	44.9
LQCBX66TFB	gi|113713431|gb|DQ896206.1|	Homo sapiens clone FLH191168.01L; RZPDo839A0567D HM13 mRNA, partial seq	78.38	74	16	0	297	370	841	768	0.004	50.7
LQCBY07TRB	gi|61354160|gb|AY960579.1|	Homo sapiens damage-specific DNA binding protein 1, 127kDa (DDB1) gene, complete cds	77.78	81	18	0	197	277	34095	34175	0.001	52.6
LQCBY07TRB	gi|13435358|ref|NM_001923.2|;gi|1136227|gb|U32986.1|HSU32986	Homo sapiens damage-specific DNA binding protein 1, 127kDa (DDB1), mRNA	77.78	81	18	0	197	277	3452	3532	0.001	52.6
LQCBY07TRB	gi|113422922|ref|XM_001128983.1|	Homo sapiens damage-specific DNA binding protein 1, 127kDa (DDB1), mRNA. PREDECTED	77.78	81	18	0	197	277	5096	5176	0.001	52.6
LQCBY07TRB	gi|18042716|gb|BC021044.1|	Homo sapiens damage-specific DNA binding protein 1, 127kDa, mRNA (cDNA clone IMAGE:2907109).	77.78	81	18	0	197	277	3404	3484	0.001	52.6
LQCBY07TRB	gi|21327800|gb|BC032080.1|	Homo sapiens damage-specific DNA binding protein 1, 127kDa, mRNA (cDNA clone IMAGE:5122376)	77.78	81	18	0	197	277	1516	1596	0.001	52.6
LQCBY07TRB	gi|33874415|gb|BC011686.2|	Homo sapiens damage-specific DNA binding protein 1, 127kDa, mRNA (cDNA clone MGC:19563 IMAGE:3845478), complete cds	77.78	81	18	0	197	277	3416	3496	0.001	52.6
LQCBY07TRB	gi|34193856|gb|BC051764.2|	Homo sapiens damage-specific DNA binding protein 1, 127kDa, mRNA (cDNA clone MGC:54119 IMAGE:6063274), complete cds	77.78	81	18	0	197	277	3470	3550	0.001	52.6
LQCBY07TRB	gi|29792242|gb|BC050530.1|	Homo sapiens damage-specific DNA binding protein 1, 127kDa, mRNA (cDNA clone MGC:57561 IMAGE:5563018), complete cds	77.78	81	18	0	197	277	3480	3560	0.001	52.6
LQCBY07TRB	gi|21623978|dbj|AP003037.2|	Homo sapiens genomic DNA, chromosome 11 clone:CTD-2331C18, complete seq (121kb)	77.78	81	18	0	197	277	80201	80121	0.001	52.6
LQCBY47TFB	gi|8570523|dbj|AP002534.1|	Homo sapiens genomic DNA, chromosome 1q22-q23, CD1 region, section 3/4	86.84	38	5	0	162	199	70000	70037	0.24	44.9
LQCBY47TFB	gi|8918545|dbj|AB045361.1|	Homo sapiens genomic DNA, chromosome 1q22-q23, clone:713i11, complete sequence (148kb)	86.84	38	5	0	162	199	117103	117140	0.24	44.9
LQCBX84TFB	gi|7768691|dbj|AP001675.1|	Homo sapiens genomic DNA, chromosome 21q, section 19/105 (340kb)	90.32	31	3	0	39	69	75769	75739	0.91	43
LQCBX84TFB	gi|7262567|dbj|AP000431.3|	Homo sapiens genomic DNA, chromosome 21q21.1-q21.2, clone:B28M9, LL56-APP region, complete sequence (152kb)	90.32	31	3	0	39	69	115136	115106	0.91	43
LQCBY07TRB	gi|695361|gb|L40326.1|HUMHBVXDNA	Homo sapiens Hepatitis B virus X-associated protein 1 mRNA, complete cds	77.78	81	18	0	197	277	3381	3461	0.001	52.6
LQCBX66TFB	gi|30581114|ref|NM_030789.2|	Homo sapiens histocompatibility (minor) 13 (HM13), transcript variant 1, mRNA	78.38	74	16	0	297	370	955	882	0.004	50.7
LQCBX66TFB	gi|30581108|ref|NM_178580.1|	Homo sapiens histocompatibility (minor) 13 (HM13), transcript variant 2, mRNA	78.38	74	16	0	297	370	955	882	0.004	50.7
LQCBX66TFB	gi|30581110|ref|NM_178581.1|	Homo sapiens histocompatibility (minor) 13 (HM13), transcript variant 3, mRNA	78.38	74	16	0	297	370	955	882	0.004	50.7
LQCBX66TFB	gi|33990808|gb|BC008938.2|	Homo sapiens histocompatibility (minor) 13, mRNA (cDNA clone MGC:2423 IMAGE:2961249), complete cds	78.38	74	16	0	297	370	954	881	0.004	50.7
LQCBX66TFB	gi|33874051|gb|BC008959.2|	Homo sapiens histocompatibility (minor) 13, mRNA (cDNA clone MGC:4069 IMAGE:2961249), complete cds	78.38	74	16	0	297	370	954	881	0.004	50.7
LQCBX66TFB	gi|38512212|gb|BC062595.1|	Homo sapiens histocompatibility (minor) 13, mRNA (cDNA clone MGC:74542 IMAGE:5245982), complete cds	78.38	74	16	0	297	370	934	861	0.004	50.7
LQCBX66TFB	gi|27501469|gb|AY169311.1|	Homo sapiens intramembrane protease isoform 1 (IMP1) mRNA, complete cds	78.38	74	16	0	297	370	940	867	0.004	50.7
LQCBX66TFB	gi|28300065|gb|AY169310.1|	Homo sapiens intramembrane protease isoform 2 (IMP1) mRNA, complete cds	78.38	74	16	0	297	370	940	867	0.004	50.7
LQCBX66TFB	gi|28300067|gb|AY169312.1|	Homo sapiens intramembrane protease isoform 3 (IMP1) mRNA, complete cds	78.38	74	16	0	297	370	940	867	0.004	50.7
LQCBX66TFB	gi|20452375|gb|AF483215.1|	Homo sapiens minor histocompatibility antigen H13 isoform 1 (H13) mRNA, complete cds.	78.38	74	16	0	297	370	929	856	0.004	50.7
LQCBX66TFB	gi|23094383|emb|AJ345029.1|HSA345029	Homo sapiens mRNA for presenilin-like protein 3 (PSL3 gene)	78.38	74	16	0	297	370	926	853	0.004	50.7
LQCBX66TFB	gi|20302420|emb|AJ420895.1|HSA420895	Homo sapiens mRNA for signal peptide peptidase (SPP gene).	78.38	74	16	0	297	370	865	792	0.004	50.7
LQCBX53TRB	gi|2292901|emb|Y13276.1|HSTAILLE	Homo sapiens mRNA for tailless gene homologue.	81.25	48	9	0	519	566	351	398	3.5	41.1
LQCBY07TRB	gi|2632122|emb|AJ002955.1|HSAJ2955	Homo sapiens mRNA for xeroderma pigmentosum complementation group E protein	77.78	81	18	0	197	277	3452	3532	0.001	52.6
LQCBY07TRB	gi|21732490|emb|AL831958.1|HSM803907	Homo sapiens mRNA; cDNA DKFZp451P0416 (from clone DKFZp451P0416).	77.78	81	18	0	197	277	3256	3336	0.001	52.6
LQCBX66TFB	gi|33337973|gb|AF172086.1|	Homo sapiens MSTP086 mRNA, complete cds	78.38	74	16	0	297	370	934	861	0.004	50.7
LQCBX53TRB	gi|6651224|gb|AF148128.1|AF148128	Homo sapiens nuclear receptor mRNA, complete cds	84.91	53	8	0	520	572	427	479	8e-05	56.4
LQCBX53TRB	gi|15705906|gb|AF411525.1|AF411525	Homo sapiens nuclear receptor subfamily 2 group E member 1 mRNA, complete cds	81.25	48	9	0	519	566	424	471	3.5	41.1
LQCBX53TRB	gi|21361108|ref|NM_003269.2|;gi|11141398|gb|AF220532.1|	Homo sapiens nuclear receptor subfamily 2, group E, member 1 (NR2E1), mRNA.	81.25	48	9	0	519	566	890	937	3.5	41.1
LQCBX53TRB	gi|20380428|gb|BC028031.1|	Homo sapiens nuclear receptor subfamily 2, group E, member 1, mRNA (cDNA clone MGC:39998 IMAGE:5242079), complete cds.	81.25	48	9	0	519	566	388	435	3.5	41.1
LQCBX53TRB	gi|30581148|ref|NM_016346.2|	Homo sapiens nuclear receptor subfamily 2, group E, member 3 (NR2E3), transcript variant 1, mRNA	84.91	53	8	0	520	572	464	516	8e-05	56.4
LQCBX53TRB	gi|30581147|ref|NM_014249.2|	Homo sapiens nuclear receptor subfamily 2, group E, member 3 (NR2E3), transcript variant 2, mRNA	84.91	53	8	0	520	572	464	516	8e-05	56.4
LQCBX53TRB	gi|27371231|gb|BC041421.1|	Homo sapiens nuclear receptor subfamily 2, group E, member 3, mRNA (cDNA clone MGC:49976 IMAGE:3876974), complete cds	84.91	53	8	0	520	572	500	552	8e-05	56.4
LQCBX53TRB	gi|4726074|gb|AF121129.1|AF121129	Homo sapiens photoreceptor-specific nuclear receptor (PNR) mRNA, complete cds	84.91	53	8	0	520	572	464	516	8e-05	56.4
LQCBX53TRB	gi|7329720|emb|AJ276674.1|HSA276674	Homo sapiens PNR gene for photoreceptor-specific nuclear receptor, exons 1-8	80.25	81	16	0	520	600	11354	11434	4e-07	64.1
LQCBX66TFB	gi|25992192|gb|AF515663.1|	Homo sapiens putative presenilin-like aspartyl protease mRNA, complete cds	78.38	74	16	0	297	370	841	768	0.004	50.7
LQCBX66TFB	gi|76881055|gb|DQ168450.1|	Homo sapiens signal peptide peptidase beta mRNA, complete cds, alternatively spliced	78.38	74	16	0	297	370	935	862	0.004	50.7
LQCBY07TRB	gi|89076884|ref|XM_942252.1|	Homo sapiens similar to damage-specific DNA binding protein 1 (LOC652672), mRNA PREDECTED	77.78	81	18	0	197	277	13	93	0.001	52.6
LQCBX15TRB	gi|13123309|gb|AC012543.4|AC012543	Homo sapiens, clone RP11-1K11, complete sequence.(159kb)	83.33	42	7	0	458	499	9421	9380	3.5	41.1
LQCBY20TRB	gi|17064696|gb|AC069483.6|	Homo sapiens, clone RP11-29M5, complete sequence. (151kb)	86.05	43	6	0	571	613	92586	92628	0.017	48.8
LQCBY34TFB	gi|13928028|emb|AL132719.4|CNS01DTH	Human chromosome 14 DNA sequence BAC R-1082A3 of library RPCI-11 from chromosome 14 of Homo sapiens (Human), complete sequence. (171kb)	85	40	6	0	589	628	122420	122459	0.91	43
LQCBY07TRB	gi|1052864|gb|U18299.1|HSU18299	Human damage-specific DNA binding protein DDBa p127 subunit (DDB1) mRNA, complete cds.	77.78	81	18	0	197	277	3443	3523	0.001	52.6
LQCBY87TRB	gi|1817582|emb|Z82250.1|HSN86D4	Human DNA sequence from clone LL22NC03-86D4 on chromosome 22, complete seq	92.86	28	2	0	365	392	15228	15201	0.91	43
LQCBY50TFB	gi|10086020|emb|AL137020.13|	Human DNA sequence from clone RP11-146B14 on chromosome 9, complete seq (182kb)	82	50	9	0	173	222	62734	62685	0.24	44.9
LQCBY50TFB	gi|11544527|emb|AL360220.12|	Human DNA sequence from clone RP11-173B15 on chromosome 6, complete seq (108kb)	88.24	34	4	0	168	201	7031	7064	0.91	43
LQCBY74TFB	gi|14141373|emb|AL390295.10|	Human DNA sequence from clone RP11-254D22 on chromosome 13, complete seq (98kb)	96.3	27	1	0	458	484	36753	36779	0.063	46.8
LQCBY47TFB	gi|15795466|emb|AL513205.8|	Human DNA sequence from clone RP11-432E18 on chromosome 1, complete seq (180kb)	86.84	38	5	0	162	199	150893	150930	0.24	44.9
LQCBY50TFB	gi|14529898|emb|AL512324.14|	Human DNA sequence from clone RP11-432I13 on chromosome 10, complete seq (168kb)	96	25	1	0	168	192	99455	99479	0.91	43
LQCBY50TFB	gi|14018298|emb|AL512629.7|	Human DNA sequence from clone RP11-564N10 on chromosome 13, complete seq (188kb)	86.49	37	5	0	168	204	158881	158917	0.91	43
LQCBX03TFB	gi|12657081|emb|AL138917.11|	Human DNA sequence from clone RP3-354M18 on chromosome 6, complete seq (34kb)	82.22	45	8	0	69	113	11197	11153	3.5	41.1
LQCBX53TRB	gi|6010168|emb|AL078596.8|HSDJ429G5	Human DNA sequence from clone RP3-429G5 on chromosome 6q21-22.1, complete sequence (64kb)	81.25	48	9	0	519	566	19899	19946	3.5	41.1
LQCBY50TFB	gi|5381398|gb|AF140778.1|	Lama pacos (alpaca) microsatellite VOLP90, complete sequence	88.89	36	4	0	168	203	107	142	0.063	46.8
LQCBY93TFB	gi|913847|gb|S76003.1|S76003	lens-specific S-crystallin {SL20-1, exon 1, promoter} [octopus, Genomic, 1792 nt]	90	40	4	0	594	633	558	519	0.0003	54.5
LQCBY93TFB	gi|913847|gb|S76003.1|S76003	lens-specific S-crystallin {SL20-1, exon 1, promoter} [octopus, Genomic, 1792 nt]	88.37	43	5	0	437	479	558	516	0.0003	54.5
LQCBY93TRB	gi|109078641|ref|XM_001109331.1|	Macaca mulatta (rhesus monkey) similar to DEAD (Asp-Glu-Ala-Asp) box polypeptide 46 (LOC711026), mRNA. PREDECTED	80.77	52	10	0	88	139	1381	1432	0.91	43
LQCBX66TFB	gi|109092482|ref|XM_001110535.1|	Macaca mulatta (rhesus monkey) similar to minor histocompatibility antigen 13 isoform 3, transcript variant 1 (LOC713216), mRNA. PREDECTED	78.38	74	16	0	297	370	983	910	0.004	50.7
LQCBX66TFB	gi|109092478|ref|XM_001110638.1|	Macaca mulatta (rhesus monkey) similar to minor histocompatibility antigen 13 isoform 3, transcript variant 2 (LOC713216), mRNA. PREDECTED	78.38	74	16	0	297	370	941	868	0.004	50.7
LQCBX66TFB	gi|109092480|ref|XM_001110677.1|	Macaca mulatta (rhesus monkey) similar to minor histocompatibility antigen 13 isoform 3, transcript variant 3 (LOC713216), mRNA. PREDECTED	78.38	74	16	0	297	370	941	868	0.004	50.7
LQCBX53TRB	gi|109073126|ref|XM_001094659.1|	Macaca mulatta (rhesus monkey) similar to nuclear receptor subfamily 2, group E, member 1 (LOC701101), mRNA. PREDECTED	81.25	48	9	0	519	566	954	1001	3.5	41.1
LQCBX53TRB	gi|109081779|ref|XM_001089693.1|	Macaca mulatta (rhesus monkey) similar to photoreceptor-specific nuclear receptor isoform b (LOC701402), mRNA. PREDECTED	79.01	81	17	0	520	600	430	510	2e-05	58.4
LQCBX35TRB	gi|37650828|emb|AL591905.10|	Mouse DNA sequence from clone RP23-152H17 on chromosome 2, complete sequence (194kb)	88.89	36	4	0	404	439	96916	96881	0.063	46.8
LQCBY05TFB	gi|83999949|emb|CR974484.9|	Mouse DNA sequence from clone RP23-1D11 on chromosome 12, complete sequence (203kb)	86.84	38	5	0	746	783	106895	106932	0.24	44.9
LQCBY55TRB	gi|22552843|emb|AL731655.8|	Mouse DNA sequence from clone RP23-249G3 on chromosome 4, complete seq (126kb)	78.89	90	19	0	508	597	30685	30596	4e-07	64.1
LQCBY05TFB	gi|17903316|emb|AL645643.7|	Mouse DNA sequence from clone RP23-253F13 on chromosome 13, complete seq (185kb)	88.24	34	4	0	456	489	138952	138919	0.91	43
LQCBY50TFB	gi|28300611|emb|AL928626.10|	Mouse DNA sequence from clone RP23-365O18 on chromosome 2, complete sequence (133kb)	86.84	38	5	0	168	205	117249	117286	0.24	44.9
LQCBY50TFB	gi|108793139|emb|CT030035.11|	Mouse DNA sequence from clone RP24-192J9 on chromosome 13, complete seq (183kb)	88.24	34	4	0	168	201	143691	143658	0.91	43
LQCBY47TFB	gi|86261767|emb|CT025759.14|	Mouse DNA sequence from clone RP24-317H19 on chromosome 17, complete sequence (171kb)	86.11	36	5	0	164	199	34345	34380	3.5	41.1
LQCBX53TRB	gi|998677|gb|S77482.1|	Mouse mtll=tailless homolog [mice, embryos, mRNA, 2026 nt].	88.57	35	4	0	532	566	921	955	0.24	44.9
LQCBX53TRB	gi|73912723|gb|AC166260.7|	Mus musculus 10 BAC RP23-330F17 (Roswell Park Cancer Institute (C57BL/6J Female) Mouse BAC Library) complete sequence (175kb)	88.57	35	4	0	532	566	64994	64960	0.24	44.9
LQCBY50TFB	gi|77734850|gb|AC153856.23|	Mus musculus 10 BAC RP23-468J15 complete seq (188kb)	88.24	34	4	0	168	201	116680	116713	0.91	43
LQCBX53TRB	gi|74205429|dbj|AK132201.1|	Mus musculus 10 days embryo whole body cDNA, RIKEN full-length enriched library, clone:3425403H08 product:nuclear receptor subfamily 2, group E, member 1, full insert sequence	88.57	35	4	0	532	566	882	916	0.24	44.9
LQCBY93TRB	gi|26105004|dbj|AK088950.1|	Mus musculus 2 days neonate thymus thymic cells cDNA, RIKEN full-length enriched library, clone:E430033D06 product:weakly similar to RNA HELICASE [Homo sapiens], full insert sequence	80.77	52	10	0	88	139	1328	1379	0.91	43
LQCBY50TFB	gi|68532125|gb|AC164572.4|	Mus musculus 6 BAC RP24-89J17 complete seq (221kb)	96	25	1	0	168	192	133517	133541	0.91	43
LQCBY55TRB	gi|12833214|dbj|AK002894.1|	Mus musculus adult male kidney cDNA, RIKEN full-length enriched library, clone:0610042A05 product:PHOSPHOGLUCONATE DEHYDROGENASE homolog [Homo sapiens], full insert sequence	78.65	89	19	0	509	597	1405	1493	1e-06	62.2
LQCBY55TRB	gi|26097205|dbj|AK077110.1|	Mus musculus adult male testis cDNA, RIKEN full-length enriched library, clone:4933406G02 product:PHOSPHOGLUCONATE DEHYDROGENASE homolog [Homo sapiens], full insert sequence	78.65	89	19	0	509	597	1402	1490	1e-06	62.2
LQCBY50TFB	gi|21536188|gb|AC112146.3|	Mus musculus BAC clone RP23-101G11 from 12, complete sequence. (188kb)	88.24	34	4	0	168	201	131091	131058	0.91	43
LQCBY93TRB	gi|41350025|gb|AC133205.3|	Mus musculus BAC clone RP23-108P11 from chromosome 13, complete sequence (205kb)	80.77	52	10	0	88	139	80400	80451	0.91	43
LQCBY50TFB	gi|33342446|gb|AC124571.5|	Mus musculus BAC clone RP23-155I21 from chromosome 2, complete sequence (181kb)	86.84	38	5	0	168	205	74216	74179	0.24	44.9
LQCBY50TFB	gi|24899624|gb|AC123869.4|	Mus musculus BAC clone RP23-245M16 from 12, complete sequence. (167kb)	86.84	38	5	0	168	205	23003	23040	0.24	44.9
LQCBY50TFB	gi|55774382|gb|AC117209.3|	Mus musculus BAC clone RP23-281E24 from 10, complete sequence (195kb)	88.24	34	4	0	168	201	154688	154721	0.91	43
LQCBY50TFB	gi|55774382|gb|AC117209.3|	Mus musculus BAC clone RP23-281E24 from 10, complete sequence (195kb)	86.84	38	5	0	168	205	154614	154651	0.24	44.9
LQCBY50TFB	gi|55774382|gb|AC117209.3|	Mus musculus BAC clone RP23-281E24 from 10, complete sequence (195kb)	86.84	38	5	0	168	205	154808	154845	0.24	44.9
LQCBY87TRB	gi|63025457|gb|AC154622.2|	Mus musculus BAC clone RP23-325D11 from chromosome 16, complete sequence (189kb)	83.72	43	7	0	366	408	104996	104954	0.91	43
LQCBY50TFB	gi|40949619|gb|AC147241.2|	Mus musculus BAC clone RP23-417C21 from chromosome 12, complete sequence (199kb)	88.24	34	4	0	168	201	21191	21158	0.91	43
LQCBY41TFB	gi|38524714|gb|AC123847.4|	Mus musculus BAC clone RP23-443O1 from chromosome 3, complete sequence (189kb)	96	25	1	0	409	433	62335	62359	0.91	43
LQCBY47TFB	gi|52219360|gb|AC135290.5|	Mus musculus BAC clone RP23-58D13 from 18, complete sequence (233kb)	86.11	36	5	0	164	199	9319	9354	3.5	41.1
LQCBY50TFB	gi|23592186|gb|AC124712.5|	Mus musculus BAC clone RP24-103K4 from chromosome 12, complete seq (169kb)	86.84	38	5	0	168	205	61123	61160	0.24	44.9
LQCBY94TFB	gi|78190181|gb|AC167720.2|	Mus musculus BAC clone RP24-216G15 from chromosome 16, complete sequence (172kb)	83.33	42	7	0	168	209	170153	170194	3.5	41.1
LQCBX15TFB	gi|49035230|gb|AC132107.3|	Mus musculus BAC clone RP24-251C17 from chromosome 8, complete sequence (141kb)	85	40	6	0	727	766	139476	139437	0.91	43
LQCBY50TFB	gi|27452961|gb|AC122008.4|	Mus musculus BAC clone RP24-344F8 from chromosome 3, complete sequence (209kb)	88.24	34	4	0	168	201	164922	164955	0.91	43
LQCBY94TFB	gi|71274389|gb|AC154233.3|	Mus musculus BAC clone RP24-345G9 from chromosome 16, complete sequence (178kb)	83.33	42	7	0	168	209	16632	16673	3.5	41.1
LQCBY50TFB	gi|45597708|gb|AC125160.3|	Mus musculus BAC clone RP24-409P4 from chromosome 7, complete sequence (178kb)	85	40	6	0	171	210	39299	39260	0.91	43
LQCBY50TFB	gi|25901140|gb|AC122043.4|	Mus musculus BAC clone RP24-448C16 from chromosome 5, complete seq (187kb)	88.24	34	4	0	173	206	89120	89153	0.91	43
LQCBY50TFB	gi|56606365|gb|AC149586.6|	Mus musculus BAC clone RP24-510C9 from 12, complete sequence (189kb)	86.84	38	5	0	168	205	192041	192078	0.24	44.9
LQCBY47TFB	gi|31297451|gb|AC129078.6|	Mus musculus BAC clone RP24-71C5 from chromosome 18, complete sequence (215kb)	86.11	36	5	0	164	199	38233	38268	3.5	41.1
LQCBY55TRB	gi|74177770|dbj|AK166733.1|	Mus musculus blastocyst blastocyst cDNA, RIKEN full-length enriched library, clone:I1C0007N07 product:phosphogluconate dehydrogenase, full insert sequence	78.65	89	19	0	509	597	1397	1485	1e-06	62.2
LQCBY55TRB	gi|74216810|dbj|AK145602.1|	Mus musculus blastocyst blastocyst cDNA, RIKEN full-length enriched library, clone:I1C0020M05 product:phosphogluconate dehydrogenase, full insert sequence	78.65	89	19	0	509	597	1407	1495	1e-06	62.2
LQCBY55TRB	gi|74185058|dbj|AK166947.1|	Mus musculus blastocyst blastocyst cDNA, RIKEN full-length enriched library, clone:I1C0025A14 product:phosphogluconate dehydrogenase, full insert sequence	78.65	89	19	0	509	597	1379	1467	1e-06	62.2
LQCBY55TRB	gi|74190997|dbj|AK167215.1|	Mus musculus blastocyst blastocyst cDNA, RIKEN full-length enriched library, clone:I1C0041F17 product:phosphogluconate dehydrogenase, full insert sequence	78.65	89	19	0	509	597	1397	1485	1e-06	62.2
LQCBY55TRB	gi|74213912|dbj|AK150210.1|	Mus musculus bone marrow macrophage cDNA, RIKEN full-length enriched library, clone:G530144M13 product:phosphogluconate dehydrogenase, full insert sequence	78.65	89	19	0	509	597	1406	1494	1e-06	62.2
LQCBY55TRB	gi|74219677|dbj|AK150490.1|	Mus musculus bone marrow macrophage cDNA, RIKEN full-length enriched library, clone:I830008I07 product:phosphogluconate dehydrogenase, full insert sequence	78.65	89	19	0	509	597	1402	1490	1e-06	62.2
LQCBY55TRB	gi|74191553|dbj|AK151380.1|	Mus musculus bone marrow macrophage cDNA, RIKEN full-length enriched library, clone:I830028N06 product:phosphogluconate dehydrogenase, full insert sequence	78.65	89	19	0	509	597	1402	1490	1e-06	62.2
LQCBY55TRB	gi|74207348|dbj|AK151993.1|	Mus musculus bone marrow macrophage cDNA, RIKEN full-length enriched library, clone:I830044L20 product:phosphogluconate dehydrogenase, full insert sequence	78.65	89	19	0	509	597	1402	1490	1e-06	62.2
LQCBY55TRB	gi|74220511|dbj|AK152758.1|	Mus musculus bone marrow macrophage cDNA, RIKEN full-length enriched library, clone:I830083N23 product:phosphogluconate dehydrogenase, full insert sequence	78.65	89	19	0	509	597	1402	1490	1e-06	62.2
LQCBY55TRB	gi|74225285|dbj|AK152894.1|	Mus musculus bone marrow macrophage cDNA, RIKEN full-length enriched library, clone:I830089J15 product:phosphogluconate dehydrogenase, full insert sequence	78.65	89	19	0	509	597	1402	1490	1e-06	62.2
LQCBY55TRB	gi|74142430|dbj|AK153409.1|	Mus musculus bone marrow macrophage cDNA, RIKEN full-length enriched library, clone:I830156K05 product:phosphogluconate dehydrogenase, full insert sequence	78.65	89	19	0	509	597	1399	1487	1e-06	62.2
LQCBX53TRB	gi|21668100|gb|AF520420.1|	Mus musculus c222389 pseudogene, complete sequence; nuclear receptor 2E1 (Nr2e1) and sorting nexin 3 (Snx3) genes, complete cds; and lactation elevated 1 (Lace1) gene, partial cds	88.57	35	4	0	532	566	42018	42052	0.24	44.9
LQCBX53TRB	gi|34784162|gb|BC056950.1|	Mus musculus cDNA clone IMAGE:6811142, containing frame-shift errors	88.57	35	4	0	532	566	509	543	0.24	44.9
LQCBY50TFB	gi|54019511|gb|AC117682.11|	Mus musculus chromosome 1, clone RP23-436K7, complete sequence (212kb)	88.24	34	4	0	168	201	146699	146732	0.91	43
LQCBY32TFB	gi|37515076|gb|AC117600.9|	Mus musculus chromosome 1, clone RP23-449C20, complete sequence (195kb)	84.62	39	6	0	771	809	151300	151262	3.5	41.1
LQCBX53TRB	gi|50080371|gb|AC121152.15|	Mus musculus chromosome 10, clone RP24-344A4, complete sequence (147kb)	88.57	35	4	0	532	566	34916	34882	0.24	44.9
LQCBY93TRB	gi|45917439|gb|AC126408.6|	Mus musculus chromosome 13, clone RP23-216P14, complete sequence (238kb)	80.77	52	10	0	88	139	156556	156607	0.91	43
LQCBY50TFB	gi|52421431|gb|AC113060.11|	Mus musculus chromosome 13, clone RP23-255E18, complete sequence (192kb)	88.24	34	4	0	168	201	64980	65013	0.91	43
LQCBY50TFB	gi|52421431|gb|AC113060.11|	Mus musculus chromosome 13, clone RP23-255E18, complete sequence (192kb)	86.84	38	5	0	168	205	97860	97823	0.24	44.9
LQCBY50TFB	gi|55700241|gb|AC114537.6|	Mus musculus chromosome 15, clone RP23-51A16, complete sequence 9189kb)	90.91	33	3	0	171	203	84646	84614	0.063	46.8
LQCBY50TFB	gi|55908997|gb|AC102414.8|	Mus musculus chromosome 15, clone RP24-474D5, complete sequence (159kb)	88.57	35	4	0	171	205	86856	86890	0.24	44.9
LQCBY50TFB	gi|90704949|gb|AC124231.17|	Mus musculus chromosome 18, clone RP23-17N19, complete sequence (219kb)	88.24	34	4	0	168	201	76479	76512	0.91	43
LQCBY50TFB	gi|78126890|gb|AC161580.12|	Mus musculus chromosome 3, clone RP23-422D10, complete sequence (224kb)	88.24	34	4	0	168	201	96424	96391	0.91	43
LQCBY50TFB	gi|63988277|gb|AC119873.38|	Mus musculus chromosome 3, clone RP24-275F18, complete sequence (183kb)	86.84	38	5	0	168	205	123447	123484	0.24	44.9
LQCBY50TFB	gi|68051868|gb|AC123753.7|	Mus musculus chromosome 5, clone RP24-200E3, complete sequence (167kb)	88.24	34	4	0	168	201	113428	113461	0.91	43
LQCBY50TFB	gi|50400109|gb|AC124106.10|	Mus musculus chromosome 5, clone RP24-299A7, complete sequence (167kb)	88.24	34	4	0	168	201	113343	113376	0.91	43
LQCBY47TFB	gi|45544753|gb|AC125024.6|	Mus musculus chromosome 5, clone RP24-320B23, complete sequence (192kb)	86.11	36	5	0	164	199	129471	129506	3.5	41.1
LQCBY50TFB	gi|56178027|gb|AC109157.10|	Mus musculus chromosome 7, clone RP24-169M16, complete sequence (164kb)	85	40	6	0	173	212	54994	54955	0.91	43
LQCBX15TFB	gi|60418193|gb|AC109256.11|	Mus musculus chromosome 8, clone RP23-11D11, complete sequence (242kb)	85	40	6	0	727	766	147883	147922	0.91	43
LQCBY50TFB	gi|77020497|gb|AC113099.12|	Mus musculus chromosome 8, clone RP23-314N20, complete sequence (199kb)	88.24	34	4	0	168	201	195854	195821	0.91	43
LQCBY50TFB	gi|53850781|gb|AC102614.11|	Mus musculus chromosome 8, clone RP23-421L10, complete sequence (197kb)	88.24	34	4	0	168	201	87599	87566	0.91	43
LQCBY50TFB	gi|73695534|gb|AC163997.3|	Mus musculus chromosome 8, clone RP24-273M3, complete sequence. (147kb)	88.24	34	4	0	168	201	21355	21322	0.91	43
LQCBY47TFB	gi|3273213|dbj|AB015623.1|	Mus musculus Cyp21 and Slp genes for steroid 21-hydroxylase and sex-limited protein, complete and partial cds	86.11	36	5	0	164	199	10405	10440	3.5	41.1
LQCBY93TRB	gi|78126141|ref|NM_145975.2|;gi|62089533|gb|BC092240.1|	Mus musculus DEAD (Asp-Glu-Ala-Asp) box polypeptide 46 (Ddx46), mRNA	80.77	52	10	0	88	139	1267	1318	0.91	43
LQCBY93TRB	gi|94395004|ref|XM_001000956.1|	Mus musculus DEAD (Asp-Glu-Ala-Asp) box polypeptide 46 (Ddx46), mRNA. PREDECTED	80.77	52	10	0	88	139	1014	1065	0.91	43
LQCBY93TRB	gi|20072319|gb|BC026492.1|	Mus musculus DEAD (Asp-Glu-Ala-Asp) box polypeptide 46, mRNA (cDNA clone MGC:31579 IMAGE:4505095), complete cds.	80.77	52	10	0	88	139	301	352	0.91	43
LQCBY55TRB	gi|68533189|dbj|AP006505.1|	Mus musculus genomic DNA, chromosome 4, clone: RP23-266A3, complete sequence (199kb)	78.89	90	19	0	508	597	86729	86818	4e-07	64.1
LQCBY47TFB	gi|2944418|gb|AF049850.1|MMHC438N12	Mus musculus major histocompatibility locus class III region: complement C4 (C4) and cytochrome P450 hydroxylase A (CYP21OH-A) genes, complete cds; slp pseudogene, complete sequence; NG6, SKI, and complement factor B (Bf) genes, complete cds; and compleme	86.11	36	5	0	164	199	80818	80853	3.5	41.1
LQCBY93TRB	gi|37360103|dbj|AK129220.1|	Mus musculus mRNA for mKIAA0801 protein	80.77	52	10	0	88	139	1329	1380	0.91	43
LQCBY55TRB	gi|74196178|dbj|AK155027.1|	Mus musculus NOD-derived CD11c +ve dendritic cells cDNA, RIKEN full-length enriched library, clone:F630116N01 product:phosphogluconate dehydrogenase, full insert sequence	78.65	89	19	0	509	597	1402	1490	1e-06	62.2
LQCBX53TRB	gi|22726204|ref|NM_152229.1|	Mus musculus nuclear receptor subfamily 2, group E, member 1 (Nr2e1), mRNA	88.57	35	4	0	532	566	878	912	0.24	44.9
LQCBX53TRB	gi|34849468|gb|BC057104.1|	Mus musculus nuclear receptor subfamily 2, group E, member 1, mRNA (cDNA clone MGC:63295 IMAGE:6401770), complete cds	88.57	35	4	0	532	566	922	956	0.24	44.9
LQCBY55TRB	gi|14250421|gb|BC008646.1|	Mus musculus phosphogluconate dehydrogenase, mRNA (cDNA clone MGC:11617 IMAGE:3155147), complete cds.	78.65	89	19	0	509	597	1374	1462	1e-06	62.2
LQCBY55TRB	gi|15030149|gb|BC011329.1|	Mus musculus phosphogluconate dehydrogenase, mRNA (cDNA clone MGC:18955 IMAGE:3984654), complete cds	78.65	89	19	0	509	597	1392	1480	1e-06	62.2
LQCBY55TRB	gi|15990383|gb|BC014793.1|	Mus musculus phosphogluconate dehydrogenase, mRNA (cDNA clone MGC:6994 IMAGE:3155100), complete cds.	78.65	89	19	0	509	597	1211	1299	1e-06	62.2
LQCBY55TRB	gi|94372847|ref|XM_622094.3|	Mus musculus phosphogluconate dehydrogenase, transcript variant 1 (Pgd), mRNA.PREDECTED	78.65	89	19	0	509	597	1443	1531	1e-06	62.2
LQCBY55TRB	gi|94374015|ref|XM_988352.1|	Mus musculus phosphogluconate dehydrogenase, transcript variant 3 (Pgd), mRNA. PREDECTED	78.65	89	19	0	509	597	1795	1883	1e-06	62.2
LQCBY55TRB	gi|94372848|ref|XM_001003312.1|	Mus musculus phosphogluconate dehydrogenase, transcript variant 4 (Pgd), mRNA. PREDECTED	78.65	89	19	0	509	597	1795	1883	1e-06	62.2
LQCBY55TRB	gi|94374013|ref|XM_988384.1|	Mus musculus phosphogluconate dehydrogenase, transcript variant 4 (Pgd), mRNA. PREDECTED	78.65	89	19	0	509	597	1443	1531	1e-06	62.2
LQCBY55TRB	gi|94372946|ref|XM_906547.2|	Mus musculus phosphogluconate dehydrogenase, transcript variant 6 (Pgd), mRNA. PREDECTED	78.65	89	19	0	509	597	1443	1531	1e-06	62.2
LQCBY55TRB	gi|94372947|ref|XM_001002937.1|	Mus musculus phosphogluconate dehydrogenase, transcript variant 9 (Pgd), mRNA. PREDECTED	78.65	89	19	0	509	597	1799	1887	1e-06	62.2
LQCBY50TFB	gi|50510614|dbj|AK173015.1|	Mus musculus premature mRNA for mKIAA0740 protein	86.84	38	5	0	168	205	2130	2167	0.24	44.9
LQCBY50TFB	gi|50510614|dbj|AK173015.1|	Mus musculus premature mRNA for mKIAA0740 protein	86.84	38	5	0	168	205	2258	2295	0.24	44.9
LQCBY47TFB	gi|20163040|gb|AC109604.8|	Mus musculus strain 129Sv/CJ7 clone rp22-298k22, complete sequence. (139kb)	86.11	36	5	0	164	199	131741	131706	3.5	41.1
LQCBY55TRB	gi|74212072|dbj|AK168251.1|	Mus musculus TIB-55 BB88 cDNA, RIKEN full-length enriched library, clone:I730071K10 product:phosphogluconate dehydrogenase, full insert sequence	78.65	89	19	0	509	597	1402	1490	1e-06	62.2
LQCBY93TFB	gi|159832|gb|M74321.1|OMMCRYSB1	O.sloanei (Sloane's squid) S-crystallin (SL11) gene, exon 1.	90	40	4	0	594	633	558	519	0.0003	54.5
LQCBY93TFB	gi|159832|gb|M74321.1|OMMCRYSB1	O.sloanei (Sloane's squid) S-crystallin (SL11) gene, exon 1.	88.37	43	5	0	437	479	558	516	0.0003	54.5
LQCBY55TRB	gi|57164178|ref|NM_001009467.1|	Ovis aries (sheep) 6-phosphogluconate dehydrogenase (decarboxylating) (6-PGDH), mRNA	74.36	117	30	0	509	625	1400	1516	0.001	52.6
LQCBY87TRB	gi|29294426|gb|AC142307.1|	Pan troglodytes (chimpanzee) BAC clone RP43-131H12 from 7, complete sequence (158kb)	92.86	28	2	0	377	404	104921	104894	0.91	43
LQCBY84TRB	gi|71979716|emb|CR956613.2|RP43043M20	Pan troglodytes (chimpanzee) chromosome X BAC RP43-043M20, complete sequence (81kb)	86.11	36	5	0	827	862	70982	70947	3.5	41.1
LQCBY87TRB	gi|38229383|gb|AC145338.7|	Pan troglodytes (chimpanzee) clone rp43-47g15, complete sequence (202kb)	92.86	28	2	0	365	392	179249	179222	0.91	43
LQCBX66TFB	gi|114681398|ref|XM_001151986.1|	Pan troglodytes (chimpanzee) minor histocompatibility antigen 13, transcript variant 1(HM13), mRNA. PREDECTED	78.38	74	16	0	297	370	983	910	0.004	50.7
LQCBX66TFB	gi|114681390|ref|XM_525296.2|	Pan troglodytes (chimpanzee) minor histocompatibility antigen 13, transcript variant 10(HM13), mRNA. PREDECTED	78.38	74	16	0	297	370	983	910	0.004	50.7
LQCBX66TFB	gi|114681388|ref|XM_001152051.1|	Pan troglodytes (chimpanzee) minor histocompatibility antigen 13, transcript variant 3 (HM13), mRNA. PREDECTED	78.38	74	16	0	297	370	983	910	0.004	50.7
LQCBX66TFB	gi|114681402|ref|XM_001152230.1|	Pan troglodytes (chimpanzee) minor histocompatibility antigen 13, transcript variant 4(HM13), mRNA. PREDECTED	78.38	74	16	0	297	370	670	597	0.004	50.7
LQCBX66TFB	gi|114681396|ref|XM_001152293.1|	Pan troglodytes (chimpanzee) minor histocompatibility antigen 13, transcript variant 5(HM13), mRNA. PREDECTED	78.38	74	16	0	297	370	983	910	0.004	50.7
LQCBX66TFB	gi|114681394|ref|XM_001152359.1|	Pan troglodytes (chimpanzee) minor histocompatibility antigen 13, transcript variant 6(HM13), mRNA. PREDECTED	78.38	74	16	0	297	370	857	784	0.004	50.7
LQCBX66TFB	gi|114681384|ref|XM_001152482.1|	Pan troglodytes (chimpanzee) minor histocompatibility antigen 13, transcript variant 7 (HM13), mRNA. PREDECTED	78.38	74	16	0	297	370	940	867	0.004	50.7
LQCBX66TFB	gi|114681386|ref|XM_001152616.1|	Pan troglodytes (chimpanzee) minor histocompatibility antigen 13, transcript variant 9 (HM13), mRNA. PREDECTED	78.38	74	16	0	297	370	940	867	0.004	50.7
LQCBX53TRB	gi|114608751|ref|XM_527467.2|	Pan troglodytes (chimpanzee) nuclear receptor subfamily 2, group E, member 1 (NR2E1), mRNA. PREDECTED	81.25	48	9	0	519	566	891	938	3.5	41.1
LQCBX53TRB	gi|114657921|ref|XM_001175020.1|	Pan troglodytes (chimpanzee) photoreceptor-specific nuclear receptor, transcript variant 1 (NR2E3), mRNA. PREDECTED	84.91	53	8	0	520	572	498	550	8e-05	56.4
LQCBX53TRB	gi|114657919|ref|XM_001175024.1|	Pan troglodytes (chimpanzee) photoreceptor-specific nuclear receptor, transcript variant 2 (NR2E3), mRNA. PREDECTED	84.91	53	8	0	520	572	472	524	8e-05	56.4
LQCBX53TRB	gi|114657917|ref|XM_001175025.1|	Pan troglodytes (chimpanzee) photoreceptor-specific nuclear receptor, transcript variant 3 (NR2E3), mRNA. PREDECTED	84.91	53	8	0	520	572	472	524	8e-05	56.4
LQCBY07TRB	gi|114637851|ref|XM_508472.2|	Pan troglodytes (chimpanzee) similar to UV-damaged DNA-binding protein (DDB1), mRNA. PREDECTED	77.78	81	18	0	197	277	3343	3423	0.001	52.6
LQCBY93TRB	gi|86355146|dbj|AB188384.1|	Pelodiscus sinensis (Chinese softshell turtle) PsPrp5-like mRNA for DEAD-box containing Prp5-like, partial cds	84.78	46	7	0	88	133	992	1037	0.017	48.8
LQCBY87TRB	gi|86170700|ref|XM_960974.1|	Plasmodium falciparum (malaria)3D7 hypothetical protein (PFF0380w) mRNA, complete cds	86.11	36	5	0	368	403	6479	6444	3.5	41.1
LQCBY87TRB	gi|46362238|emb|CR382398.1|	Plasmodium falciparum chromosome 6, complete sequence; segment 1/5	86.11	36	5	0	368	403	327214	327179	3.5	41.1
LQCBY55TRB	gi|60417197|emb|AJ843880.1|	Platichthys flesus (European flounder, fish) partial mRNA for 6-Phosphogluconate dehydrogenase (pgd gene)	80.88	68	13	0	37	104	534	601	8e-05	56.4
LQCBY55TRB	gi|60417197|emb|AJ843880.1|	Platichthys flesus (European flounder) partial mRNA for 6-Phosphogluconate dehydrogenase (pgd gene)	74.49	98	25	0	509	606	598	695	0.24	44.9
LQCBY93TRB	gi|55731938|emb|CR860553.1|	Pongo pygmaeus (orangutan) mRNA; cDNA DKFZp459D167 (from clone DKFZp459D167)	80.77	52	10	0	88	139	1267	1318	0.91	43
LQCBY07TRB	gi|55732121|emb|CR860647.1|	Pongo pygmaeus (orangutan) mRNA; cDNA DKFZp459H0524 (from clone DKFZp459H0524)	77.78	81	18	0	197	277	3458	3538	0.001	52.6
LQCBY55TRB	gi|33086671|gb|AY325247.1|	Rattus norvegicus Cc2-27 mRNA, complete cds	80.9	89	17	0	509	597	1915	2003	5e-10	73.7
LQCBY50TFB	gi|50726712|gb|AC123253.4|	Rattus norvegicus (Norway rat) 12 BAC CH230-230N7 complete seq (231kb)	96	25	1	0	168	192	153515	153539	0.91	43
LQCBY50TFB	gi|49170122|gb|AC116075.5|	Rattus norvegicus (Norway rat) 6 BAC CH230-139H23 complete seq (153kb)	87.18	39	5	0	167	205	96630	96668	0.063	46.8
LQCBY93TRB	gi|110347620|gb|AC136174.2|	Rattus norvegicus (Norway rat) BAC CH230-413G15 () complete sequence.(188kb)	92.59	27	2	0	769	795	42602	42628	3.5	41.1
LQCBY07TRB	gi|25282450|ref|NM_171995.1|;gi|9843868|emb|AJ277077.2|RNO277077	Rattus norvegicus (Norway rat) damage-specific DNA binding protein 1 (Ddb1), mRNA	77.78	81	18	0	197	277	3473	3553	0.001	52.6
LQCBX66TFB	gi|109471059|ref|XM_001062255.1|	Rattus norvegicus (Norway rat) histocompatibility 13 (predicted) (H13_predicted), mRNA PREDECTED	78.82	85	18	0	286	370	1000	916	6e-06	60.3
LQCBX66TFB	gi|109469033|ref|XM_230734.4|	Rattus norvegicus (Norway rat) histocompatibility 13 (predicted) (H13_predicted), mRNA. PREDECTED	78.82	85	18	0	286	370	1000	916	6e-06	60.3
LQCBY40TFB	gi|6018201|gb|AF143854.1|AF143854	Sinantherina socialis (rotifer) 82 kD heat shock protein (hsp82) gene, partial cds	97.14	35	1	0	25	59	95	61	1e-06	62.2
LQCBY93TFB	gi|248886|gb|S97760.1|	Sqiud S-crystallin {5' region, clone SL11, promoter} [Ommastrephes sloani=squid, ssp. pacificus, Genomic, 1792 nt]	90	40	4	0	594	633	558	519	0.0003	54.5
LQCBY93TFB	gi|248886|gb|S97760.1|	Squid S-crystallin {5' region, clone SL11, promoter} [Ommastrephes sloani=squid, ssp. pacificus, Genomic, 1792 nt]	88.37	43	5	0	437	479	558	516	0.0003	54.5
LQCBX53TRB	gi|115722883|ref|XM_775613.2|	Strongylocentrotus purpuratus (sea urchin)similar to nuclear receptor subfamily 2, group E, member 3 (LOC575196), mRNA.PREDECTED	80.25	81	16	0	489	569	201	281	4e-07	64.1
LQCBX53TRB	gi|115936304|ref|XM_001196364.1|	Strongylocentrotus purpuratus similar to nuclear receptor subfamily 2, group E, member 3 (LOC575196), mRNA.PREDECTED	80.25	81	16	0	489	569	201	281	4e-07	64.1
LQCBX39TRB	gi|115545788|dbj|AK234221.1|	Sus scrofa (pig) mRNA, clone:OVR010029E05, expressed in ovary.	77.22	79	18	0	630	708	326	248	0.017	48.8
LQCBX39TRB	gi|115546581|dbj|AK234419.1|	Sus scrofa (pig) mRNA, clone:OVR010058E04, expressed in ovary.	77.22	79	18	0	630	708	324	246	0.017	48.8
LQCBX53TRB	gi|61358418|gb|AY888623.1|	Synthetic construct Homo sapiens clone FLH118334.01X nuclear receptor subfamily 2 group E member 1 (NR2E1) mRNA, complete cds	81.25	48	9	0	519	566	183	230	3.5	41.1
LQCBY07TRB	gi|56303393|emb|CR717517.2|CNS0GGKZ	Tetraodon nigroviridis (fish) full-length cDNA	76.25	80	19	0	191	270	1	80	0.24	44.9
LQCBY55TRB	gi|56240176|emb|CR638613.2|CNS0ERQ3	Tetraodon nigroviridis (fish) full-length cDNA	77.12	118	26	1	509	625	658	775	1e-06	62.2
LQCBY55TRB	gi|56240666|emb|CR639945.2|CNS0ESR3	Tetraodon nigroviridis (fish) full-length cDNA	77.78	117	26	0	509	625	640	756	1e-10	75.7
LQCBY55TRB	gi|56243400|emb|CR646940.2|CNS0EY5E	Tetraodon nigroviridis (fish) full-length cDNA	82.76	58	10	0	47	104	1310	1367	0.0003	54.5
LQCBY55TRB	gi|56243400|emb|CR646940.2|CNS0EY5E	Tetraodon nigroviridis (fish) full-length cDNA	77.78	117	26	0	509	625	1364	1480	1e-10	75.7
LQCBY55TRB	gi|56244241|emb|CR649012.2|CNS0EZQY	Tetraodon nigroviridis (fish) full-length cDNA	78.99	119	23	2	509	625	1381	1499	1e-07	66.1
LQCBY55TRB	gi|56290972|emb|CR704670.2|CNS0G6OA	Tetraodon nigroviridis (fish) full-length cDNA	82.76	58	10	0	47	104	1309	1366	0.0003	54.5
LQCBY55TRB	gi|56290972|emb|CR704670.2|CNS0G6OA	Tetraodon nigroviridis (fish) full-length cDNA	79.35	92	19	0	509	600	1363	1454	3e-08	68
LQCBY55TRB	gi|56309870|emb|CR734905.2|CNS0GTU0	Tetraodon nigroviridis (fish) full-length cDNA	79.31	58	12	0	47	104	1329	1386	0.91	43
LQCBY55TRB	gi|56309870|emb|CR734905.2|CNS0GTU0	Tetraodon nigroviridis (fish) full-length cDNA	77.17	92	21	0	509	600	1383	1474	8e-05	56.4
LQCBY50TFB	gi|71852592|ref|NW_921304.1|;gi|62358358|gb|AC091553.15|	Trypanosoma brucei (parasitic protist-sleepy sickness)TREU927 chromosome 7 clone RPCI93-10C21. (166kb)	88.24	34	4	0	168	201	157670	157703	0.91	43
LQCBY07TRB	gi|38303805|gb|BC061946.1|	Xenopus laevis hypothetical protein MGC68476, mRNA (cDNA clone MGC:68476 IMAGE:3399801), complete cds	78.75	80	17	0	191	270	3436	3515	8e-05	56.4
LQCBX39TRB	gi|49256343|gb|BC073728.1|	Xenopus laevis MGC84545 protein, mRNA (cDNA clone MGC:84545 IMAGE:5084888), complete cds	78.79	99	21	0	608	706	245	147	7e-09	69.9
LQCBX39TRB	gi|77621748|emb|CT025224.2|	Xenopus tropicalis finished cDNA, clone TEgg091o18	74.77	107	27	0	600	706	348	242	0.004	50.7
LQCBX66TFB	gi|47086882|ref|NM_212572.1|;gi|31418220|gb|BC053414.1|	Zebrafish (Danio rerio) histocompatibility (minor) 13 (hm13), mRNA	78.08	73	16	0	304	376	913	841	0.017	48.8
LQCBX66TFB	gi|47938037|gb|BC071503.1|	Zebrafish (Danio rerio) histocompatibility (minor) 13, mRNA (cDNA clone MGC:86862 IMAGE:6903340), complete cds	80	75	15	0	302	376	978	904	2e-05	58.4
LQCBY93TRB	gi|67459930|ref|NM_001024817.1|;gi|66473311|gb|DQ054379.1|	Zebrafish Danio rerio DEAD (Asp-Glu-Ala-Asp) box polypeptide 46 (ddx46), mRNA	80.39	51	10	0	89	139	1089	1139	3.5	41.1
LQCBX66TFB	gi|60499139|gb|AY926458.1|	Zebrafish Danio rerio signal peptide peptidase mRNA, complete cds	80	75	15	0	302	376	944	870	2e-05	58.4
LQCBX53TRB	gi|55925260|ref|NM_001007368.1|;gi|55250123|gb|BC085568.1|	Zebrafish Danio rerio zgc:103631 (zgc:103631), mRNA	84.91	53	8	0	520	572	558	610	8e-05	56.4
LQCBY87TRB	gi|58219098|emb|CR457458.4|	Zebrafish DNA sequence from clone BUSM1-85A12 in linkage group 15, complete sequence (43kb)	96.15	26	1	0	367	392	30013	29988	0.24	44.9
LQCBY50TFB	gi|74833389|emb|BX950226.13|	Zebrafish DNA sequence from clone CH211-105P23 in linkage group 7, complete sequence (174kb)	86.84	38	5	0	168	205	154628	154591	0.24	44.9
LQCBX53TRB	gi|54888697|emb|BX511207.10|	Zebrafish DNA sequence from clone CH211-129L18 in linkage group 25, complete sequence (128kb)	80.49	82	16	0	520	601	94743	94824	1e-07	66.1
LQCBY51TFB	gi|38521358|emb|AL935025.11|	Zebrafish DNA sequence from clone CH211-160K2 in linkage group 16, complete sequence (147kb)	87.8	41	5	0	650	690	97312	97272	0.004	50.7
LQCBY87TRB	gi|29119921|emb|AL929378.13|	Zebrafish DNA sequence from clone CH211-169B18, complete sequence (169kb)	92.59	27	2	0	366	392	69635	69609	3.5	41.1
LQCBY87TRB	gi|50788432|emb|BX530071.7|	Zebrafish DNA sequence from clone CH211-189P14 in linkage group 10, complete sequence (148kb)	93.1	29	2	0	364	392	68044	68016	0.24	44.9
LQCBY87TRB	gi|46094703|emb|BX510912.4|	Zebrafish DNA sequence from clone CH211-18J22 in linkage group 3, complete sequence (189kb)	83.33	48	8	0	364	411	178303	178350	0.063	46.8
LQCBX10TFB	gi|46518712|emb|BX465205.16|	Zebrafish DNA sequence from clone CH211-197E7 in linkage group 23, complete sequence (189kb)	85.37	41	6	0	375	415	161748	161788	0.24	44.9
LQCBY87TRB	gi|41392041|emb|BX119962.3|	Zebrafish DNA sequence from clone CH211-203L9 in linkage group 19, complete sequence (190kb)	95.83	24	1	0	369	392	123433	123410	3.5	41.1
LQCBY39TRB	gi|71794053|emb|CR457445.15|	Zebrafish DNA sequence from clone CH211-204C5 in linkage group 8, complete sequence (155kb)	83.33	42	7	0	42	83	153394	153353	3.5	41.1
LQCBY87TRB	gi|40994815|emb|BX088591.11|	Zebrafish DNA sequence from clone CH211-205N20, complete sequence (181kb)	87.5	40	5	0	364	403	30818	30779	0.017	48.8
LQCBX39TRB	gi|70907605|emb|BX927144.24|	Zebrafish DNA sequence from clone CH211-216K22 in linkage group 8, complete sequence (168kb)	85	40	6	0	414	453	9010	8971	0.91	43
LQCBY50TFB	gi|57506469|emb|BX322662.12|	Zebrafish DNA sequence from clone CH211-222C18 in linkage group 23, complete sequence (209kb)	86.84	38	5	0	168	205	40622	40659	0.24	44.9
LQCBY87TRB	gi|52839490|emb|BX649493.8|	Zebrafish DNA sequence from clone CH211-226H23 in linkage group 2, complete sequence (175kb)	92.59	27	2	0	366	392	119404	119378	3.5	41.1
LQCBX10TFB	gi|58219106|emb|BX321871.5|	Zebrafish DNA sequence from clone CH211-241N15 in linkage group 8, complete sequence (174kb)	85.37	41	6	0	375	415	13301	13341	0.24	44.9
LQCBY50TFB	gi|60458040|emb|BX255894.19|	Zebrafish DNA sequence from clone CH211-251G8 in linkage group 19, complete sequence	82.98	47	8	0	169	215	47963	48009	0.24	44.9
LQCBX10TFB	gi|90399853|emb|CR854899.16|	Zebrafish DNA sequence from clone CH211-268B14 in linkage group 14, complete sequence (142kb)	85.37	41	6	0	375	415	100469	100429	0.24	44.9
LQCBY50TFB	gi|42661935|emb|BX276102.11|	Zebrafish DNA sequence from clone CH211-268M12 in linkage group 5, complete sequence (55kb)	86.84	38	5	0	168	205	53493	53530	0.24	44.9
LQCBY50TFB	gi|56797704|emb|CR388074.9|	Zebrafish DNA sequence from clone CH211-43F22 in linkage group 9, complete sequence (87kb)	86.84	38	5	0	168	205	20727	20690	0.24	44.9
LQCBY87TRB	gi|45752223|emb|BX005368.11|	Zebrafish DNA sequence from clone CH211-64C10 in linkage group 6, complete sequence (187kb)	87.5	40	5	0	364	403	101070	101109	0.017	48.8
LQCBY75TRB	gi|54144336|emb|BX324185.6|	Zebrafish DNA sequence from clone DKEY-125M8 in linkage group 7, complete sequence (83kb)	78.95	57	12	0	179	235	12226	12170	3.5	41.1
LQCBX10TFB	gi|51870414|emb|BX901954.6|	Zebrafish DNA sequence from clone DKEY-146M20 in linkage group 4 Contains nine novel genes and six CpG islands, complete sequence	85.37	41	6	0	375	415	72884	72924	0.24	44.9
LQCBX10TFB	gi|46389703|emb|BX842593.8|	Zebrafish DNA sequence from clone DKEY-19K8 in linkage group 20, complete sequence (127kb)	85.37	41	6	0	375	415	35866	35906	0.24	44.9
LQCBY87TRB	gi|57209891|emb|BX085193.16|	Zebrafish DNA sequence from clone DKEY-20F20 in linkage group 2, complete sequence (246kb)	92.59	27	2	0	366	392	21310	21284	3.5	41.1
LQCBY87TRB	gi|82653559|emb|CR385047.19|	Zebrafish DNA sequence from clone DKEY-221N16 in linkage group 18, complete sequence (193kb)	92.59	27	2	0	366	392	155255	155229	3.5	41.1
LQCBX10TFB	gi|53749646|emb|BX510947.20|	Zebrafish DNA sequence from clone DKEY-226F16 in linkage group 4, complete sequence (125kb)	85.37	41	6	0	375	415	53958	53918	0.24	44.9
LQCBX10TFB	gi|62551046|emb|BX548011.28|	Zebrafish DNA sequence from clone DKEY-237G15, complete sequence (211kb)	85.37	41	6	0	375	415	9875	9915	0.24	44.9
LQCBY87TRB	gi|37496353|emb|BX470164.10|	Zebrafish DNA sequence from clone DKEY-24L11 in linkage group 18, complete sequence (248kb)	92.59	27	2	0	366	392	129358	129332	3.5	41.1
LQCBX10TFB	gi|51534259|emb|BX296567.23|	Zebrafish DNA sequence from clone DKEY-261P22 in linkage group 15, complete sequence (224kb)	85.37	41	6	0	375	415	203040	203000	0.24	44.9
LQCBX10TFB	gi|51534259|emb|BX296567.23|	Zebrafish DNA sequence from clone DKEY-261P22 in linkage group 15, complete sequence (224kb)	85.37	41	6	0	375	415	213687	213647	0.24	44.9
LQCBY73TRB	gi|50284469|emb|BX682557.11|	Zebrafish DNA sequence from clone DKEY-288D17 in linkage group 3, complete sequence (103kb)	86.11	36	5	0	346	381	7078	7113	3.5	41.1
LQCBX10TFB	gi|103425456|emb|CR556708.14|	Zebrafish DNA sequence from clone DKEY-29N10 in linkage group 14, complete seq (227kb)	85.37	41	6	0	375	415	165794	165754	0.24	44.9
LQCBX10TFB	gi|103425456|emb|CR556708.14|	Zebrafish DNA sequence from clone DKEY-29N10 in linkage group 14, complete seq (227kb)	85.37	41	6	0	375	415	218125	218165	0.24	44.9
LQCBX10TFB	gi|45581103|emb|BX539341.8|	Zebrafish DNA sequence from clone DKEY-3P4 in linkage group 22, complete sequence (236kb)	85.37	41	6	0	375	415	53314	53274	0.24	44.9
LQCBX10TFB	gi|67513906|emb|CR293532.12|	Zebrafish DNA sequence from clone DKEY-40N15 in linkage group 23, complete sequence (146kb)	85.37	41	6	0	375	415	59769	59809	0.24	44.9
LQCBX10TFB	gi|115515939|emb|CR769782.9|	Zebrafish DNA sequence from clone DKEY-41C6 in linkage group 4, complete seq (108kb)	85.37	41	6	0	375	415	4782	4822	0.24	44.9
LQCBX10TFB	gi|48596648|emb|BX649506.13|	Zebrafish DNA sequence from clone DKEY-43L23 in linkage group 22, complete sequence (110kb)	85.37	41	6	0	375	415	6076	6116	0.24	44.9
LQCBX10TFB	gi|74035899|emb|BX950868.13|	Zebrafish DNA sequence from clone DKEY-54I3 in linkage group 5, complete sequence (204kb)	85.37	41	6	0	375	415	138521	138481	0.24	44.9
LQCBX10TFB	gi|112806937|emb|CR293498.13|	Zebrafish DNA sequence from clone DKEY-5I16, complete sequence. (147kb)	85.37	41	6	0	375	415	99107	99067	0.24	44.9
LQCBY50TFB	gi|26788176|emb|AL928556.7|	Zebrafish DNA sequence from clone DKEY-63M7, complete sequence (196kb)	86.84	38	5	0	168	205	19339	19302	0.24	44.9
LQCBX10TFB	gi|56711207|emb|CR790376.10|	Zebrafish DNA sequence from clone DKEY-66K12 in linkage group 4, complete sequence (92kb)	85.37	41	6	0	375	415	11641	11601	0.24	44.9
LQCBX10TFB	gi|56711207|emb|CR790376.10|	Zebrafish DNA sequence from clone DKEY-66K12 in linkage group 4, complete sequence (92kb)	85.37	41	6	0	375	415	65069	65029	0.24	44.9
LQCBX10TFB	gi|37665450|emb|BX649328.6|	Zebrafish DNA sequence from clone DKEY-72L17 in linkage group 20, complete sequence (224kb)	85.37	41	6	0	375	415	108929	108969	0.24	44.9
LQCBY01TFB	gi|112703128|emb|CR925812.10|	Zebrafish DNA sequence from clone DKEY-72P6 in linkage group 10, complete seq (207kb)	90.32	31	3	0	191	221	98151	98121	0.91	43
LQCBY87TRB	gi|41060375|emb|BX000358.11|	Zebrafish DNA sequence from clone DKEY-77A20 in linkage group 2, complete sequence (181kb)	93.1	29	2	0	365	393	66921	66893	0.24	44.9
LQCBX10TFB	gi|95136196|emb|CR388193.14|	Zebrafish DNA sequence from clone DKEY-81L19 in linkage group 14, complete sequence (119kb)	85.37	41	6	0	375	415	3132	3172	0.24	44.9
LQCBX10TFB	gi|110264361|emb|BX914205.18|	Zebrafish DNA sequence from clone DKEY-92J16 in linkage group 3, complete seq (183kb)	85.37	41	6	0	375	415	134143	134103	0.24	44.9
LQCBY87TRB	gi|82653474|emb|CR925745.5|	Zebrafish DNA sequence from clone DKEYP-100G5 in linkage group 10, complete sequence (197kb)	92.59	27	2	0	366	392	54206	54180	3.5	41.1
LQCBX10TFB	gi|53850196|emb|BX649454.14|	Zebrafish DNA sequence from clone DKEYP-100H4 in linkage group 14, complete sequence	85.37	41	6	0	375	415	41825	41785	0.24	44.9
LQCBX10TFB	gi|65301368|emb|CR318589.8|	Zebrafish DNA sequence from clone DKEYP-107F9 in linkage group 14, complete sequence (97kb)	85.37	41	6	0	375	415	22478	22438	0.24	44.9
LQCBY55TRB	gi|62989928|emb|BX957303.8|	Zebrafish DNA sequence from clone DKEYP-116B6 in linkage group 23, complete sequence (110kb)	79.71	69	14	0	38	106	336	404	0.001	52.6
LQCBY55TRB	gi|62989928|emb|BX957303.8|	Zebrafish DNA sequence from clone DKEYP-116B6 in linkage group 23, complete sequence (110kb)	74	100	26	0	510	609	2123	2222	0.91	43
LQCBY87TRB	gi|55783814|emb|BX465857.6|	Zebrafish DNA sequence from clone DKEYP-59A12 in linkage group 17, complete sequence (96kb)	96.43	28	1	0	365	392	58367	58340	0.017	48.8
LQCBY39TRB	gi|62989953|emb|BX890570.11|	Zebrafish DNA sequence from clone DKEYP-7F1 in linkage group 25, complete sequence (170kb)	83.33	42	7	0	42	83	93401	93360	3.5	41.1
LQCBX10TFB	gi|81294904|emb|BX649283.16|	Zebrafish DNA sequence from clone DKEYP-86C4 in linkage group 14, complete sequence (193kb)	85.37	41	6	0	375	415	35924	35884	0.24	44.9
LQCBX10TFB	gi|81294904|emb|BX649283.16|	Zebrafish DNA sequence from clone DKEYP-86C4 in linkage group 14, complete sequence (193kb)	85.37	41	6	0	375	415	88231	88271	0.24	44.9
LQCBX53TRB	gi|26185567|emb|AL929050.6|	Zebrafish DNA sequence from clone DKEYP-91C1 in linkage group 17, complete sequence (196kb)	80.49	82	16	0	520	601	114037	114118	1e-07	66.1
LQCBX10TFB	gi|71274052|emb|BX465848.13|	Zebrafish DNA sequence from clone RP71-84E6, complete sequence (179kb)	85.37	41	6	0	375	415	58305	58265	0.24	44.9

## Sheet: SortedbyBACends
Table S7 Manduca sexta BES BLASTn hits
query id.	subject id.	description of the sequence	% identity	alignment length	mismatches	gap opens	q. start	q. end	s. start	s. end	evalue	bit score
LQCBX01TRB	gi|94730694|emb|AM180252.1|	Lawsonia intracellularis (bacteria) PHE/MN1-00	88.89	36	4	0	264	299	80121	80086	0.063	46.8
LQCBX03TFB	gi|12657081|emb|AL138917.11|	Human DNA sequence from clone RP3-354M18 on chromosome 6, complete seq (34kb)	82.22	45	8	0	69	113	11197	11153	3.5	41.1
LQCBX03TRB	gi|1378121|gb|U58361.1|MSU58361	Tobacco hornworm Manduca sexta serpin 1 gene, exons 1-10, including alternate exons 9A-Z, complete cds	82.82	163	27	1	273	435	16117	15956	7e-31	142
LQCBX03TRB	gi|159484|gb|M28394.1|MOTARYAA	Tobacco hornworm (M.sexta) arylphorin alpha subunit gene, complete cds	85.83	127	18	0	272	398	2901	2775	3e-30	141
LQCBX03TRB	gi|159504|gb|M27808.1|MOTECLH3	Tobacco hornworm M.sexta eclosion hormone gene, exons 2 and 3, clone lambda D39.	84.85	165	24	1	272	436	3413	3576	3e-37	164
LQCBX03TRB	gi|159521|gb|M26394.1|MOTLCP14A1	Tobacco hornworm M.sexta larval cuticle protein 14 (LCP-14) gene, exon 1.	91.84	98	8	0	337	434	68	165	7e-31	142
LQCBX03TRB	gi|22094830|gb|AF527635.1|	Tobacco hornworm Manduca sexta strain Black larval mutant hemolymph juvenile hormone binding protein (hJHBP) gene, hJHBP-Snb allele, complete cds.	83.82	68	11	0	272	339	6151	6084	3e-08	68
LQCBX03TRB	gi|22094830|gb|AF527635.1|	Tobacco hornworm Manduca sexta strain Black larval mutant hemolymph juvenile hormone binding protein (hJHBP) gene, hJHBP-Snb allele, complete cds.	85.56	90	13	0	363	452	6086	5997	1e-17	98.7
LQCBX03TRB	gi|22094832|gb|AF527636.1|	Tobacco hornworm Manduca sexta strain Seattle wild-type hemolymph juvenile hormone binding protein (hJHBP) gene, hJHBP-Snb allele, complete cds.	83.82	68	11	0	272	339	6151	6084	3e-08	68
LQCBX03TRB	gi|22094832|gb|AF527636.1|	Tobacco hornworm Manduca sexta strain Seattle wild-type hemolymph juvenile hormone binding protein (hJHBP) gene, hJHBP-Snb allele, complete cds.	85.56	90	13	0	363	452	6086	5997	1e-17	98.7
LQCBX03TRB	gi|3372752|gb|AF062750.1|AF062750	Tobacco hornworm Manduca sexta soluble guanylyl cyclase alpha-1 subunit mRNA, complete cds	78.62	145	31	0	299	443	5088	5232	4e-18	100
LQCBX03TRB	gi|37719669|gb|AY344578.1|	Xanthopan morgani praedicta (lepidoptera) long wavelength-sensitive opsin gene, partial cds	86.3	73	10	0	357	429	1464	1536	6e-13	83.4
LQCBX03TRB	gi|60299967|gb|AY789465.1|	Tobacco hornworm Manduca sexta prophenoloxidase-activating proteinase-1 (PAP-1) gene, complete cds	84.15	164	25	1	274	436	7346	7183	6e-35	156
LQCBX03TRB	gi|60299971|gb|AY789467.1|AY789466S2	Tobacco hornworm Manduca sexta prophenoloxidase-activating proteinase-3 (PAP-3) gene, exons 2 through 8 and complete cds	85.54	166	24	0	272	437	2087	2252	2e-42	181
LQCBX03TRB	gi|7239258|gb|AF226857.1|	Tobacco hornworm Manduca sexta hemolymph juvenile hormone binding protein precursor, gene, complete cds	83.33	90	15	0	363	452	16840	16751	4e-14	87.2
LQCBX03TRB	gi|73913561|gb|DQ115323.1|	Tobacco hornworm Manduca sexta hemolymph proteinase 12 (HP12), hemolymph proteinase 24 (HP24), and prophenoloxidase activating proteinase-2 (PAP-2) genes, complete cds	85.09	114	17	0	281	394	7918	7805	2e-24	121
LQCBX03TRB	gi|73913561|gb|DQ115323.1|	Tobacco hornworm Manduca sexta hemolymph proteinase 12 (HP12), hemolymph proteinase 24 (HP24), and prophenoloxidase activating proteinase-2 (PAP-2) genes, complete cds	89.31	131	9	2	314	444	14961	15086	9e-34	152
LQCBX03TRB	gi|73913561|gb|DQ115323.1|	Tobacco hornworm Manduca sexta hemolymph proteinase 12 (HP12), hemolymph proteinase 24 (HP24), and prophenoloxidase activating proteinase-2 (PAP-2) genes, complete cds	86.88	160	20	1	276	434	12088	12247	3e-41	177
LQCBX03TRB	gi|73913561|gb|DQ115323.1|	Tobacco hornworm Manduca sexta hemolymph proteinase 12 (HP12), hemolymph proteinase 24 (HP24), and prophenoloxidase activating proteinase-2 (PAP-2) genes, complete cds	89.09	165	16	2	272	436	1508	1670	2e-46	194
LQCBX04TFB	gi|1945485|gb|L49234.1|MOTCHIT	Tobacco hornworm Manduca sexta chitinase precursor gene, complete cds.	89.19	74	8	0	135	208	8773	8846	6e-17	96.8
LQCBX04TFB	gi|37719669|gb|AY344578.1|	Xanthopan morgani praedicta (lepidoptera) long wavelength-sensitive opsin gene, partial cds	80.33	61	12	0	292	352	939	879	0.017	48.8
LQCBX04TFB	gi|37719669|gb|AY344578.1|	Xanthopan morgani praedicta (lepidoptera) long wavelength-sensitive opsin gene, partial cds	82.09	67	12	0	142	208	971	905	6e-06	60.3
LQCBX04TFB	gi|547240|gb|S71028.1|	Tobacco hornworm Manduca sexta lysozyme gene, complete cds	88.61	79	9	0	119	197	113	35	4e-18	100
LQCBX04TFB	gi|60299971|gb|AY789467.1|AY789466S2	Tobacco hornworm Manduca sexta prophenoloxidase-activating proteinase-3 (PAP-3) gene, exons 2 through 8 and complete cds	84.06	69	11	0	140	208	4876	4944	7e-09	69.9
LQCBX04TFB	gi|7239258|gb|AF226857.1|	Tobacco hornworm Manduca sexta hemolymph juvenile hormone binding protein precursor, gene, complete cds	89.8	49	5	0	292	340	6577	6529	1e-07	66.1
LQCBX04TFB	gi|7239258|gb|AF226857.1|	Tobacco hornworm Manduca sexta hemolymph juvenile hormone binding protein precursor, gene, complete cds	81.05	153	26	1	73	222	6681	6529	2e-23	117
LQCBX09TRB	gi|28828213|gb|AC115612.2|	Dictyostelium discoideum chromosome 2 map 6245135-6357017 strain AX4, complete sequence	83.33	42	7	0	393	434	44340	44381	3.5	41.1
LQCBX10TFB	gi|103425456|emb|CR556708.14|	Zebrafish DNA sequence from clone DKEY-29N10 in linkage group 14, complete seq (227kb)	85.37	41	6	0	375	415	165794	165754	0.24	44.9
LQCBX10TFB	gi|103425456|emb|CR556708.14|	Zebrafish DNA sequence from clone DKEY-29N10 in linkage group 14, complete seq (227kb)	85.37	41	6	0	375	415	218125	218165	0.24	44.9
LQCBX10TFB	gi|110264361|emb|BX914205.18|	Zebrafish DNA sequence from clone DKEY-92J16 in linkage group 3, complete seq (183kb)	85.37	41	6	0	375	415	134143	134103	0.24	44.9
LQCBX10TFB	gi|112806937|emb|CR293498.13|	Zebrafish DNA sequence from clone DKEY-5I16, complete sequence. (147kb)	85.37	41	6	0	375	415	99107	99067	0.24	44.9
LQCBX10TFB	gi|115515939|emb|CR769782.9|	Zebrafish DNA sequence from clone DKEY-41C6 in linkage group 4, complete seq (108kb)	85.37	41	6	0	375	415	4782	4822	0.24	44.9
LQCBX10TFB	gi|37665450|emb|BX649328.6|	Zebrafish DNA sequence from clone DKEY-72L17 in linkage group 20, complete sequence (224kb)	85.37	41	6	0	375	415	108929	108969	0.24	44.9
LQCBX10TFB	gi|45581103|emb|BX539341.8|	Zebrafish DNA sequence from clone DKEY-3P4 in linkage group 22, complete sequence (236kb)	85.37	41	6	0	375	415	53314	53274	0.24	44.9
LQCBX10TFB	gi|46389703|emb|BX842593.8|	Zebrafish DNA sequence from clone DKEY-19K8 in linkage group 20, complete sequence (127kb)	85.37	41	6	0	375	415	35866	35906	0.24	44.9
LQCBX10TFB	gi|46518712|emb|BX465205.16|	Zebrafish DNA sequence from clone CH211-197E7 in linkage group 23, complete sequence (189kb)	85.37	41	6	0	375	415	161748	161788	0.24	44.9
LQCBX10TFB	gi|48596648|emb|BX649506.13|	Zebrafish DNA sequence from clone DKEY-43L23 in linkage group 22, complete sequence (110kb)	85.37	41	6	0	375	415	6076	6116	0.24	44.9
LQCBX10TFB	gi|51534259|emb|BX296567.23|	Zebrafish DNA sequence from clone DKEY-261P22 in linkage group 15, complete sequence (224kb)	85.37	41	6	0	375	415	203040	203000	0.24	44.9
LQCBX10TFB	gi|51534259|emb|BX296567.23|	Zebrafish DNA sequence from clone DKEY-261P22 in linkage group 15, complete sequence (224kb)	85.37	41	6	0	375	415	213687	213647	0.24	44.9
LQCBX10TFB	gi|51870414|emb|BX901954.6|	Zebrafish DNA sequence from clone DKEY-146M20 in linkage group 4 Contains nine novel genes and six CpG islands, complete sequence	85.37	41	6	0	375	415	72884	72924	0.24	44.9
LQCBX10TFB	gi|53749646|emb|BX510947.20|	Zebrafish DNA sequence from clone DKEY-226F16 in linkage group 4, complete sequence (125kb)	85.37	41	6	0	375	415	53958	53918	0.24	44.9
LQCBX10TFB	gi|53850196|emb|BX649454.14|	Zebrafish DNA sequence from clone DKEYP-100H4 in linkage group 14, complete sequence	85.37	41	6	0	375	415	41825	41785	0.24	44.9
LQCBX10TFB	gi|56711207|emb|CR790376.10|	Zebrafish DNA sequence from clone DKEY-66K12 in linkage group 4, complete sequence (92kb)	85.37	41	6	0	375	415	11641	11601	0.24	44.9
LQCBX10TFB	gi|56711207|emb|CR790376.10|	Zebrafish DNA sequence from clone DKEY-66K12 in linkage group 4, complete sequence (92kb)	85.37	41	6	0	375	415	65069	65029	0.24	44.9
LQCBX10TFB	gi|58219106|emb|BX321871.5|	Zebrafish DNA sequence from clone CH211-241N15 in linkage group 8, complete sequence (174kb)	85.37	41	6	0	375	415	13301	13341	0.24	44.9
LQCBX10TFB	gi|60299971|gb|AY789467.1|AY789466S2	Tobacco hornworm Manduca sexta prophenoloxidase-activating proteinase-3 (PAP-3) gene, exons 2 through 8 and complete cds	86.93	283	19	5	341	613	9136	9410	4e-73	283
LQCBX10TFB	gi|62551046|emb|BX548011.28|	Zebrafish DNA sequence from clone DKEY-237G15, complete sequence (211kb)	85.37	41	6	0	375	415	9875	9915	0.24	44.9
LQCBX10TFB	gi|65301368|emb|CR318589.8|	Zebrafish DNA sequence from clone DKEYP-107F9 in linkage group 14, complete sequence (97kb)	85.37	41	6	0	375	415	22478	22438	0.24	44.9
LQCBX10TFB	gi|67513906|emb|CR293532.12|	Zebrafish DNA sequence from clone DKEY-40N15 in linkage group 23, complete sequence (146kb)	85.37	41	6	0	375	415	59769	59809	0.24	44.9
LQCBX10TFB	gi|71274052|emb|BX465848.13|	Zebrafish DNA sequence from clone RP71-84E6, complete sequence (179kb)	85.37	41	6	0	375	415	58305	58265	0.24	44.9
LQCBX10TFB	gi|74035899|emb|BX950868.13|	Zebrafish DNA sequence from clone DKEY-54I3 in linkage group 5, complete sequence (204kb)	85.37	41	6	0	375	415	138521	138481	0.24	44.9
LQCBX10TFB	gi|81294904|emb|BX649283.16|	Zebrafish DNA sequence from clone DKEYP-86C4 in linkage group 14, complete sequence (193kb)	85.37	41	6	0	375	415	35924	35884	0.24	44.9
LQCBX10TFB	gi|81294904|emb|BX649283.16|	Zebrafish DNA sequence from clone DKEYP-86C4 in linkage group 14, complete sequence (193kb)	85.37	41	6	0	375	415	88231	88271	0.24	44.9
LQCBX10TFB	gi|90399853|emb|CR854899.16|	Zebrafish DNA sequence from clone CH211-268B14 in linkage group 14, complete sequence (142kb)	85.37	41	6	0	375	415	100469	100429	0.24	44.9
LQCBX10TFB	gi|95136196|emb|CR388193.14|	Zebrafish DNA sequence from clone DKEY-81L19 in linkage group 14, complete sequence (119kb)	85.37	41	6	0	375	415	3132	3172	0.24	44.9
LQCBX14TFB	gi|3372755|gb|AF062751.1|AF062751	Tobacco hornworm Manduca sexta soluble guanylyl cyclase beta-1 subunit mRNA, complete cds	87.65	81	7	1	92	172	3170	3093	1e-14	89.1
LQCBX14TFB	gi|3372755|gb|AF062751.1|AF062751	Tobacco hornworm Manduca sexta soluble guanylyl cyclase beta-1 subunit mRNA, complete cds	85.71	126	12	2	273	393	3088	2964	6e-24	119
LQCBX14TFB	gi|35277828|gb|AY188445.1|	Tobacco hornworm Manduca sexta prophenoloxidase-activating proteinase-3 precursor, mRNA, complete cds.	92.11	76	5	1	276	350	2029	1954	1e-18	102
LQCBX14TFB	gi|60299967|gb|AY789465.1|	Tobacco hornworm Manduca sexta prophenoloxidase-activating proteinase-1 (PAP-1) gene, complete cds	81.69	71	13	0	257	327	8811	8741	1e-06	62.2
LQCBX14TFB	gi|60299971|gb|AY789467.1|AY789466S2	Tobacco hornworm Manduca sexta prophenoloxidase-activating proteinase-3 (PAP-3) gene, exons 2 through 8 and complete cds	92	75	5	1	276	349	8632	8558	4e-18	100
LQCBX14TFB	gi|6815278|gb|AF173553.1|AF173553	Tobacco hornworm Manduca sexta V-ATPase 110 kDa integral membrane subunit mRNA, complete cds	83.97	131	16	1	273	398	4315	4445	2e-24	121
LQCBX14TFB	gi|73913561|gb|DQ115323.1|	Tobacco hornworm Manduca sexta hemolymph proteinase 12 (HP12), hemolymph proteinase 24 (HP24), and prophenoloxidase activating proteinase-2 (PAP-2) genes, complete cds	97.44	39	1	0	364	402	16025	15987	7e-09	69.9
LQCBX14TFB	gi|73913561|gb|DQ115323.1|	Tobacco hornworm Manduca sexta hemolymph proteinase 12 (HP12), hemolymph proteinase 24 (HP24), and prophenoloxidase activating proteinase-2 (PAP-2) genes, complete cds	83.95	81	13	0	91	171	25368	25448	2e-12	81.4
LQCBX14TFB	gi|73913561|gb|DQ115323.1|	Tobacco hornworm Manduca sexta hemolymph proteinase 12 (HP12), hemolymph proteinase 24 (HP24), and prophenoloxidase activating proteinase-2 (PAP-2) genes, complete cds	81.76	148	22	1	257	399	25438	25585	6e-24	119
LQCBX15TFB	gi|49035230|gb|AC132107.3|	Mus musculus BAC clone RP24-251C17 from chromosome 8, complete sequence (141kb)	85	40	6	0	727	766	139476	139437	0.91	43
LQCBX15TFB	gi|60418193|gb|AC109256.11|	Mus musculus chromosome 8, clone RP23-11D11, complete sequence (242kb)	85	40	6	0	727	766	147883	147922	0.91	43
LQCBX15TRB	gi|13123309|gb|AC012543.4|AC012543	Homo sapiens, clone RP11-1K11, complete sequence.(159kb)	83.33	42	7	0	458	499	9421	9380	3.5	41.1
LQCBX15TRB	gi|19703304|gb|AC022068.6|	Homo sapiens chromosome 8, clone RP11-523C15, complete sequence. (202kb)	83.33	42	7	0	458	499	198129	198088	3.5	41.1
LQCBX17TFB	gi|110649219|emb|AM293314.1|	Tobacco hornworm Manduca sexta partial mRNA for dVA-AP7 (IML-V gene).	80.23	172	27	3	328	492	241	70	7e-20	106
LQCBX17TFB	gi|110649249|emb|AM293329.1|	Tobacco hornworm Manduca sexta mRNA for immulectin III (IML-V gene).	80.23	172	27	3	328	492	350	179	7e-20	106
LQCBX17TFB	gi|114051829|ref|NM_001046720.1|;gi|87248312|gb|DQ311264.1|	Bombyx mori DnaJ-like protein isoform A (LOC692875), mRNA.	84.78	46	7	0	523	568	1823	1778	0.017	48.8
LQCBX17TFB	gi|42405907|gb|AY491786.1|	Euphydryas aurinia (lepidoptera) clone EA5 microsatellite sequence	87.18	39	5	0	382	420	241	203	0.063	46.8
LQCBX17TFB	gi|42405954|gb|AY491833.1|	Euphydryas aurinia (lepidoptera) clone EA57 microsatellite sequence	84.62	39	6	0	382	420	244	206	3.5	41.1
LQCBX17TFB	gi|42405970|gb|AY491849.1|	Euphydryas aurinia (lepidoptera) clone EA78 microsatellite sequence	89.74	39	4	0	382	420	235	197	0.001	52.6
LQCBX17TFB	gi|47118313|dbj|BA000034.2|	Streptococcus pyogenes (bacteria) SSI-1 DNA, complete genome	95.83	24	1	0	723	746	779041	779018	3.5	41.1
LQCBX17TFB	gi|73913561|gb|DQ115323.1|	Tobacco hornworm Manduca sexta hemolymph proteinase 12 (HP12), hemolymph proteinase 24 (HP24), and prophenoloxidase activating proteinase-2 (PAP-2) genes, complete cds	80.3	198	27	5	382	570	4883	4689	2e-20	108
LQCBX17TFB	gi|90074668|dbj|AB208701.1|	Bombyx mori gene for trehalase-2, exon 3, intron 3, exon 4, partial and complete sequence	84.91	53	8	0	523	575	481	533	8e-05	56.4
LQCBX19TFB	gi|92108725|emb|CT573054.2|	Medicago truncatula chromosome 5 clone mte1-76j13, COMPLETE SEQUENCE (114kb)	93.55	31	2	0	273	303	97041	97011	0.017	48.8
LQCBX22TRB	gi|110347685|gb|AC184829.8|	Canis Familiaris (dog) chromosome 32, clone XX-3D7, complete sequence.(211kb)	83.33	42	7	0	568	609	64512	64553	3.5	41.1
LQCBX22TRB	gi|1945485|gb|L49234.1|MOTCHIT	Tobacco hornworm Manduca sexta chitinase precursor gene, complete cds.	81.9	105	18	1	420	523	8876	8772	6e-13	83.4
LQCBX22TRB	gi|37719669|gb|AY344578.1|	Xanthopan morgani praedicta (lepidoptera) long wavelength-sensitive opsin gene, partial cds	81.31	107	19	1	410	515	865	971	2e-12	81.4
LQCBX22TRB	gi|7239258|gb|AF226857.1|	Tobacco hornworm Manduca sexta hemolymph juvenile hormone binding protein precursor, gene, complete cds	81.76	148	24	3	413	557	6504	6651	4e-18	100
LQCBX25TFB	gi|80972692|gb|DQ242777.1|	Bombyx mori chromosome 28 microsatellite S2809-F sequence	90.24	41	4	0	351	391	474	514	8e-05	56.4
LQCBX27TFB	gi|1378121|gb|U58361.1|MSU58361	Tobacco hornworm Manduca sexta serpin 1 gene, exons 1-10, including alternate exons 9A-Z, complete cds	86.08	158	21	1	375	532	15945	16101	2e-38	167
LQCBX27TFB	gi|159484|gb|M28394.1|MOTARYAA	Tobacco hornworm (M.sexta) arylphorin alpha subunit gene, complete cds	88.18	110	13	0	423	532	2775	2884	4e-29	137
LQCBX27TFB	gi|159521|gb|M26394.1|MOTLCP14A1	Tobacco hornworm M.sexta larval cuticle protein 14 (LCP-14) gene, exon 1.	87.74	106	13	0	379	484	173	68	8e-27	129
LQCBX27TFB	gi|22094830|gb|AF527635.1|	Tobacco hornworm Manduca sexta strain Black larval mutant hemolymph juvenile hormone binding protein (hJHBP) gene, hJHBP-Snb allele, complete cds.	86.9	84	11	0	375	458	6003	6086	1e-17	98.7
LQCBX27TFB	gi|22094832|gb|AF527636.1|	Tobacco hornworm Manduca sexta strain Seattle wild-type hemolymph juvenile hormone binding protein (hJHBP) gene, hJHBP-Snb allele, complete cds.	86.9	84	11	0	375	458	6003	6086	1e-17	98.7
LQCBX27TFB	gi|3372752|gb|AF062750.1|AF062750	Tobacco hornworm Manduca sexta soluble guanylyl cyclase alpha-1 subunit mRNA, complete cds	78.67	150	32	0	379	528	5231	5082	3e-19	104
LQCBX27TFB	gi|60299967|gb|AY789465.1|	Tobacco hornworm Manduca sexta prophenoloxidase-activating proteinase-1 (PAP-1) gene, complete cds	86.67	45	6	0	565	609	7994	8038	0.001	52.6
LQCBX27TFB	gi|60299967|gb|AY789465.1|	Tobacco hornworm Manduca sexta prophenoloxidase-activating proteinase-1 (PAP-1) gene, complete cds	85.92	71	10	0	463	533	7856	7926	9e-12	79.5
LQCBX27TFB	gi|60299967|gb|AY789465.1|	Tobacco hornworm Manduca sexta prophenoloxidase-activating proteinase-1 (PAP-1) gene, complete cds	85.53	159	22	1	375	532	7173	7331	3e-37	164
LQCBX27TFB	gi|60299971|gb|AY789467.1|AY789466S2	Tobacco hornworm Manduca sexta prophenoloxidase-activating proteinase-3 (PAP-3) gene, exons 2 through 8 and complete cds	86.99	146	19	0	385	530	2251	2106	2e-39	171
LQCBX27TFB	gi|7239258|gb|AF226857.1|	Tobacco hornworm Manduca sexta hemolymph juvenile hormone binding protein precursor, gene, complete cds	80.22	91	8	1	529	609	16907	16997	1e-06	62.2
LQCBX27TFB	gi|73913561|gb|DQ115323.1|	Tobacco hornworm Manduca sexta hemolymph proteinase 12 (HP12), hemolymph proteinase 24 (HP24), and prophenoloxidase activating proteinase-2 (PAP-2) genes, complete cds	87.6	129	11	2	379	507	15084	14961	4e-29	137
LQCBX27TFB	gi|73913561|gb|DQ115323.1|	Tobacco hornworm Manduca sexta hemolymph proteinase 12 (HP12), hemolymph proteinase 24 (HP24), and prophenoloxidase activating proteinase-2 (PAP-2) genes, complete cds	90.13	152	13	2	381	532	1674	1525	4e-44	187
LQCBX27TFB	gi|73913561|gb|DQ115323.1|	Tobacco hornworm Manduca sexta hemolymph proteinase 12 (HP12), hemolymph proteinase 24 (HP24), and prophenoloxidase activating proteinase-2 (PAP-2) genes, complete cds	89.03	155	16	1	379	532	12255	12101	2e-45	191
LQCBX27TFB	gi|73913561|gb|DQ115323.1|	Tobacco hornworm Manduca sexta hemolymph proteinase 12 (HP12), hemolymph proteinase 24 (HP24), and prophenoloxidase activating proteinase-2 (PAP-2) genes, complete cds	78.82	203	18	2	432	609	7810	8012	4e-25	123
LQCBX29TFB	gi|33115050|gb|AF453949.1|	Tobacco hornworm Manduca sexta proline transporter variant PROT.2, precursor RNA, partial sequence	86.96	46	6	0	637	682	2325	2370	0.0003	54.5
LQCBX29TFB	gi|3372755|gb|AF062751.1|AF062751	Tobacco hornworm Manduca sexta soluble guanylyl cyclase beta-1 subunit mRNA, complete cds	84.36	211	24	5	541	746	2964	3170	2e-38	167
LQCBX29TFB	gi|60299967|gb|AY789465.1|	Tobacco hornworm Manduca sexta prophenoloxidase-activating proteinase-1 (PAP-1) gene, complete cds	83.46	127	17	2	632	758	8765	8887	3e-19	104
LQCBX29TFB	gi|6815278|gb|AF173553.1|AF173553	Tobacco hornworm Manduca sexta V-ATPase 110 kDa integral membrane subunit mRNA, complete cds	84.83	211	27	3	536	741	4445	4235	7e-46	192
LQCBX29TFB	gi|73913561|gb|DQ115323.1|	Tobacco hornworm Manduca sexta hemolymph proteinase 12 (HP12), hemolymph proteinase 24 (HP24), and prophenoloxidase activating proteinase-2 (PAP-2) genes, complete cds	93.33	45	3	0	534	578	15989	16033	7e-09	69.9
LQCBX29TFB	gi|73913561|gb|DQ115323.1|	Tobacco hornworm Manduca sexta hemolymph proteinase 12 (HP12), hemolymph proteinase 24 (HP24), and prophenoloxidase activating proteinase-2 (PAP-2) genes, complete cds	84.4	218	29	3	535	747	25585	25368	2e-46	194
LQCBX29TRB	gi|22657493|gb|AC090052.15|	Homo sapiens 12 BAC RP11-295G12 complete seq (150kb)	87.88	33	4	0	273	305	118803	118771	3.5	41.1
LQCBX32TRB	gi|12247743|gb|AF323972.1|	Tobacco hornworm Manduca sexta general odorant-binding protein 2 (GOBP2) and pheromone-binding protein 1 (PBP1) genes, complete cds	86.33	139	19	0	20	158	4779	4641	2e-35	158
LQCBX32TRB	gi|159488|gb|M28395.1|MOTARYBA	Tobacco hornworm (M.sexta) arylphorin beta subunit gene, complete cds	86.73	113	15	0	39	151	417	305	2e-27	131
LQCBX32TRB	gi|22094830|gb|AF527635.1|	Tobacco hornworm Manduca sexta strain Black larval mutant hemolymph juvenile hormone binding protein (hJHBP) gene, hJHBP-Snb allele, complete cds.	90.62	160	11	1	3	158	3185	3026	1e-51	212
LQCBX32TRB	gi|22094832|gb|AF527636.1|	Tobacco hornworm Manduca sexta strain Seattle wild-type hemolymph juvenile hormone binding protein (hJHBP) gene, hJHBP-Snb allele, complete cds.	90.62	160	11	1	3	158	3185	3026	1e-51	212
LQCBX32TRB	gi|60299967|gb|AY789465.1|	Tobacco hornworm Manduca sexta prophenoloxidase-activating proteinase-1 (PAP-1) gene, complete cds	86.75	151	18	2	9	158	9178	9327	6e-35	156
LQCBX32TRB	gi|60299971|gb|AY789467.1|AY789466S2	Tobacco hornworm Manduca sexta prophenoloxidase-activating proteinase-3 (PAP-3) gene, exons 2 through 8 and complete cds	84.85	66	10	0	8	73	975	1040	7e-09	69.9
LQCBX32TRB	gi|73913561|gb|DQ115323.1|	Tobacco hornworm Manduca sexta hemolymph proteinase 12 (HP12), hemolymph proteinase 24 (HP24), and prophenoloxidase activating proteinase-2 (PAP-2) genes, complete cds	88.74	151	15	2	8	156	16848	16698	4e-40	173
LQCBX32TRB	gi|73913561|gb|DQ115323.1|	Tobacco hornworm Manduca sexta hemolymph proteinase 12 (HP12), hemolymph proteinase 24 (HP24), and prophenoloxidase activating proteinase-2 (PAP-2) genes, complete cds	94.16	154	9	0	3	156	2388	2541	2e-61	244
LQCBX32TRB	gi|73913561|gb|DQ115323.1|	Tobacco hornworm Manduca sexta hemolymph proteinase 12 (HP12), hemolymph proteinase 24 (HP24), and prophenoloxidase activating proteinase-2 (PAP-2) genes, complete cds	92.95	156	11	0	3	158	3453	3298	3e-59	237
LQCBX33TFB	gi|7239258|gb|AF226857.1|	Tobacco hornworm Manduca sexta hemolymph juvenile hormone binding protein precursor, gene, complete cds	81.03	58	11	0	404	461	6578	6521	0.017	48.8
LQCBX35TFB	gi|2224352|dbj|AB001684.1|	Chlorella vulgaris C-27 chloroplast DNA, complete sequence.	85.37	41	6	0	284	324	40182	40222	0.24	44.9
LQCBX35TRB	gi|1378121|gb|U58361.1|MSU58361	Tobacco hornworm Manduca sexta serpin 1 gene, exons 1-10, including alternate exons 9A-Z, complete cds	82.76	145	23	2	415	559	15942	16084	9e-23	116
LQCBX35TRB	gi|159484|gb|M28394.1|MOTARYAA	Tobacco hornworm (M.sexta) arylphorin alpha subunit gene, complete cds	94.59	74	4	0	486	559	2794	2867	6e-24	119
LQCBX35TRB	gi|159504|gb|M27808.1|MOTECLH3	Tobacco hornworm M.sexta eclosion hormone gene, exons 2 and 3, clone lambda D39.	84.62	130	19	1	430	559	3575	3447	1e-25	125
LQCBX35TRB	gi|159521|gb|M26394.1|MOTLCP14A1	Tobacco hornworm M.sexta larval cuticle protein 14 (LCP-14) gene, exon 1.	88.42	95	11	0	434	528	162	68	6e-24	119
LQCBX35TRB	gi|22094830|gb|AF527635.1|	Tobacco hornworm Manduca sexta strain Black larval mutant hemolymph juvenile hormone binding protein (hJHBP) gene, hJHBP-Snb allele, complete cds.	83.56	73	12	0	430	502	6014	6086	2e-09	71.8
LQCBX35TRB	gi|22094832|gb|AF527636.1|	Tobacco hornworm Manduca sexta strain Seattle wild-type hemolymph juvenile hormone binding protein (hJHBP) gene, hJHBP-Snb allele, complete cds.	83.56	73	12	0	430	502	6014	6086	2e-09	71.8
LQCBX35TRB	gi|3372752|gb|AF062750.1|AF062750	Tobacco hornworm Manduca sexta soluble guanylyl cyclase alpha-1 subunit mRNA, complete cds	90.28	72	7	0	488	559	5166	5095	1e-17	98.7
LQCBX35TRB	gi|37650828|emb|AL591905.10|	Mouse DNA sequence from clone RP23-152H17 on chromosome 2, complete sequence (194kb)	88.89	36	4	0	404	439	96916	96881	0.063	46.8
LQCBX35TRB	gi|60299971|gb|AY789467.1|AY789466S2	Tobacco hornworm Manduca sexta prophenoloxidase-activating proteinase-3 (PAP-3) gene, exons 2 through 8 and complete cds	85.38	130	19	0	430	559	2250	2121	3e-30	141
LQCBX35TRB	gi|73913561|gb|DQ115323.1|	Tobacco hornworm Manduca sexta hemolymph proteinase 12 (HP12), hemolymph proteinase 24 (HP24), and prophenoloxidase activating proteinase-2 (PAP-2) genes, complete cds	91.57	83	7	0	477	559	7811	7893	6e-24	119
LQCBX35TRB	gi|73913561|gb|DQ115323.1|	Tobacco hornworm Manduca sexta hemolymph proteinase 12 (HP12), hemolymph proteinase 24 (HP24), and prophenoloxidase activating proteinase-2 (PAP-2) genes, complete cds	89.62	106	7	1	446	551	15062	14961	2e-27	131
LQCBX35TRB	gi|73913561|gb|DQ115323.1|	Tobacco hornworm Manduca sexta hemolymph proteinase 12 (HP12), hemolymph proteinase 24 (HP24), and prophenoloxidase activating proteinase-2 (PAP-2) genes, complete cds	89.74	117	11	1	443	559	1657	1542	5e-32	146
LQCBX35TRB	gi|73913561|gb|DQ115323.1|	Tobacco hornworm Manduca sexta hemolymph proteinase 12 (HP12), hemolymph proteinase 24 (HP24), and prophenoloxidase activating proteinase-2 (PAP-2) genes, complete cds	88.19	127	14	1	434	559	12244	12118	1e-32	148
LQCBX35TRB	gi|8748849|gb|AC009474.4|	Homo sapiens BAC clone RP11-179G23 from 2, complete sequence (168kb)	85	40	6	0	390	429	36528	36489	0.91	43
LQCBX39TRB	gi|110757691|ref|XM_623766.2|	Apis mellifera (honey bee) similar to de-etiolated homolog 1 (LOC551371), mRNA.PREDECTED	79.37	126	26	0	593	718	859	734	8e-16	93
LQCBX39TRB	gi|115545788|dbj|AK234221.1|	Sus scrofa (pig) mRNA, clone:OVR010029E05, expressed in ovary.	77.22	79	18	0	630	708	326	248	0.017	48.8
LQCBX39TRB	gi|115546581|dbj|AK234419.1|	Sus scrofa (pig) mRNA, clone:OVR010058E04, expressed in ovary.	77.22	79	18	0	630	708	324	246	0.017	48.8
LQCBX39TRB	gi|49256343|gb|BC073728.1|	Xenopus laevis MGC84545 protein, mRNA (cDNA clone MGC:84545 IMAGE:5084888), complete cds	78.79	99	21	0	608	706	245	147	7e-09	69.9
LQCBX39TRB	gi|70907605|emb|BX927144.24|	Zebrafish DNA sequence from clone CH211-216K22 in linkage group 8, complete sequence (168kb)	85	40	6	0	414	453	9010	8971	0.91	43
LQCBX39TRB	gi|77621748|emb|CT025224.2|	Xenopus tropicalis finished cDNA, clone TEgg091o18	74.77	107	27	0	600	706	348	242	0.004	50.7
LQCBX39TRB	gi|91083298|ref|XM_969515.1|	Tribolium castaneum (red flour beetle) similar to de-etiolated homolog 1 (LOC663472), mRNA PREDECTED	81.54	65	12	0	597	661	257	193	8e-05	56.4
LQCBX40TFB	gi|100289769|gb|DQ523167.1|	Helicoverpa armigera truncated cadherin-like protein (BtR) gene, BtR-r1 allele, complete cds	85.96	114	14	2	206	317	171	284	2e-20	108
LQCBX40TFB	gi|104161878|emb|AJ972594.1|	Dendrolimus punctatus (masson pine moth) microsatellite DNA, locus DpSSR2.	80.47	169	28	3	149	312	213	45	7e-20	106
LQCBX40TFB	gi|111036512|dbj|AB262389.1|	Bombyx mori BMWCP5, BMWCP4, BMWCP3, BMWCP2 genes for cuticle proteins (111kb)	83.7	135	19	3	182	314	30895	31028	3e-19	104
LQCBX40TFB	gi|12005277|gb|AF233589.1|AF233589	Trichoplusia ni (cabbage looper, Lepidotera) lebocin precursor, mRNA, complete cds.	79.07	129	20	3	193	319	631	508	4e-07	64.1
LQCBX40TFB	gi|27447981|gb|AF280891.1|	Spodoptera frugiperda (fall armyworm, Lep.) alpha-amylase (Amy2) gene, complete cds.	77.86	140	29	2	179	316	2730	2869	2e-09	71.8
LQCBX40TFB	gi|32441954|gb|AY250748.1|	Reissita simonyi (Arabian burnet moth) clone RS-31 microsatellite sequence.	78.24	170	35	2	136	303	625	456	1e-17	98.7
LQCBX40TFB	gi|52430028|gb|AY714875.1|	Helicoverpa armigera (cotton bollworm) E-cadherin (E-cadherin) gene, E-cadherin-r2 allele, complete cds	85.32	109	14	2	206	312	2082	2190	1e-17	98.7
LQCBX40TFB	gi|52430030|gb|AY714876.1|	Helicoverpa armigera (cotton bollworm) E-cadherin (E-cadherin) gene, partial cds	85.96	114	14	2	206	317	2091	2204	2e-20	108
LQCBX40TFB	gi|73663880|emb|CR974474.4|	Heliconius melpomene DNA sequence from clone AEHM-41C10, complete sequence	89.58	48	5	0	267	314	98818	98771	4e-07	64.1
LQCBX40TFB	gi|77696186|gb|DQ205092.1|	Colias eurytheme (orange sulphur butterfly) phosphoglucose isomerase (PGI) gene, complete cds	83.69	141	20	3	179	317	9587	9448	5e-21	110
LQCBX40TFB	gi|81250406|gb|DQ243487.1|	Bombyx mori chromosome 05 microsatellite S0509-R sequence	92.16	51	4	0	267	317	560	510	3e-11	77.6
LQCBX40TFB	gi|81250487|gb|DQ243568.1|	Bombyx mori chromosome 12 microsatellite S1206-R sequence	86.73	98	12	1	221	317	726	629	7e-20	106
LQCBX40TFB	gi|84782338|gb|DQ323045.1|	Phaseolus vulgaris (Fabaceae) clone BAC-71F18, complete sequence	100	21	0	0	21	41	39243	39223	3.5	41.1
LQCBX40TFB	gi|89330260|emb|CT573313.6|	Heliconius melpomene DNA sequence from clone AEHM-46M10, complete sequence (112kb)	91.67	48	4	0	267	314	449	402	7e-09	69.9
LQCBX40TFB	gi|89330260|emb|CT573313.6|	Heliconius melpomene DNA sequence from clone AEHM-46M10, complete sequence (112kb)	87.76	49	6	0	266	314	110202	110154	6e-06	60.3
LQCBX46TFB	gi|159484|gb|M28394.1|MOTARYAA	Tobacco hornworm (M.sexta) arylphorin alpha subunit gene, complete cds	84.54	97	15	0	63	159	2775	2871	4e-18	100
LQCBX46TFB	gi|159504|gb|M27808.1|MOTECLH3	Tobacco hornworm M.sexta eclosion hormone gene, exons 2 and 3, clone lambda D39.	79.37	126	25	1	31	156	3570	3446	6e-13	83.4
LQCBX46TFB	gi|159521|gb|M26394.1|MOTLCP14A1	Tobacco hornworm M.sexta larval cuticle protein 14 (LCP-14) gene, exon 1.	85.42	96	14	0	31	126	161	66	3e-19	104
LQCBX46TFB	gi|22094830|gb|AF527635.1|	Tobacco hornworm Manduca sexta strain Black larval mutant hemolymph juvenile hormone binding protein (hJHBP) gene, hJHBP-Snb allele, complete cds.	83.82	68	11	0	31	98	6019	6086	3e-08	68
LQCBX46TFB	gi|22094832|gb|AF527636.1|	Tobacco hornworm Manduca sexta strain Seattle wild-type hemolymph juvenile hormone binding protein (hJHBP) gene, hJHBP-Snb allele, complete cds.	83.82	68	11	0	31	98	6019	6086	3e-08	68
LQCBX46TFB	gi|3372752|gb|AF062750.1|AF062750	Tobacco hornworm Manduca sexta soluble guanylyl cyclase alpha-1 subunit mRNA, complete cds	90.62	64	6	0	93	156	5157	5094	1e-14	89.1
LQCBX46TFB	gi|60299967|gb|AY789465.1|	Tobacco hornworm Manduca sexta prophenoloxidase-activating proteinase-1 (PAP-1) gene, complete cds	80.62	129	24	1	31	158	7189	7317	2e-16	94.9
LQCBX46TFB	gi|60299971|gb|AY789467.1|AY789466S2	Tobacco hornworm Manduca sexta prophenoloxidase-activating proteinase-3 (PAP-3) gene, exons 2 through 8 and complete cds	84.5	129	20	0	31	159	2245	2117	6e-28	133
LQCBX46TFB	gi|73913561|gb|DQ115323.1|	Tobacco hornworm Manduca sexta hemolymph proteinase 12 (HP12), hemolymph proteinase 24 (HP24), and prophenoloxidase activating proteinase-2 (PAP-2) genes, complete cds	83.72	86	14	0	71	156	7809	7894	2e-13	85.3
LQCBX46TFB	gi|73913561|gb|DQ115323.1|	Tobacco hornworm Manduca sexta hemolymph proteinase 12 (HP12), hemolymph proteinase 24 (HP24), and prophenoloxidase activating proteinase-2 (PAP-2) genes, complete cds	85.85	106	11	1	42	147	15062	14961	2e-20	108
LQCBX46TFB	gi|73913561|gb|DQ115323.1|	Tobacco hornworm Manduca sexta hemolymph proteinase 12 (HP12), hemolymph proteinase 24 (HP24), and prophenoloxidase activating proteinase-2 (PAP-2) genes, complete cds	84.3	121	18	1	39	159	1657	1538	4e-22	114
LQCBX46TFB	gi|73913561|gb|DQ115323.1|	Tobacco hornworm Manduca sexta hemolymph proteinase 12 (HP12), hemolymph proteinase 24 (HP24), and prophenoloxidase activating proteinase-2 (PAP-2) genes, complete cds	81.54	130	23	1	31	159	12243	12114	1e-18	102
LQCBX46TRB	gi|1402524|dbj|D78257.1|	Enterococcus faecalis (bacteria) plasmid pYI17 genes for BacA, BacB, ORF3, ORF4, ORF5, ORF6, ORF7, ORF8, ORF9, ORF10, ORF11,partial cds	88.89	36	4	0	304	339	990	1025	0.063	46.8
LQCBX46TRB	gi|159521|gb|M26394.1|MOTLCP14A1	Tobacco hornworm M.sexta larval cuticle protein 14 (LCP-14) gene, exon 1.	85.9	78	11	0	410	487	175	98	4e-14	87.2
LQCBX46TRB	gi|23503484|dbj|AB092692.1|	Enterococcus faecalis plasmid pEK4S genes for enterocin SE-K4, enterocin immunity protein, hypothetical proteins, partial and complete cds (bacteria)	88.89	36	4	0	304	339	63	98	0.063	46.8
LQCBX46TRB	gi|37719669|gb|AY344578.1|	Xanthopan morgani praedicta (lepidoptera) long wavelength-sensitive opsin gene, partial cds	86.42	81	10	1	409	488	1553	1473	6e-13	83.4
LQCBX46TRB	gi|60299971|gb|AY789467.1|AY789466S2	Tobacco hornworm Manduca sexta prophenoloxidase-activating proteinase-3 (PAP-3) gene, exons 2 through 8 and complete cds	91.3	46	4	0	439	484	2230	2185	1e-07	66.1
LQCBX46TRB	gi|73913561|gb|DQ115323.1|	Tobacco hornworm Manduca sexta hemolymph proteinase 12 (HP12), hemolymph proteinase 24 (HP24), and prophenoloxidase activating proteinase-2 (PAP-2) genes, complete cds	88.68	53	6	0	197	249	15171	15223	3e-08	68
LQCBX46TRB	gi|73913561|gb|DQ115323.1|	Tobacco hornworm Manduca sexta hemolymph proteinase 12 (HP12), hemolymph proteinase 24 (HP24), and prophenoloxidase activating proteinase-2 (PAP-2) genes, complete cds	82.89	76	13	0	410	485	12257	12182	2e-09	71.8
LQCBX46TRB	gi|73913561|gb|DQ115323.1|	Tobacco hornworm Manduca sexta hemolymph proteinase 12 (HP12), hemolymph proteinase 24 (HP24), and prophenoloxidase activating proteinase-2 (PAP-2) genes, complete cds	90.91	77	6	1	411	487	15085	15010	1e-17	98.7
LQCBX46TRB	gi|73913561|gb|DQ115323.1|	Tobacco hornworm Manduca sexta hemolymph proteinase 12 (HP12), hemolymph proteinase 24 (HP24), and prophenoloxidase activating proteinase-2 (PAP-2) genes, complete cds	88.61	79	8	1	407	485	1681	1604	3e-15	91.1
LQCBX53TFB	gi|22474505|dbj|AB090307.1|	Bombyx mori Bmfkbp13, Bmhepa, Bmhig, Bm6922, Bmlap, Bmprojectin, Bmkettin, Bmtitin1 genes, partial and complete cds	89.94	169	12	2	86	250	17783	17950	2e-50	208
LQCBX53TFB	gi|24637963|gb|AF541967.1|	Bombyx mori fibroin light chain gene, complete cds.	91.28	172	7	1	86	249	1739	1568	1e-58	235
LQCBX53TFB	gi|289362|gb|M76430.1|BMOFLCEG	Bombyx mori fibroin light-chain (Fib-L) gene, complete cds	90.7	172	7	2	86	249	1739	1569	5e-54	219
LQCBX53TFB	gi|290934|gb|L13971.1|HCECUTICLE	Hyalophora cecropia (cecropia moth) cuticle protein 66 gene, complete cds	88.59	149	15	2	110	256	4222	4074	6e-39	169
LQCBX53TFB	gi|3372755|gb|AF062751.1|AF062751	Tobacco hornworm Manduca sexta soluble guanylyl cyclase beta-1 subunit mRNA, complete cds	86.49	111	14	1	369	478	2964	3074	2e-23	117
LQCBX53TFB	gi|35277828|gb|AY188445.1|	Tobacco hornworm Manduca sexta prophenoloxidase-activating proteinase-3 precursor, mRNA, complete cds.	80.49	123	19	1	418	540	1956	2073	1e-14	89.1
LQCBX53TFB	gi|38229109|dbj|AB090308.2|	Bombyx mori Bmtitin1, Bmtitin2, Bmmiple, Bmsyx6, BmPM-Scl, Bmtkz, BmubcD4 genes, partial and complete cds	93.41	167	6	2	86	248	103052	103217	8e-60	239
LQCBX53TFB	gi|38229109|dbj|AB090308.2|	Bombyx mori Bmtitin1, Bmtitin2, Bmmiple, Bmsyx6, BmPM-Scl, Bmtkz, BmubcD4 genes, partial and complete cds	91.67	168	10	1	86	249	92735	92568	5e-58	233
LQCBX53TFB	gi|46359699|dbj|AB159445.1|	Bombyx mori DNA, chromosome 2, clone:544H24, complete sequence (205kb)	95	100	1	1	155	250	82015	82114	2e-34	154
LQCBX53TFB	gi|46359699|dbj|AB159445.1|	Bombyx mori DNA, chromosome 2, clone:544H24, complete sequence (205kb)	89.77	176	6	1	86	249	46072	45897	9e-56	225
LQCBX53TFB	gi|46359699|dbj|AB159445.1|	Bombyx mori DNA, chromosome 2, clone:544H24, complete sequence (205kb)	86.36	176	11	2	86	249	115473	115299	2e-42	181
LQCBX53TFB	gi|46359700|dbj|AB159446.1|	Bombyx mori DNA, chromosome 11, clone:559G11, complete sequence (149kb)	90.91	121	11	0	86	206	33801	33681	6e-39	169
LQCBX53TFB	gi|51874221|gb|AY676607.1|	Bombyx mori vitellogenin receptor (VgR) gene, partial cds	86.61	112	3	1	149	248	5600	5489	6e-24	119
LQCBX53TFB	gi|56462528|gb|AY833645.1|	Bombyx mori sericin gene, intron 1	88.07	176	8	2	86	249	1590	1764	1e-47	198
LQCBX53TFB	gi|60299967|gb|AY789465.1|	Tobacco hornworm Manduca sexta prophenoloxidase-activating proteinase-1 (PAP-1) gene, complete cds	78.33	120	20	2	480	597	8776	8891	1e-06	62.2
LQCBX53TFB	gi|60299971|gb|AY789467.1|AY789466S2	Tobacco hornworm Manduca sexta prophenoloxidase-activating proteinase-3 (PAP-3) gene, exons 2 through 8 and complete cds	87.04	54	7	0	424	477	6619	6672	4e-07	64.1
LQCBX53TFB	gi|60299971|gb|AY789467.1|AY789466S2	Tobacco hornworm Manduca sexta prophenoloxidase-activating proteinase-3 (PAP-3) gene, exons 2 through 8 and complete cds	80.49	123	19	1	418	540	8559	8676	1e-14	89.1
LQCBX53TFB	gi|60391498|dbj|AB052774.2|	Bombyx mori Bmdsx gene, male-specific splicing product and female-specific splicing product, complete cds	93.41	167	7	1	86	248	9752	9918	1e-62	248
LQCBX53TFB	gi|60391690|dbj|AB166730.2|	Bombyx mori BRC gene for broad-complex Z2-isoform, broad-complex Z4-isoform, broad-complex Z1-isoform, complete cds	85.23	176	13	2	86	249	176	350	6e-39	169
LQCBX53TFB	gi|607789|gb|U09875.1|TNU09875	Trichoplusia ni (cabbage looper) JH esterase-related protein gene, promoter region	81.18	85	15	1	125	209	332	249	1e-06	62.2
LQCBX53TFB	gi|6815278|gb|AF173553.1|AF173553	Tobacco hornworm Manduca sexta V-ATPase 110 kDa integral membrane subunit mRNA, complete cds	77.92	231	41	3	356	582	4453	4229	2e-24	121
LQCBX53TFB	gi|73913561|gb|DQ115323.1|	Tobacco hornworm Manduca sexta hemolymph proteinase 12 (HP12), hemolymph proteinase 24 (HP24), and prophenoloxidase activating proteinase-2 (PAP-2) genes, complete cds	85.45	55	8	0	358	412	15985	16039	6e-06	60.3
LQCBX53TFB	gi|73913561|gb|DQ115323.1|	Tobacco hornworm Manduca sexta hemolymph proteinase 12 (HP12), hemolymph proteinase 24 (HP24), and prophenoloxidase activating proteinase-2 (PAP-2) genes, complete cds	86.84	76	10	0	440	515	16096	16171	1e-14	89.1
LQCBX53TFB	gi|73913561|gb|DQ115323.1|	Tobacco hornworm Manduca sexta hemolymph proteinase 12 (HP12), hemolymph proteinase 24 (HP24), and prophenoloxidase activating proteinase-2 (PAP-2) genes, complete cds	78.18	220	38	3	367	582	25581	25368	2e-23	117
LQCBX53TFB	gi|77696186|gb|DQ205092.1|	Colias eurytheme (orange sulphur butterfly) phosphoglucose isomerase (PGI) gene, complete cds	88.07	176	9	1	88	251	5758	5933	2e-50	208
LQCBX53TFB	gi|77702538|gb|DQ219462.1|DQ219459S4	Bombyx mori cadherin-like protein gene, exons 32, 33 and partial cds	89.1	156	11	2	86	236	639	793	5e-43	183
LQCBX53TFB	gi|80972715|gb|DQ242800.1|	Bombyx mori chromosome 18 microsatellite S1807-F sequence	93.29	164	7	1	86	249	245	404	6e-61	242
LQCBX53TFB	gi|81250394|gb|DQ243475.1|	Bombyx mori chromosome 28 microsatellite S2804-R sequence	91.46	164	10	1	86	249	170	329	9e-56	225
LQCBX53TFB	gi|82792183|gb|DQ286554.1|	Bombyx mori strain Qiufeng Baiyu lipase gene, complete cds	92.31	169	9	2	86	251	1052	1219	2e-57	231
LQCBX53TFB	gi|8572060|gb|AF226688.1|AF226688	Bombyx mori fibroin heavy chain Fib-H (fib-H) gene, complete cds	95.04	121	6	0	86	206	44172	44052	1e-47	198
LQCBX53TFB	gi|87133258|gb|DQ380731.1|	Drupadia theda (Lepidoptera) clone DTH008 microsatellite sequence	88.49	139	16	0	110	248	345	483	1e-40	175
LQCBX53TFB	gi|95102757|gb|DQ443231.1|	Bombyx mori methylated DNA-protein cysteine methyltransferase mRNA, complete cds	84.57	175	12	3	86	248	297	126	9e-34	152
LQCBX53TRB	gi|109073126|ref|XM_001094659.1|	Macaca mulatta (rhesus monkey) similar to nuclear receptor subfamily 2, group E, member 1 (LOC701101), mRNA. PREDECTED	81.25	48	9	0	519	566	954	1001	3.5	41.1
LQCBX53TRB	gi|109081779|ref|XM_001089693.1|	Macaca mulatta (rhesus monkey) similar to photoreceptor-specific nuclear receptor isoform b (LOC701402), mRNA. PREDECTED	79.01	81	17	0	520	600	430	510	2e-05	58.4
LQCBX53TRB	gi|1109841|gb|U41536.1|	Caenorhabditis elegans cosmid F56E3, complete sequence.(32kb)	77.38	84	19	0	514	597	26777	26694	0.001	52.6
LQCBX53TRB	gi|113194556|gb|AE013599.4|	Drosophila melanogaster chromosome 2R, complete sequence. (21.1Mb)	80.53	113	22	0	486	598	11223583	11223695	3e-15	91.1
LQCBX53TRB	gi|114608751|ref|XM_527467.2|	Pan troglodytes (chimpanzee) nuclear receptor subfamily 2, group E, member 1 (NR2E1), mRNA. PREDECTED	81.25	48	9	0	519	566	891	938	3.5	41.1
LQCBX53TRB	gi|114657917|ref|XM_001175025.1|	Pan troglodytes (chimpanzee) photoreceptor-specific nuclear receptor, transcript variant 3 (NR2E3), mRNA. PREDECTED	84.91	53	8	0	520	572	472	524	8e-05	56.4
LQCBX53TRB	gi|114657919|ref|XM_001175024.1|	Pan troglodytes (chimpanzee) photoreceptor-specific nuclear receptor, transcript variant 2 (NR2E3), mRNA. PREDECTED	84.91	53	8	0	520	572	472	524	8e-05	56.4
LQCBX53TRB	gi|114657921|ref|XM_001175020.1|	Pan troglodytes (chimpanzee) photoreceptor-specific nuclear receptor, transcript variant 1 (NR2E3), mRNA. PREDECTED	84.91	53	8	0	520	572	498	550	8e-05	56.4
LQCBX53TRB	gi|115722883|ref|XM_775613.2|	Strongylocentrotus purpuratus similar to nuclear receptor subfamily 2, group E, member 3 (LOC575196), mRNA.PREDECTED	80.25	81	16	0	489	569	201	281	4e-07	64.1
LQCBX53TRB	gi|115936304|ref|XM_001196364.1|	Strongylocentrotus purpuratus similar to nuclear receptor subfamily 2, group E, member 3 (LOC575196), mRNA.PREDECTED	80.25	81	16	0	489	569	201	281	4e-07	64.1
LQCBX53TRB	gi|13430987|gb|AC008342.12|AC008342	Drosophila melanogaster, chromosome 2R, region 51F-51F, BAC clone BACR33K06, complete sequence (175kb)	80.53	113	22	0	486	598	141021	141133	3e-15	91.1
LQCBX53TRB	gi|15705906|gb|AF411525.1|AF411525	Homo sapiens nuclear receptor subfamily 2 group E member 1 mRNA, complete cds	81.25	48	9	0	519	566	424	471	3.5	41.1
LQCBX53TRB	gi|20380428|gb|BC028031.1|	Homo sapiens nuclear receptor subfamily 2, group E, member 1, mRNA (cDNA clone MGC:39998 IMAGE:5242079), complete cds.	81.25	48	9	0	519	566	388	435	3.5	41.1
LQCBX53TRB	gi|21361108|ref|NM_003269.2|;gi|11141398|gb|AF220532.1|	Homo sapiens nuclear receptor subfamily 2, group E, member 1 (NR2E1), mRNA.	81.25	48	9	0	519	566	890	937	3.5	41.1
LQCBX53TRB	gi|21668100|gb|AF520420.1|	Mus musculus c222389 pseudogene, complete sequence; nuclear receptor 2E1 (Nr2e1) and sorting nexin 3 (Snx3) genes, complete cds; and lactation elevated 1 (Lace1) gene, partial cds	88.57	35	4	0	532	566	42018	42052	0.24	44.9
LQCBX53TRB	gi|22726204|ref|NM_152229.1|	Mus musculus nuclear receptor subfamily 2, group E, member 1 (Nr2e1), mRNA	88.57	35	4	0	532	566	878	912	0.24	44.9
LQCBX53TRB	gi|2292901|emb|Y13276.1|HSTAILLE	Homo sapiens mRNA for tailless gene homologue.	81.25	48	9	0	519	566	351	398	3.5	41.1
LQCBX53TRB	gi|24653838|ref|NM_137188.1|	Drosophila melanogaster CG16801-RB, transcript variant B (CG16801), mRNA	80	105	21	0	489	593	933	1037	2e-12	81.4
LQCBX53TRB	gi|24653840|ref|NM_166092.1|	Drosophila melanogaster CG16801-RA, transcript variant A (CG16801), mRNA	80.2	101	20	0	493	593	793	893	9e-12	79.5
LQCBX53TRB	gi|25149850|ref|NM_076146.2|	Caenorhabditis elegans defective FAsciculation of aXons family member (fax-1) (fax-1) mRNA, complete cds	81.36	59	11	0	514	572	465	523	0.004	50.7
LQCBX53TRB	gi|26185567|emb|AL929050.6|	Zebrafish DNA sequence from clone DKEYP-91C1 in linkage group 17, complete sequence (196kb)	80.49	82	16	0	520	601	114037	114118	1e-07	66.1
LQCBX53TRB	gi|27371231|gb|BC041421.1|	Homo sapiens nuclear receptor subfamily 2, group E, member 3, mRNA (cDNA clone MGC:49976 IMAGE:3876974), complete cds	84.91	53	8	0	520	572	500	552	8e-05	56.4
LQCBX53TRB	gi|28269591|gb|AC104938.7|	Homo sapiens chromosome 15, clone CTD-2524L6, complete sequence (157kb)	80.25	81	16	0	520	600	87139	87219	4e-07	64.1
LQCBX53TRB	gi|30581147|ref|NM_014249.2|	Homo sapiens nuclear receptor subfamily 2, group E, member 3 (NR2E3), transcript variant 2, mRNA	84.91	53	8	0	520	572	464	516	8e-05	56.4
LQCBX53TRB	gi|30581148|ref|NM_016346.2|	Homo sapiens nuclear receptor subfamily 2, group E, member 3 (NR2E3), transcript variant 1, mRNA	84.91	53	8	0	520	572	464	516	8e-05	56.4
LQCBX53TRB	gi|34784162|gb|BC056950.1|	Mus musculus cDNA clone IMAGE:6811142, containing frame-shift errors	88.57	35	4	0	532	566	509	543	0.24	44.9
LQCBX53TRB	gi|34849468|gb|BC057104.1|	Mus musculus nuclear receptor subfamily 2, group E, member 1, mRNA (cDNA clone MGC:63295 IMAGE:6401770), complete cds	88.57	35	4	0	532	566	922	956	0.24	44.9
LQCBX53TRB	gi|45382986|ref|NM_204594.1|;gi|15777196|gb|AY053465.1|	Gallus gallus (chicken) nuclear receptor subfamily 2, group E, member 3 (NR2E3), mRNA	75.7	107	26	0	489	595	222	328	8e-05	56.4
LQCBX53TRB	gi|45384017|ref|NM_205170.1|;gi|619337|gb|S72373.1|	Gallus gallus (chicken) nuclear receptor subfamily 2, group E, member 1 (NR2E1), mRNA	80.77	52	10	0	519	570	510	561	0.91	43
LQCBX53TRB	gi|47077587|dbj|AK131541.1|	Homo sapiens cDNA FLJ16774 fis, clone BRCAN2019772, highly similar to Orphan nuclear receptor NR2E1	81.25	48	9	0	519	566	298	345	3.5	41.1
LQCBX53TRB	gi|4726074|gb|AF121129.1|AF121129	Homo sapiens photoreceptor-specific nuclear receptor (PNR) mRNA, complete cds	84.91	53	8	0	520	572	464	516	8e-05	56.4
LQCBX53TRB	gi|50080371|gb|AC121152.15|	Mus musculus chromosome 10, clone RP24-344A4, complete sequence (147kb)	88.57	35	4	0	532	566	34916	34882	0.24	44.9
LQCBX53TRB	gi|54888697|emb|BX511207.10|	Zebrafish DNA sequence from clone CH211-129L18 in linkage group 25, complete sequence (128kb)	80.49	82	16	0	520	601	94743	94824	1e-07	66.1
LQCBX53TRB	gi|55925260|ref|NM_001007368.1|;gi|55250123|gb|BC085568.1|	Zebrafish Danio rerio zgc:103631 (zgc:103631), mRNA	84.91	53	8	0	520	572	558	610	8e-05	56.4
LQCBX53TRB	gi|57911868|ref|XM_553777.1|	Anopheles gambiae str. PEST ENSANGP00000012833 (ENSANGG00000012308), partial mRNA.	84.21	76	12	0	520	595	322	397	3e-11	77.6
LQCBX53TRB	gi|58391972|ref|XM_319009.2|	Anopheles gambiae str. PEST ENSANGP00000014797 (ENSANGG00000012308), partial mRNA.	84.21	76	12	0	520	595	178	253	3e-11	77.6
LQCBX53TRB	gi|5881164|gb|AF176087.1|AF176087	Caenorhabditis elegans nuclear hormone receptor FAX-1 (fax-1) mRNA, complete cds	81.36	59	11	0	514	572	465	523	0.004	50.7
LQCBX53TRB	gi|6010168|emb|AL078596.8|HSDJ429G5	Human DNA sequence from clone RP3-429G5 on chromosome 6q21-22.1, complete sequence (64kb)	81.25	48	9	0	519	566	19899	19946	3.5	41.1
LQCBX53TRB	gi|60299971|gb|AY789467.1|AY789466S2	Tobacco hornworm Manduca sexta prophenoloxidase-activating proteinase-3 (PAP-3) gene, exons 2 through 8 and complete cds	87.8	82	8	1	344	423	6167	6248	3e-15	91.1
LQCBX53TRB	gi|60299971|gb|AY789467.1|AY789466S2	Tobacco hornworm Manduca sexta prophenoloxidase-activating proteinase-3 (PAP-3) gene, exons 2 through 8 and complete cds	80.42	143	24	3	78	220	6031	6169	2e-13	85.3
LQCBX53TRB	gi|61358418|gb|AY888623.1|	Synthetic construct Homo sapiens clone FLH118334.01X nuclear receptor subfamily 2 group E member 1 (NR2E1) mRNA, complete cds	81.25	48	9	0	519	566	183	230	3.5	41.1
LQCBX53TRB	gi|6651224|gb|AF148128.1|AF148128	Homo sapiens nuclear receptor mRNA, complete cds	84.91	53	8	0	520	572	427	479	8e-05	56.4
LQCBX53TRB	gi|6681851|gb|AF107729.2|AF107729	Bos taurus (cattle) paraneoplastic retinopathy associated protein De (De4.1) mRNA, partial cds	80.52	77	15	0	519	595	297	373	1e-06	62.2
LQCBX53TRB	gi|7329720|emb|AJ276674.1|HSA276674	Homo sapiens PNR gene for photoreceptor-specific nuclear receptor, exons 1-8	80.25	81	16	0	520	600	11354	11434	4e-07	64.1
LQCBX53TRB	gi|73912723|gb|AC166260.7|	Mus musculus 10 BAC RP23-330F17 (Roswell Park Cancer Institute (C57BL/6J Female) Mouse BAC Library) complete sequence (175kb)	88.57	35	4	0	532	566	64994	64960	0.24	44.9
LQCBX53TRB	gi|74205429|dbj|AK132201.1|	Mus musculus 10 days embryo whole body cDNA, RIKEN full-length enriched library, clone:3425403H08 product:nuclear receptor subfamily 2, group E, member 1, full insert sequence	88.57	35	4	0	532	566	882	916	0.24	44.9
LQCBX53TRB	gi|76626714|ref|XM_587567.2|	Bos taurus (cattle) nuclear receptor subfamily 2, group E, member 3 (NR2E3), mRNA..PREDECTED	80.52	77	15	0	519	595	351	427	1e-06	62.2
LQCBX53TRB	gi|76631068|ref|XM_606568.2|	Bos taurus (cattle) similar to nuclear receptor subfamily 2, group E, member 1 (LOC528156), mRNA. predected	81.25	48	9	0	519	566	548	595	3.5	41.1
LQCBX53TRB	gi|84580070|gb|AC171178.2|	Gallus gallus (chicken) BAC clone CH261-77I20 from chromosome ul, complete sequence (237kb)	80.77	52	10	0	519	570	122008	121957	0.91	43
LQCBX53TRB	gi|91085636|ref|XM_965298.1|	Tribolium castaneum (red flour beetle) similar to photoreceptor-specific nuclear receptor isoform b (LOC658951), mRNA PREDECTED	82.35	102	18	0	489	590	378	479	8e-16	93
LQCBX53TRB	gi|998677|gb|S77482.1|	Mouse mtll=tailless homolog [mice, embryos, mRNA, 2026 nt].	88.57	35	4	0	532	566	921	955	0.24	44.9
LQCBX61TFB	gi|1378121|gb|U58361.1|MSU58361	Tobacco hornworm Manduca sexta serpin 1 gene, exons 1-10, including alternate exons 9A-Z, complete cds	85	40	6	0	303	342	9355	9394	0.91	43
LQCBX61TFB	gi|1945485|gb|L49234.1|MOTCHIT	Tobacco hornworm Manduca sexta chitinase precursor gene, complete cds.	91.89	37	3	0	5	41	3722	3686	0.0003	54.5
LQCBX61TFB	gi|22094830|gb|AF527635.1|	Tobacco hornworm Manduca sexta strain Black larval mutant hemolymph juvenile hormone binding protein (hJHBP) gene, hJHBP-Snb allele, complete cds.	86.77	257	29	3	135	391	3345	3094	5e-69	269
LQCBX61TFB	gi|22094832|gb|AF527636.1|	Tobacco hornworm Manduca sexta strain Seattle wild-type hemolymph juvenile hormone binding protein (hJHBP) gene, hJHBP-Snb allele, complete cds.	86.77	257	29	3	135	391	3345	3094	5e-69	269
LQCBX61TFB	gi|60299967|gb|AY789465.1|	Tobacco hornworm Manduca sexta prophenoloxidase-activating proteinase-1 (PAP-1) gene, complete cds	86.21	261	30	5	134	392	9009	9265	4e-62	246
LQCBX61TFB	gi|60299971|gb|AY789467.1|AY789466S2	Tobacco hornworm Manduca sexta prophenoloxidase-activating proteinase-3 (PAP-3) gene, exons 2 through 8 and complete cds	85.94	64	8	1	305	368	978	1040	1e-06	62.2
LQCBX61TFB	gi|7239258|gb|AF226857.1|	Tobacco hornworm Manduca sexta hemolymph juvenile hormone binding protein precursor, gene, complete cds	85.53	76	8	2	5	77	6603	6678	4e-07	64.1
LQCBX61TFB	gi|73913561|gb|DQ115323.1|	Tobacco hornworm Manduca sexta hemolymph proteinase 12 (HP12), hemolymph proteinase 24 (HP24), and prophenoloxidase activating proteinase-2 (PAP-2) genes, complete cds	88.61	237	23	3	156	392	2248	2480	1e-69	271
LQCBX61TFB	gi|73913561|gb|DQ115323.1|	Tobacco hornworm Manduca sexta hemolymph proteinase 12 (HP12), hemolymph proteinase 24 (HP24), and prophenoloxidase activating proteinase-2 (PAP-2) genes, complete cds	88.33	257	24	4	136	392	3611	3361	4e-73	283
LQCBX61TFB	gi|73913561|gb|DQ115323.1|	Tobacco hornworm Manduca sexta hemolymph proteinase 12 (HP12), hemolymph proteinase 24 (HP24), and prophenoloxidase activating proteinase-2 (PAP-2) genes, complete cds	82.56	258	29	5	135	392	17002	16761	9e-45	189
LQCBX63TRB	gi|110768372|ref|XM_001122348.1|	Apis mellifera (honey bee) similar to CG32036-PB (LOC726623), partial mRNA.PREDECTED	80.6	67	13	0	707	773	304	238	0.0003	54.5
LQCBX63TRB	gi|3372755|gb|AF062751.1|AF062751	Tobacco hornworm Manduca sexta soluble guanylyl cyclase beta-1 subunit mRNA, complete cds	80.75	187	30	4	418	602	2995	3177	4e-22	114
LQCBX63TRB	gi|60299967|gb|AY789465.1|	Tobacco hornworm Manduca sexta prophenoloxidase-activating proteinase-1 (PAP-1) gene, complete cds	83.2	125	16	2	485	609	8770	8889	4e-18	100
LQCBX63TRB	gi|6815278|gb|AF173553.1|AF173553	Tobacco hornworm Manduca sexta V-ATPase 110 kDa integral membrane subunit mRNA, complete cds	81.14	175	31	2	418	590	4409	4235	3e-26	127
LQCBX63TRB	gi|73913561|gb|DQ115323.1|	Tobacco hornworm Manduca sexta hemolymph proteinase 12 (HP12), hemolymph proteinase 24 (HP24), and prophenoloxidase activating proteinase-2 (PAP-2) genes, complete cds	100	23	0	0	499	521	16144	16166	0.24	44.9
LQCBX63TRB	gi|73913561|gb|DQ115323.1|	Tobacco hornworm Manduca sexta hemolymph proteinase 12 (HP12), hemolymph proteinase 24 (HP24), and prophenoloxidase activating proteinase-2 (PAP-2) genes, complete cds	86.41	103	13	1	499	601	13414	13313	2e-20	108
LQCBX63TRB	gi|73913561|gb|DQ115323.1|	Tobacco hornworm Manduca sexta hemolymph proteinase 12 (HP12), hemolymph proteinase 24 (HP24), and prophenoloxidase activating proteinase-2 (PAP-2) genes, complete cds	84.55	110	17	0	490	599	25474	25365	4e-22	114
LQCBX63TRB	gi|73913561|gb|DQ115323.1|	Tobacco hornworm Manduca sexta hemolymph proteinase 12 (HP12), hemolymph proteinase 24 (HP24), and prophenoloxidase activating proteinase-2 (PAP-2) genes, complete cds	81.74	115	17	1	497	611	23280	23170	3e-15	91.1
LQCBX64TRB	gi|15430624|dbj|AP003922.2|	Oryza sativa (japonica cultivar-group) genomic DNA, chromosome 1, PAC clone:P0648C09. (107kb)	83.33	42	7	0	725	766	51357	51316	3.5	41.1
LQCBX64TRB	gi|20804745|dbj|AP003297.3|	Oryza sativa (japonica cultivar-group) genomic DNA, chromosome 1, PAC clone:P0698A10. (137kb)	83.33	42	7	0	725	766	36025	35984	3.5	41.1
LQCBX64TRB	gi|58530787|dbj|AP008207.1|	Oryza sativa (japonica cultivar-group) genomic DNA, chromosome 1	83.33	42	7	0	725	766	37955081	37955040	3.5	41.1
LQCBX65TFB	gi|60299970|gb|AY789466.1|AY789466S1	Tobacco hornworm Manduca sexta prophenoloxidase-activating proteinase-3 (PAP-3) gene, exon 1 complete cds	87.04	54	7	0	75	128	265	212	4e-07	64.1
LQCBX66TFB	gi|109092478|ref|XM_001110638.1|	Macaca mulatta (rhesus monkey) similar to minor histocompatibility antigen 13 isoform 3, transcript variant 2 (LOC713216), mRNA. PREDECTED	78.38	74	16	0	297	370	941	868	0.004	50.7
LQCBX66TFB	gi|109092480|ref|XM_001110677.1|	Macaca mulatta (rhesus monkey) similar to minor histocompatibility antigen 13 isoform 3, transcript variant 3 (LOC713216), mRNA. PREDECTED	78.38	74	16	0	297	370	941	868	0.004	50.7
LQCBX66TFB	gi|109092482|ref|XM_001110535.1|	Macaca mulatta (rhesus monkey) similar to minor histocompatibility antigen 13 isoform 3, transcript variant 1 (LOC713216), mRNA. PREDECTED	78.38	74	16	0	297	370	983	910	0.004	50.7
LQCBX66TFB	gi|109469033|ref|XM_230734.4|	Rattus norvegicus (Norway rat) histocompatibility 13 (predicted) (H13_predicted), mRNA. PREDECTED	78.82	85	18	0	286	370	1000	916	6e-06	60.3
LQCBX66TFB	gi|109471059|ref|XM_001062255.1|	Rattus norvegicus (Norway rat) histocompatibility 13 (predicted) (H13_predicted), mRNA PREDECTED	78.82	85	18	0	286	370	1000	916	6e-06	60.3
LQCBX66TFB	gi|113194944|gb|AE014134.5|	Drosophila melanogaster chromosome 2L, complete sequence. (23.0Mb)	83.96	106	17	0	281	386	543593	543698	7e-20	106
LQCBX66TFB	gi|113713431|gb|DQ896206.1|	Homo sapiens clone FLH191168.01L; RZPDo839A0567D HM13 mRNA, partial seq	78.38	74	16	0	297	370	841	768	0.004	50.7
LQCBX66TFB	gi|114051565|ref|NM_001046841.1|;gi|87248228|gb|DQ311222.1|	Bombyx mori presenilin-like signal peptide peptidase (LOC693088), mRMA	89.08	119	13	0	262	380	938	820	2e-34	154
LQCBX66TFB	gi|114051623|ref|NM_001046124.1|;gi|86438466|gb|BC112454.1|	Bos taurus (cattle) similar to minor histocompatibility antigen 13 (MGC134054), mRNA.	82.43	74	13	0	297	370	939	866	3e-08	68
LQCBX66TFB	gi|114681384|ref|XM_001152482.1|	Pan troglodytes (chimpanzee) minor histocompatibility antigen 13, transcript variant 7 (HM13), mRNA. PREDECTED	78.38	74	16	0	297	370	940	867	0.004	50.7
LQCBX66TFB	gi|114681386|ref|XM_001152616.1|	Pan troglodytes (chimpanzee) minor histocompatibility antigen 13, transcript variant 9 (HM13), mRNA. PREDECTED	78.38	74	16	0	297	370	940	867	0.004	50.7
LQCBX66TFB	gi|114681388|ref|XM_001152051.1|	Pan troglodytes (chimpanzee) minor histocompatibility antigen 13, transcript variant 3 (HM13), mRNA. PREDECTED	78.38	74	16	0	297	370	983	910	0.004	50.7
LQCBX66TFB	gi|114681390|ref|XM_525296.2|	Pan troglodytes (chimpanzee) minor histocompatibility antigen 13, transcript variant 10(HM13), mRNA. PREDECTED	78.38	74	16	0	297	370	983	910	0.004	50.7
LQCBX66TFB	gi|114681394|ref|XM_001152359.1|	Pan troglodytes (chimpanzee) minor histocompatibility antigen 13, transcript variant 6(HM13), mRNA. PREDECTED	78.38	74	16	0	297	370	857	784	0.004	50.7
LQCBX66TFB	gi|114681396|ref|XM_001152293.1|	Pan troglodytes (chimpanzee) minor histocompatibility antigen 13, transcript variant 5(HM13), mRNA. PREDECTED	78.38	74	16	0	297	370	983	910	0.004	50.7
LQCBX66TFB	gi|114681398|ref|XM_001151986.1|	Pan troglodytes (chimpanzee) minor histocompatibility antigen 13, transcript variant 1(HM13), mRNA. PREDECTED	78.38	74	16	0	297	370	983	910	0.004	50.7
LQCBX66TFB	gi|114681402|ref|XM_001152230.1|	Pan troglodytes (chimpanzee) minor histocompatibility antigen 13, transcript variant 4(HM13), mRNA. PREDECTED	78.38	74	16	0	297	370	670	597	0.004	50.7
LQCBX66TFB	gi|13559545|gb|AC008002.3|AC008002	Drosophila melanogaster, chromosome 2L, region 21D-21E, BAC clone BACR48E08, complete sequence (182kb)	83.96	106	17	0	281	386	113714	113609	7e-20	106
LQCBX66TFB	gi|17944593|gb|AY070713.1|	Drosophila melanogaster SD07518 full length cDNA.	83.96	106	17	0	281	386	968	863	7e-20	106
LQCBX66TFB	gi|20302420|emb|AJ420895.1|HSA420895	Homo sapiens mRNA for signal peptide peptidase (SPP gene).	78.38	74	16	0	297	370	865	792	0.004	50.7
LQCBX66TFB	gi|20452375|gb|AF483215.1|	Homo sapiens minor histocompatibility antigen H13 isoform 1 (H13) mRNA, complete cds.	78.38	74	16	0	297	370	929	856	0.004	50.7
LQCBX66TFB	gi|22761269|dbj|AK075283.1|	Homo sapiens cDNA FLJ90802 fis, clone Y79AA1000226, highly similar to Minor histocompatibility antigen H13 (EC3.4.99.-)	78.38	74	16	0	297	370	943	870	0.004	50.7
LQCBX66TFB	gi|23094383|emb|AJ345029.1|HSA345029	Homo sapiens mRNA for presenilin-like protein 3 (PSL3 gene)	78.38	74	16	0	297	370	926	853	0.004	50.7
LQCBX66TFB	gi|24580659|ref|NM_078720.2|	Drosophila melanogaster Signal peptide protease CG11840-RA (Spp), mRNA	83.96	106	17	0	281	386	969	864	7e-20	106
LQCBX66TFB	gi|25992192|gb|AF515663.1|	Homo sapiens putative presenilin-like aspartyl protease mRNA, complete cds	78.38	74	16	0	297	370	841	768	0.004	50.7
LQCBX66TFB	gi|27501469|gb|AY169311.1|	Homo sapiens intramembrane protease isoform 1 (IMP1) mRNA, complete cds	78.38	74	16	0	297	370	940	867	0.004	50.7
LQCBX66TFB	gi|28300065|gb|AY169310.1|	Homo sapiens intramembrane protease isoform 2 (IMP1) mRNA, complete cds	78.38	74	16	0	297	370	940	867	0.004	50.7
LQCBX66TFB	gi|28300067|gb|AY169312.1|	Homo sapiens intramembrane protease isoform 3 (IMP1) mRNA, complete cds	78.38	74	16	0	297	370	940	867	0.004	50.7
LQCBX66TFB	gi|30581108|ref|NM_178580.1|	Homo sapiens histocompatibility (minor) 13 (HM13), transcript variant 2, mRNA	78.38	74	16	0	297	370	955	882	0.004	50.7
LQCBX66TFB	gi|30581110|ref|NM_178581.1|	Homo sapiens histocompatibility (minor) 13 (HM13), transcript variant 3, mRNA	78.38	74	16	0	297	370	955	882	0.004	50.7
LQCBX66TFB	gi|30581114|ref|NM_030789.2|	Homo sapiens histocompatibility (minor) 13 (HM13), transcript variant 1, mRNA	78.38	74	16	0	297	370	955	882	0.004	50.7
LQCBX66TFB	gi|33337973|gb|AF172086.1|	Homo sapiens MSTP086 mRNA, complete cds	78.38	74	16	0	297	370	934	861	0.004	50.7
LQCBX66TFB	gi|33874051|gb|BC008959.2|	Homo sapiens histocompatibility (minor) 13, mRNA (cDNA clone MGC:4069 IMAGE:2961249), complete cds	78.38	74	16	0	297	370	954	881	0.004	50.7
LQCBX66TFB	gi|33990808|gb|BC008938.2|	Homo sapiens histocompatibility (minor) 13, mRNA (cDNA clone MGC:2423 IMAGE:2961249), complete cds	78.38	74	16	0	297	370	954	881	0.004	50.7
LQCBX66TFB	gi|38512212|gb|BC062595.1|	Homo sapiens histocompatibility (minor) 13, mRNA (cDNA clone MGC:74542 IMAGE:5245982), complete cds	78.38	74	16	0	297	370	934	861	0.004	50.7
LQCBX66TFB	gi|4204255|gb|AC004573.1|AC004573	Drosophila melanogaster, chromosome 2L, region 21C5-21D1, P1 clone DS07610, complete sequence (85kb)	83.96	106	17	0	281	386	3183	3288	7e-20	106
LQCBX66TFB	gi|47086882|ref|NM_212572.1|;gi|31418220|gb|BC053414.1|	Zebrafish (Danio rerio) histocompatibility (minor) 13 (hm13), mRNA	78.08	73	16	0	304	376	913	841	0.017	48.8
LQCBX66TFB	gi|47938037|gb|BC071503.1|	Zebrafish (Danio rerio) histocompatibility (minor) 13, mRNA (cDNA clone MGC:86862 IMAGE:6903340), complete cds	80	75	15	0	302	376	978	904	2e-05	58.4
LQCBX66TFB	gi|50472806|emb|CR591999.1|	Homo sapiens (human) full-length cDNA clone CS0DL004YK08 of B cells (Ramos cell line) Cot 25-normalized of	78.38	74	16	0	297	370	1967	1894	0.004	50.7
LQCBX66TFB	gi|50482618|emb|CR601811.1|	Homo sapiens (human) full-length cDNA clone CS0DC023YO04 of Neuroblastoma Cot 25-normalized	78.38	74	16	0	297	370	732	659	0.004	50.7
LQCBX66TFB	gi|50484158|emb|CR603351.1|	Homo sapiens (human) full-length cDNA clone CS0DB005YI02 of Neuroblastoma Cot 10-normalized	78.38	74	16	0	297	370	256	183	0.004	50.7
LQCBX66TFB	gi|50502084|emb|CR621277.1|	Homo sapiens (human) full-length cDNA clone CS0DJ002YE06 of T cells (Jurkat cell line) Cot 10-normalized	78.38	74	16	0	297	370	82	9	0.004	50.7
LQCBX66TFB	gi|58392715|ref|XM_319582.2|	Anopheles gambiae str. PEST ENSANGP00000016672 (ENSANGG00000014183), partial mRNA.	80.9	89	17	0	281	369	272	184	5e-10	73.7
LQCBX66TFB	gi|60499139|gb|AY926458.1|	Zebrafish Danio rerio signal peptide peptidase mRNA, complete cds	80	75	15	0	302	376	944	870	2e-05	58.4
LQCBX66TFB	gi|73991544|ref|XM_857188.1|	Canis familiaris (dog) similar to minor histocompatibility antigen 13 isoform 1, transcript variant 10 (LOC608355), mRNA	77.03	74	17	0	297	370	818	745	0.24	44.9
LQCBX66TFB	gi|73991546|ref|XM_857215.1|	Canis familiaris (dog) similar to minor histocompatibility antigen 13 isoform 1, transcript variant 11 (LOC608355), mRNA	77.03	74	17	0	297	370	970	897	0.24	44.9
LQCBX66TFB	gi|73991550|ref|XM_857263.1|	Canis familiaris (dog) similar to minor histocompatibility antigen 13 isoform 1, transcript variant 13 (LOC608355), mRNA	77.03	74	17	0	297	370	955	882	0.24	44.9
LQCBX66TFB	gi|73991552|ref|XM_845723.1|	Canis familiaris (dog) similar to minor histocompatibility antigen 13 isoform 1, transcript variant 2 (LOC608355), mRNA	77.03	74	17	0	297	370	955	882	0.24	44.9
LQCBX66TFB	gi|76881055|gb|DQ168450.1|	Homo sapiens signal peptide peptidase beta mRNA, complete cds, alternatively spliced	78.38	74	16	0	297	370	935	862	0.004	50.7
LQCBX66TFB	gi|92445484|gb|BC053868.1|	Homo sapiens cDNA clone IMAGE:5194843, **** WARNING: chimeric clone ****	78.38	74	16	0	297	370	1971	1898	0.004	50.7
LQCBX66TRB	gi|159521|gb|M26394.1|MOTLCP14A1	Tobacco hornworm M.sexta larval cuticle protein 14 (LCP-14) gene, exon 1.	88.64	44	5	0	115	158	65	108	8e-05	56.4
LQCBX66TRB	gi|3372752|gb|AF062750.1|AF062750	Tobacco hornworm Manduca sexta soluble guanylyl cyclase alpha-1 subunit mRNA, complete cds	86.3	73	10	0	74	146	5082	5154	6e-13	83.4
LQCBX66TRB	gi|73913561|gb|DQ115323.1|	Tobacco hornworm Manduca sexta hemolymph proteinase 12 (HP12), hemolymph proteinase 24 (HP24), and prophenoloxidase activating proteinase-2 (PAP-2) genes, complete cds	85.19	81	12	0	68	148	1523	1603	4e-14	87.2
LQCBX72TRB	gi|1495002|emb|Z78412.1|CEM176	Caenorhabditis elegans Cosmid M176, complete sequence.	80.39	51	10	0	84	134	7550	7600	3.5	41.1
LQCBX72TRB	gi|7239258|gb|AF226857.1|	Tobacco hornworm Manduca sexta hemolymph juvenile hormone binding protein precursor, gene, complete cds	80.95	84	16	0	171	254	6605	6522	7e-09	69.9
LQCBX80TFB	gi|1378121|gb|U58361.1|MSU58361	Tobacco hornworm Manduca sexta serpin 1 gene, exons 1-10, including alternate exons 9A-Z, complete cds	88	125	15	0	718	842	17740	17616	2e-34	154
LQCBX80TFB	gi|159522|gb|M26395.1|MOTLCP14A2	Tobacco hornworm M.sexta larval cuticle protein 14 (LCP-14) gene, exons 2 through 4 and complete cds.	89.09	55	6	0	562	616	846	792	2e-09	71.8
LQCBX80TFB	gi|159522|gb|M26395.1|MOTLCP14A2	Tobacco hornworm M.sexta larval cuticle protein 14 (LCP-14) gene, exons 2 through 4 and complete cds.	86.6	209	19	9	348	553	792	994	2e-34	154
LQCBX80TFB	gi|60299971|gb|AY789467.1|AY789466S2	Tobacco hornworm Manduca sexta prophenoloxidase-activating proteinase-3 (PAP-3) gene, exons 2 through 8 and complete cds	86.33	139	16	2	480	616	1439	1302	1e-29	139
LQCBX80TFB	gi|60459511|gb|AY821561.1|	Tobacco hornworm Manduca sexta chitin synthase 2 gene, complete cds	88.1	126	12	1	689	814	14395	14517	5e-32	146
LQCBX81TRB	gi|159522|gb|M26395.1|MOTLCP14A2	Tobacco hornworm M.sexta larval cuticle protein 14 (LCP-14) gene, exons 2 through 4 and complete cds.	88.75	80	9	0	448	527	798	877	1e-18	102
LQCBX81TRB	gi|3372755|gb|AF062751.1|AF062751	Tobacco hornworm Manduca sexta soluble guanylyl cyclase beta-1 subunit mRNA, complete cds	82.8	93	13	1	311	403	3167	3078	3e-11	77.6
LQCBX81TRB	gi|6815278|gb|AF173553.1|AF173553	Tobacco hornworm Manduca sexta V-ATPase 110 kDa integral membrane subunit mRNA, complete cds	81.93	83	15	0	313	395	4235	4317	5e-10	73.7
LQCBX81TRB	gi|73913561|gb|DQ115323.1|	Tobacco hornworm Manduca sexta hemolymph proteinase 12 (HP12), hemolymph proteinase 24 (HP24), and prophenoloxidase activating proteinase-2 (PAP-2) genes, complete cds	90.32	62	6	0	328	389	13338	13399	2e-13	85.3
LQCBX81TRB	gi|73913561|gb|DQ115323.1|	Tobacco hornworm Manduca sexta hemolymph proteinase 12 (HP12), hemolymph proteinase 24 (HP24), and prophenoloxidase activating proteinase-2 (PAP-2) genes, complete cds	83.17	101	17	0	311	411	25372	25472	6e-17	96.8
LQCBX84TFB	gi|1378121|gb|U58361.1|MSU58361	Tobacco hornworm Manduca sexta serpin 1 gene, exons 1-10, including alternate exons 9A-Z, complete cds	90.12	243	20	4	113	353	17501	17741	2e-75	291
LQCBX84TFB	gi|60459511|gb|AY821561.1|	Tobacco hornworm Manduca sexta chitin synthase 2 gene, complete cds	88.03	284	22	3	107	379	14677	14395	1e-84	321
LQCBX84TFB	gi|7262567|dbj|AP000431.3|	Homo sapiens genomic DNA, chromosome 21q21.1-q21.2, clone:B28M9, LL56-APP region, complete sequence (152kb)	90.32	31	3	0	39	69	115136	115106	0.91	43
LQCBX84TFB	gi|7768691|dbj|AP001675.1|	Homo sapiens genomic DNA, chromosome 21q, section 19/105 (340kb)	90.32	31	3	0	39	69	75769	75739	0.91	43
LQCBX86TRB	gi|60299971|gb|AY789467.1|AY789466S2	Tobacco hornworm Manduca sexta prophenoloxidase-activating proteinase-3 (PAP-3) gene, exons 2 through 8 and complete cds	90.28	72	6	1	211	282	1302	1372	1e-14	89.1
LQCBX90TRB	gi|28375510|emb|AL732376.2|CNS08C8Z	Oryza sativa chromosome 12, . BAC OSJNBa0086B10 of library OSJNBa from chromosome 12 of cultivar Nipponbare of ssp. japonica of Oryza sativa (rice), complete sequence (152kb)	84.09	44	7	0	61	104	91785	91742	0.24	44.9
LQCBX90TRB	gi|58531199|dbj|AP008218.1|	Oryza sativa (japonica cultivar-group) genomic DNA, chromosome 12	84.09	44	7	0	61	104	3929809	3929766	0.24	44.9
LQCBX94TRB	gi|60299967|gb|AY789465.1|	Tobacco hornworm Manduca sexta prophenoloxidase-activating proteinase-1 (PAP-1) gene, complete cds	79.92	249	35	3	407	640	11172	10924	1e-36	162
LQCBY01TFB	gi|112703128|emb|CR925812.10|	Zebrafish DNA sequence from clone DKEY-72P6 in linkage group 10, complete seq (207kb)	90.32	31	3	0	191	221	98151	98121	0.91	43
LQCBY01TFB	gi|114842948|gb|DQ887770.1|	Ostrinia furnacalis (asian corn borer) chitinase gene, complete cds.	88.74	222	13	1	430	639	502	723	3e-70	273
LQCBY01TFB	gi|159488|gb|M28395.1|MOTARYBA	Tobacco hornworm (M.sexta) arylphorin beta subunit gene, complete cds	96.85	127	4	0	430	556	127	1	1e-54	221
LQCBY01TFB	gi|290934|gb|L13971.1|HCECUTICLE	Hyalophora cecropia (cecropia moth) cuticle protein 66 gene, complete cds	92.5	40	3	0	508	547	5953	5914	6e-06	60.3
LQCBY01TFB	gi|470675|gb|U08026.1|HCU08026	Hyalophora cecropia (cecropia moth) cuticle protein 12 gene, complete cds	86	50	7	0	498	547	128	177	8e-05	56.4
LQCBY01TFB	gi|7239258|gb|AF226857.1|	Tobacco hornworm Manduca sexta hemolymph juvenile hormone binding protein precursor, gene, complete cds	95.19	270	9	1	430	699	2067	2332	8e-119	435
LQCBY01TFB	gi|9409|emb|X62290.1|HCBAATT	Hyalophora cecropia (cecropia moth) gene for basic attacin	88	50	6	0	498	547	2080	2129	1e-06	62.2
LQCBY03TFB	gi|1378121|gb|U58361.1|MSU58361	Tobacco hornworm Manduca sexta serpin 1 gene, exons 1-10, including alternate exons 9A-Z, complete cds	90	80	8	0	360	439	17661	17740	2e-20	108
LQCBY03TFB	gi|56044572|gb|AC152928.1|	Tribolium castaneum BAC T.cast_C35H6 (Clemson University Genomics Institute Tribolium castaneum BAC Library (Red Flour Beetle)) complete sequence	91.18	34	3	0	98	131	42203	42170	0.017	48.8
LQCBY03TFB	gi|56797765|gb|AC154130.1|	Tribolium castaneum BAC T.cast_C11O3 (Clemson University Genomics Institute Tribolium castaneum BAC Library (Red Flour Beetle)) complete sequence	91.18	34	3	0	98	131	39560	39527	0.017	48.8
LQCBY03TFB	gi|60459511|gb|AY821561.1|	Tobacco hornworm Manduca sexta chitin synthase 2 gene, complete cds	90	80	8	0	368	447	14492	14413	2e-20	108
LQCBY04TFB	gi|6560638|gb|AF117575.1|AF117575	Tobacco hornworm Manduca sexta clone pMsmaB47 antennal binding protein X mRNA, complete cds	85.19	54	8	0	289	342	1624	1677	2e-05	58.4
LQCBY04TFB	gi|6560642|gb|AF117577.1|AF117577	Tobacco hornworm Manduca sexta clone pMsmaB68 antennal binding protein X mRNA, complete cds	85.19	54	8	0	289	342	1634	1687	2e-05	58.4
LQCBY05TFB	gi|17903316|emb|AL645643.7|	Mouse DNA sequence from clone RP23-253F13 on chromosome 13, complete seq (185kb)	88.24	34	4	0	456	489	138952	138919	0.91	43
LQCBY05TFB	gi|33115050|gb|AF453949.1|	Tobacco hornworm Manduca sexta proline transporter variant PROT.2, precursor RNA, partial sequence	89.13	46	5	0	64	109	2325	2370	6e-06	60.3
LQCBY05TFB	gi|3372755|gb|AF062751.1|AF062751	Tobacco hornworm Manduca sexta soluble guanylyl cyclase beta-1 subunit mRNA, complete cds	81.97	122	18	2	60	181	3060	3177	1e-14	89.1
LQCBY05TFB	gi|35277828|gb|AY188445.1|	Tobacco hornworm Manduca sexta prophenoloxidase-activating proteinase-3 precursor, mRNA, complete cds.	86.67	75	9	1	60	133	2002	2076	3e-11	77.6
LQCBY05TFB	gi|60299971|gb|AY789467.1|AY789466S2	Tobacco hornworm Manduca sexta prophenoloxidase-activating proteinase-3 (PAP-3) gene, exons 2 through 8 and complete cds	86.67	75	9	1	60	133	8605	8679	3e-11	77.6
LQCBY05TFB	gi|6815278|gb|AF173553.1|AF173553	Tobacco hornworm Manduca sexta V-ATPase 110 kDa integral membrane subunit mRNA, complete cds	89.29	56	6	0	3	58	4428	4373	5e-10	73.7
LQCBY05TFB	gi|73913561|gb|DQ115323.1|	Tobacco hornworm Manduca sexta hemolymph proteinase 12 (HP12), hemolymph proteinase 24 (HP24), and prophenoloxidase activating proteinase-2 (PAP-2) genes, complete cds	90.24	41	4	0	72	112	16138	16178	8e-05	56.4
LQCBY05TFB	gi|73913561|gb|DQ115323.1|	Tobacco hornworm Manduca sexta hemolymph proteinase 12 (HP12), hemolymph proteinase 24 (HP24), and prophenoloxidase activating proteinase-2 (PAP-2) genes, complete cds	79.66	118	23	1	72	189	13420	13304	9e-12	79.5
LQCBY05TFB	gi|73913561|gb|DQ115323.1|	Tobacco hornworm Manduca sexta hemolymph proteinase 12 (HP12), hemolymph proteinase 24 (HP24), and prophenoloxidase activating proteinase-2 (PAP-2) genes, complete cds	85.83	120	17	0	59	178	25484	25365	6e-28	133
LQCBY05TFB	gi|83999949|emb|CR974484.9|	Mouse DNA sequence from clone RP23-1D11 on chromosome 12, complete sequence (203kb)	86.84	38	5	0	746	783	106895	106932	0.24	44.9
LQCBY05TRB	gi|27733414|gb|AF413064.1|	Tobacco hornworm Manduca sexta serpin 3a mRNA, complete cds	82.05	78	11	1	182	256	1879	1802	6e-06	60.3
LQCBY07TFB	gi|112382207|gb|DQ835587.1|	Choristoneura fumiferana antifreeze protein Iu1 gene, complete cds (spruce budworm)	100	38	0	0	417	454	432	395	5e-10	73.7
LQCBY07TFB	gi|22094830|gb|AF527635.1|	Tobacco hornworm Manduca sexta strain Black larval mutant hemolymph juvenile hormone binding protein (hJHBP) gene, hJHBP-Snb allele, complete cds.	92.23	206	13	2	284	489	3350	3148	1e-73	285
LQCBY07TFB	gi|22094832|gb|AF527636.1|	Tobacco hornworm Manduca sexta strain Seattle wild-type hemolymph juvenile hormone binding protein (hJHBP) gene, hJHBP-Snb allele, complete cds.	92.23	206	13	2	284	489	3350	3148	1e-73	285
LQCBY07TFB	gi|532084|gb|U12917.1|CFU12917	Choristoneura fumiferana (spruce budworm) trypsin (cftry) gene, complete cds	97.37	38	1	0	417	454	3430	3393	3e-08	68
LQCBY07TFB	gi|60299967|gb|AY789465.1|	Tobacco hornworm Manduca sexta prophenoloxidase-activating proteinase-1 (PAP-1) gene, complete cds	88.04	209	24	1	281	489	9002	9209	1e-62	248
LQCBY07TFB	gi|60299971|gb|AY789467.1|AY789466S2	Tobacco hornworm Manduca sexta prophenoloxidase-activating proteinase-3 (PAP-3) gene, exons 2 through 8 and complete cds	89.06	64	7	0	426	489	944	1007	6e-13	83.4
LQCBY07TFB	gi|73913561|gb|DQ115323.1|	Tobacco hornworm Manduca sexta hemolymph proteinase 12 (HP12), hemolymph proteinase 24 (HP24), and prophenoloxidase activating proteinase-2 (PAP-2) genes, complete cds	94.44	180	8	2	310	489	2248	2425	5e-69	269
LQCBY07TFB	gi|73913561|gb|DQ115323.1|	Tobacco hornworm Manduca sexta hemolymph proteinase 12 (HP12), hemolymph proteinase 24 (HP24), and prophenoloxidase activating proteinase-2 (PAP-2) genes, complete cds	92.2	205	12	3	285	489	3616	3416	3e-70	273
LQCBY07TFB	gi|73913561|gb|DQ115323.1|	Tobacco hornworm Manduca sexta hemolymph proteinase 12 (HP12), hemolymph proteinase 24 (HP24), and prophenoloxidase activating proteinase-2 (PAP-2) genes, complete cds	85.37	205	16	3	279	483	17012	16822	7e-46	192
LQCBY07TFB	gi|78776185|gb|DQ225282.1|	Bicyclus anynana (butterfly-squinting bush brown) clone BA-ATG202 microsatellite sequence	93.02	43	3	0	420	462	95	53	1e-07	66.1
LQCBY07TRB	gi|1052864|gb|U18299.1|HSU18299	Human damage-specific DNA binding protein DDBa p127 subunit (DDB1) mRNA, complete cds.	77.78	81	18	0	197	277	3443	3523	0.001	52.6
LQCBY07TRB	gi|113422922|ref|XM_001128983.1|	Homo sapiens damage-specific DNA binding protein 1, 127kDa (DDB1), mRNA. PREDECTED	77.78	81	18	0	197	277	5096	5176	0.001	52.6
LQCBY07TRB	gi|114637851|ref|XM_508472.2|	Pan troglodytes (chimpanzee) similar to UV-damaged DNA-binding protein (DDB1), mRNA. PREDECTED	77.78	81	18	0	197	277	3343	3423	0.001	52.6
LQCBY07TRB	gi|13435358|ref|NM_001923.2|;gi|1136227|gb|U32986.1|HSU32986	Homo sapiens damage-specific DNA binding protein 1, 127kDa (DDB1), mRNA	77.78	81	18	0	197	277	3452	3532	0.001	52.6
LQCBY07TRB	gi|18042716|gb|BC021044.1|	Homo sapiens damage-specific DNA binding protein 1, 127kDa, mRNA (cDNA clone IMAGE:2907109).	77.78	81	18	0	197	277	3404	3484	0.001	52.6
LQCBY07TRB	gi|21327800|gb|BC032080.1|	Homo sapiens damage-specific DNA binding protein 1, 127kDa, mRNA (cDNA clone IMAGE:5122376)	77.78	81	18	0	197	277	1516	1596	0.001	52.6
LQCBY07TRB	gi|21623978|dbj|AP003037.2|	Homo sapiens genomic DNA, chromosome 11 clone:CTD-2331C18, complete seq (121kb)	77.78	81	18	0	197	277	80201	80121	0.001	52.6
LQCBY07TRB	gi|21732490|emb|AL831958.1|HSM803907	Homo sapiens mRNA; cDNA DKFZp451P0416 (from clone DKFZp451P0416).	77.78	81	18	0	197	277	3256	3336	0.001	52.6
LQCBY07TRB	gi|25282450|ref|NM_171995.1|;gi|9843868|emb|AJ277077.2|RNO277077	Rattus norvegicus (Norway rat) damage-specific DNA binding protein 1 (Ddb1), mRNA	77.78	81	18	0	197	277	3473	3553	0.001	52.6
LQCBY07TRB	gi|2632122|emb|AJ002955.1|HSAJ2955	Homo sapiens mRNA for xeroderma pigmentosum complementation group E protein	77.78	81	18	0	197	277	3452	3532	0.001	52.6
LQCBY07TRB	gi|28375612|dbj|AB074298.1|	Gallus gallus (chicken) DDB1 mRNA for damaged-DNA binding protein DDB p127 subunit, complete cds	77.33	75	17	0	191	265	3337	3411	0.063	46.8
LQCBY07TRB	gi|29792242|gb|BC050530.1|	Homo sapiens damage-specific DNA binding protein 1, 127kDa, mRNA (cDNA clone MGC:57561 IMAGE:5563018), complete cds	77.78	81	18	0	197	277	3480	3560	0.001	52.6
LQCBY07TRB	gi|304025|gb|L20216.1|AGMUVDAMBP	Cercopithecus aethiops (Cercopithecus aethiops) UV-damaged DNA-binding protein 127 kDa subunit mRNA, complete cds	77.78	81	18	0	197	277	3429	3509	0.001	52.6
LQCBY07TRB	gi|33874415|gb|BC011686.2|	Homo sapiens damage-specific DNA binding protein 1, 127kDa, mRNA (cDNA clone MGC:19563 IMAGE:3845478), complete cds	77.78	81	18	0	197	277	3416	3496	0.001	52.6
LQCBY07TRB	gi|34193856|gb|BC051764.2|	Homo sapiens damage-specific DNA binding protein 1, 127kDa, mRNA (cDNA clone MGC:54119 IMAGE:6063274), complete cds	77.78	81	18	0	197	277	3470	3550	0.001	52.6
LQCBY07TRB	gi|38303805|gb|BC061946.1|	Xenopus laevis hypothetical protein MGC68476, mRNA (cDNA clone MGC:68476 IMAGE:3399801), complete cds	78.75	80	17	0	191	270	3436	3515	8e-05	56.4
LQCBY07TRB	gi|45423962|emb|CR353133.1|	Gallus gallus (chicken) finished cDNA, clone ChEST821e12	77.33	75	17	0	191	265	591	665	0.063	46.8
LQCBY07TRB	gi|54020690|ref|NM_204216.2|;gi|53130070|emb|AJ719779.1|	Gallus gallus (chicken) damage-specific DNA binding protein 1, 127kDa (DDB1), mRNA	77.33	75	17	0	191	265	3423	3497	0.063	46.8
LQCBY07TRB	gi|55732121|emb|CR860647.1|	Pongo pygmaeus (orangutan) mRNA; cDNA DKFZp459H0524 (from clone DKFZp459H0524)	77.78	81	18	0	197	277	3458	3538	0.001	52.6
LQCBY07TRB	gi|56303393|emb|CR717517.2|CNS0GGKZ	Tetraodon nigroviridis (fish) full-length cDNA	76.25	80	19	0	191	270	1	80	0.24	44.9
LQCBY07TRB	gi|58383227|ref|XM_312466.2|	Anopheles gambiae str. PEST ENSANGP00000003051 (ENSANGG00000002500), partial mRNA.	78.69	61	13	0	217	277	3357	3417	0.91	43
LQCBY07TRB	gi|61354160|gb|AY960579.1|	Homo sapiens damage-specific DNA binding protein 1, 127kDa (DDB1) gene, complete cds	77.78	81	18	0	197	277	34095	34175	0.001	52.6
LQCBY07TRB	gi|695361|gb|L40326.1|HUMHBVXDNA	Homo sapiens Hepatitis B virus X-associated protein 1 mRNA, complete cds	77.78	81	18	0	197	277	3381	3461	0.001	52.6
LQCBY07TRB	gi|73983858|ref|XM_533275.2|	Canis familiaris (dog) similar to DNA damage binding protein 1 (Damage-specific DNA binding protein 1) (DDB p127 subunit) (DDBa) (UV-damaged DNA-binding protein 1) (UV-DDB 1) (Xeroderma pigmentosum group E complementing protein) (XPCe) (X-associated prote	76	75	18	0	203	277	3461	3535	3.5	41.1
LQCBY07TRB	gi|89076884|ref|XM_942252.1|	Homo sapiens similar to damage-specific DNA binding protein 1 (LOC652672), mRNA PREDECTED	77.78	81	18	0	197	277	13	93	0.001	52.6
LQCBY10TFB	gi|7239258|gb|AF226857.1|	Tobacco hornworm Manduca sexta hemolymph juvenile hormone binding protein precursor, gene, complete cds	80.65	124	24	0	13	136	15680	15557	4e-18	100
LQCBY10TFB	gi|73913561|gb|DQ115323.1|	Tobacco hornworm Manduca sexta hemolymph proteinase 12 (HP12), hemolymph proteinase 24 (HP24), and prophenoloxidase activating proteinase-2 (PAP-2) genes, complete cds	93.22	59	4	0	104	162	13640	13698	3e-15	91.1
LQCBY12TRB	gi|35277828|gb|AY188445.1|	Tobacco hornworm Manduca sexta prophenoloxidase-activating proteinase-3 precursor, mRNA, complete cds.	100	41	0	0	135	175	1572	1532	9e-12	79.5
LQCBY12TRB	gi|60299971|gb|AY789467.1|AY789466S2	Tobacco hornworm Manduca sexta prophenoloxidase-activating proteinase-3 (PAP-3) gene, exons 2 through 8 and complete cds	100	41	0	0	135	175	8175	8135	9e-12	79.5
LQCBY12TRB	gi|73913561|gb|DQ115323.1|	Tobacco hornworm Manduca sexta hemolymph proteinase 12 (HP12), hemolymph proteinase 24 (HP24), and prophenoloxidase activating proteinase-2 (PAP-2) genes, complete cds	87.3	63	8	0	113	175	13674	13736	1e-10	75.7
LQCBY14TRB	gi|22094830|gb|AF527635.1|	Tobacco hornworm Manduca sexta strain Black larval mutant hemolymph juvenile hormone binding protein (hJHBP) gene, hJHBP-Snb allele, complete cds.	81.13	53	10	0	327	379	1729	1677	0.24	44.9
LQCBY14TRB	gi|22094832|gb|AF527636.1|	Tobacco hornworm Manduca sexta strain Seattle wild-type hemolymph juvenile hormone binding protein (hJHBP) gene, hJHBP-Snb allele, complete cds.	81.13	53	10	0	327	379	1729	1677	0.24	44.9
LQCBY16TFB	gi|39655052|gb|AY380790.1|	Tobacco hornworm Manduca sexta pattern recognition serine proteinase precursor (PRSP) mRNA, complete cds	85.71	63	9	0	314	376	2644	2582	7e-09	69.9
LQCBY16TFB	gi|56418406|gb|AY672789.1|	Tobacco hornworm Manduca sexta hemolymph proteinase 13 mRNA, complete cds	88.75	80	9	0	297	376	1953	2032	1e-18	102
LQCBY16TFB	gi|6560638|gb|AF117575.1|AF117575	Tobacco hornworm Manduca sexta clone pMsmaB47 antennal binding protein X mRNA, complete cds	87.5	64	8	0	313	376	648	711	3e-11	77.6
LQCBY16TFB	gi|6560642|gb|AF117577.1|AF117577	Tobacco hornworm Manduca sexta clone pMsmaB68 antennal binding protein X mRNA, complete cds	87.5	64	8	0	313	376	648	711	3e-11	77.6
LQCBY16TFB	gi|73913561|gb|DQ115323.1|	Tobacco hornworm Manduca sexta hemolymph proteinase 12 (HP12), hemolymph proteinase 24 (HP24), and prophenoloxidase activating proteinase-2 (PAP-2) genes, complete cds	81.25	64	12	0	297	360	28267	28330	0.0003	54.5
LQCBY16TFB	gi|73913561|gb|DQ115323.1|	Tobacco hornworm Manduca sexta hemolymph proteinase 12 (HP12), hemolymph proteinase 24 (HP24), and prophenoloxidase activating proteinase-2 (PAP-2) genes, complete cds	88	75	9	0	302	376	30015	29941	8e-16	93
LQCBY16TFB	gi|73913561|gb|DQ115323.1|	Tobacco hornworm Manduca sexta hemolymph proteinase 12 (HP12), hemolymph proteinase 24 (HP24), and prophenoloxidase activating proteinase-2 (PAP-2) genes, complete cds	86.25	80	11	0	297	376	12972	13051	3e-15	91.1
LQCBY17TFB	gi|3372755|gb|AF062751.1|AF062751	Tobacco hornworm Manduca sexta soluble guanylyl cyclase beta-1 subunit mRNA, complete cds	95.12	41	2	0	9	49	2418	2378	3e-08	68
LQCBY17TFB	gi|60299971|gb|AY789467.1|AY789466S2	Tobacco hornworm Manduca sexta prophenoloxidase-activating proteinase-3 (PAP-3) gene, exons 2 through 8 and complete cds	87.8	41	5	0	81	121	4267	4307	0.004	50.7
LQCBY19TFB	gi|30024217|emb|AL391746.2|SPAC212	S.pombe chromosome I cosmid c212	90	30	3	0	666	695	14781	14810	3.5	41.1
LQCBY19TRB	gi|14588890|emb|AJ315143.1|MSE315143	Tobacco hornworm Manduca sexta mvB gene promoter region, clone pmvB-P.	83.93	56	9	0	604	659	129	74	8e-05	56.4
LQCBY19TRB	gi|3372755|gb|AF062751.1|AF062751	Tobacco hornworm Manduca sexta soluble guanylyl cyclase beta-1 subunit mRNA, complete cds	84.72	72	11	0	519	590	3004	3075	1e-10	75.7
LQCBY19TRB	gi|35277828|gb|AY188445.1|	Tobacco hornworm Manduca sexta prophenoloxidase-activating proteinase-3 precursor, mRNA, complete cds.	82.93	123	16	2	532	654	1959	2076	6e-17	96.8
LQCBY19TRB	gi|60299971|gb|AY789467.1|AY789466S2	Tobacco hornworm Manduca sexta prophenoloxidase-activating proteinase-3 (PAP-3) gene, exons 2 through 8 and complete cds	88.89	36	4	0	611	646	5195	5160	0.063	46.8
LQCBY19TRB	gi|60299971|gb|AY789467.1|AY789466S2	Tobacco hornworm Manduca sexta prophenoloxidase-activating proteinase-3 (PAP-3) gene, exons 2 through 8 and complete cds	82.93	123	16	2	532	654	8562	8679	6e-17	96.8
LQCBY19TRB	gi|73913561|gb|DQ115323.1|	Tobacco hornworm Manduca sexta hemolymph proteinase 12 (HP12), hemolymph proteinase 24 (HP24), and prophenoloxidase activating proteinase-2 (PAP-2) genes, complete cds	89.29	56	6	0	605	660	13408	13353	5e-10	73.7
LQCBY19TRB	gi|73913561|gb|DQ115323.1|	Tobacco hornworm Manduca sexta hemolymph proteinase 12 (HP12), hemolymph proteinase 24 (HP24), and prophenoloxidase activating proteinase-2 (PAP-2) genes, complete cds	81.9	105	13	2	559	663	25499	25401	5e-10	73.7
LQCBY20TFB	gi|1945485|gb|L49234.1|MOTCHIT	Tobacco hornworm Manduca sexta chitinase precursor gene, complete cds.	85.51	138	19	1	481	618	3781	3645	3e-30	141
LQCBY20TFB	gi|1945485|gb|L49234.1|MOTCHIT	Tobacco hornworm Manduca sexta chitinase precursor gene, complete cds.	86.15	231	25	5	368	598	8951	8728	1e-51	212
LQCBY20TFB	gi|37719669|gb|AY344578.1|	Xanthopan morgani praedicta (lepidoptera) long wavelength-sensitive opsin gene, partial cds	81.1	127	22	1	420	546	847	971	6e-17	96.8
LQCBY20TFB	gi|547240|gb|S71028.1|	Tobacco hornworm Manduca sexta lysozyme gene, complete cds	86.52	89	9	1	492	580	36	121	8e-16	93
LQCBY20TFB	gi|60299971|gb|AY789467.1|AY789466S2	Tobacco hornworm Manduca sexta prophenoloxidase-activating proteinase-3 (PAP-3) gene, exons 2 through 8 and complete cds	96.55	29	1	0	424	452	4294	4266	0.004	50.7
LQCBY20TFB	gi|60299971|gb|AY789467.1|AY789466S2	Tobacco hornworm Manduca sexta prophenoloxidase-activating proteinase-3 (PAP-3) gene, exons 2 through 8 and complete cds	85.58	104	15	0	478	581	4946	4843	4e-22	114
LQCBY20TFB	gi|7239258|gb|AF226857.1|	Tobacco hornworm Manduca sexta hemolymph juvenile hormone binding protein precursor, gene, complete cds	93.85	244	14	1	381	624	6444	6686	3e-100	373
LQCBY20TFB	gi|9409|emb|X62290.1|HCBAATT	Hyalophora cecropia (cecropia moth) gene for basic attacin	85.71	133	17	2	417	549	3498	3368	3e-26	127
LQCBY20TRB	gi|110004055|emb|AM285303.1|	Spiroplasma citri (bacteria) GII3-3X chromosome, contig Contig02. (55kb)	85.71	42	6	0	119	160	16047	16088	0.063	46.8
LQCBY20TRB	gi|159522|gb|M26395.1|MOTLCP14A2	Tobacco hornworm M.sexta larval cuticle protein 14 (LCP-14) gene, exons 2 through 4 and complete cds.	83.82	68	11	0	707	774	792	859	3e-08	68
LQCBY20TRB	gi|17064696|gb|AC069483.6|	Homo sapiens, clone RP11-29M5, complete sequence. (151kb)	86.05	43	6	0	571	613	92586	92628	0.017	48.8
LQCBY20TRB	gi|60299971|gb|AY789467.1|AY789466S2	Tobacco hornworm Manduca sexta prophenoloxidase-activating proteinase-3 (PAP-3) gene, exons 2 through 8 and complete cds	89.47	95	9	1	707	801	1302	1395	9e-23	116
LQCBY22TFB	gi|114842948|gb|DQ887770.1|	Ostrinia furnacalis (asian corn borer) chitinase gene, complete cds.	87.55	241	18	1	59	287	723	483	2e-72	281
LQCBY22TFB	gi|15010759|gb|AY045681.1|	Arabidopsis thaliana AT5g26000/T1N24_7 mRNA, complete cds.	86.84	38	5	0	448	485	606	643	0.24	44.9
LQCBY22TFB	gi|15809937|gb|AY054237.1|	Arabidopsis thaliana AT5g26000/T1N24_7 mRNA, complete cds.	86.84	38	5	0	448	485	608	645	0.24	44.9
LQCBY22TFB	gi|159488|gb|M28395.1|MOTARYBA	Tobacco hornworm (M.sexta) arylphorin beta subunit gene, complete cds	95.89	146	6	0	142	287	1	146	4e-62	246
LQCBY22TFB	gi|16648810|gb|AY058182.1|	Arabidopsis thaliana AT5g26000/T1N24_7 mRNA, complete cds.	86.84	38	5	0	448	485	610	647	0.24	44.9
LQCBY22TFB	gi|19699348|gb|AY090382.1|	Arabidopsis thaliana AT5g26000/T1N24_7 mRNA, complete cds.	86.84	38	5	0	448	485	575	612	0.24	44.9
LQCBY22TFB	gi|24417251|gb|AF083677.1|	Arabidopsis thaliana clone sps66 unknown mRNA.	86.84	38	5	0	448	485	590	627	0.24	44.9
LQCBY22TFB	gi|290934|gb|L13971.1|HCECUTICLE	Hyalophora cecropia (cecropia moth) cuticle protein 66 gene, complete cds	92.31	39	3	0	151	189	5914	5952	2e-05	58.4
LQCBY22TFB	gi|304114|gb|L11454.1|ATHTHIOGL	Arabidopsis thaliana thioglucosidase mRNA, complete cds	86.84	38	5	0	448	485	608	645	0.24	44.9
LQCBY22TFB	gi|30690084|ref|NM_180746.1|	Arabidopsis thaliana TGG1 (THIOGLUCOSIDE GLUCOHYDROLASE 1); hydrolase, hydrolyzing O-glycosyl compounds (TGG1) mRNA, complete cds	86.84	38	5	0	448	485	608	645	0.24	44.9
LQCBY22TFB	gi|30690088|ref|NM_122501.2|	Arabidopsis thaliana TGG1 (THIOGLUCOSIDE GLUCOHYDROLASE 1); hydrolase, hydrolyzing O-glycosyl compounds (TGG1) mRNA, complete cds	86.84	38	5	0	448	485	608	645	0.24	44.9
LQCBY22TFB	gi|470675|gb|U08026.1|HCU08026	Hyalophora cecropia (cecropia moth) cuticle protein 12 gene, complete cds	91.89	37	3	0	151	187	177	141	0.0003	54.5
LQCBY22TFB	gi|4809270|gb|AF149413.1|T1N24	Arabidopsis thaliana BAC T1N24 (127kb)	86.84	38	5	0	448	485	64865	64902	0.24	44.9
LQCBY22TFB	gi|7239258|gb|AF226857.1|	Tobacco hornworm Manduca sexta hemolymph juvenile hormone binding protein precursor, gene, complete cds	93.68	285	14	1	4	288	2327	2047	8e-119	435
LQCBY22TFB	gi|74473398|emb|AJ831440.1|	Arabidopsis thaliana partial tgg1 gene for thioglucoside glucohydrolase, exons 1-12, ecotype COL-0.	86.84	38	5	0	448	485	1031	1068	0.24	44.9
LQCBY22TFB	gi|74473400|emb|AJ831441.1|	Arabidopsis thaliana partial tgg1 gene for thioglucoside glucohydrolase, exons 1-12, ecotype ABD-0.	86.84	38	5	0	448	485	954	991	0.24	44.9
LQCBY22TFB	gi|74473402|emb|AJ831442.1|	Arabidopsis thaliana partial tgg1 gene for thioglucoside glucohydrolase, exons 1-12, ecotype KA-0.	86.84	38	5	0	448	485	936	973	0.24	44.9
LQCBY22TFB	gi|74473404|emb|AJ831443.1|	Arabidopsis thaliana partial tgg1 gene for thioglucoside glucohydrolase, exons 1-12, ecotype AG-0.	86.84	38	5	0	448	485	947	984	0.24	44.9
LQCBY22TFB	gi|74473406|emb|AJ831444.1|	Arabidopsis thaliana partial tgg1 gene for thioglucoside glucohydrolase, exons 1-12, ecotype CAL-0.	86.84	38	5	0	448	485	946	983	0.24	44.9
LQCBY22TFB	gi|74473408|emb|AJ831445.1|	Arabidopsis thaliana partial tgg1 gene for thioglucoside glucohydrolase, exons 1-12, ecotype CVI-0.	86.84	38	5	0	448	485	949	986	0.24	44.9
LQCBY22TFB	gi|74473410|emb|AJ831446.1|	Arabidopsis thaliana partial tgg1 gene for thioglucoside glucohydrolase, exons 1-12, ecotype DB-1.	86.84	38	5	0	448	485	947	984	0.24	44.9
LQCBY22TFB	gi|74473412|emb|AJ831447.1|	Arabidopsis thaliana partial tgg1 gene for thioglucoside glucohydrolase, exons 1-12, ecotype EI-2.	86.84	38	5	0	448	485	951	988	0.24	44.9
LQCBY22TFB	gi|74473414|emb|AJ831448.1|	Arabidopsis thaliana partial tgg1 gene for thioglucoside glucohydrolase, exons 1-12, ecotype HODJA.	86.84	38	5	0	448	485	952	989	0.24	44.9
LQCBY22TFB	gi|74473416|emb|AJ831449.1|	Arabidopsis thaliana partial tgg1 gene for thioglucoside glucohydrolase, exons 1-12, ecotype LIP-0.	86.84	38	5	0	448	485	946	983	0.24	44.9
LQCBY22TFB	gi|74473418|emb|AJ831450.1|	Arabidopsis thaliana partial tgg1 gene for thioglucoside glucohydrolase, exons 1-12, ecotype MH-0.	86.84	38	5	0	448	485	947	984	0.24	44.9
LQCBY22TFB	gi|74473420|emb|AJ831451.1|	Arabidopsis thaliana partial tgg1 gene for thioglucoside glucohydrolase, exons 1-12, ecotype MR-0.	86.84	38	5	0	448	485	947	984	0.24	44.9
LQCBY22TFB	gi|74473422|emb|AJ831452.1|	Arabidopsis thaliana partial tgg1 gene for thioglucoside glucohydrolase, exons 1-12, ecotype MRK-0	86.84	38	5	0	448	485	943	980	0.24	44.9
LQCBY22TFB	gi|74473424|emb|AJ831453.1|	Arabidopsis thaliana partial tgg1 gene for thioglucoside glucohydrolase, exons 1-12, ecotype MT-0	86.84	38	5	0	448	485	946	983	0.24	44.9
LQCBY22TFB	gi|74473426|emb|AJ831454.1|	Arabidopsis thaliana partial tgg1 gene for thioglucoside glucohydrolase, exons 1-12, ecotype NO-0	86.84	38	5	0	448	485	945	982	0.24	44.9
LQCBY22TFB	gi|74473428|emb|AJ831455.1|	Arabidopsis thaliana partial tgg1 gene for thioglucoside glucohydrolase, exons 1-12, ecotype PER-1	86.84	38	5	0	448	485	949	986	0.24	44.9
LQCBY22TFB	gi|74473430|emb|AJ831456.1|	Arabidopsis thaliana partial tgg1 gene for thioglucoside glucohydrolase, exons 1-12, ecotype PET-1	86.84	38	5	0	448	485	942	979	0.24	44.9
LQCBY22TFB	gi|74473432|emb|AJ831457.1|	Arabidopsis thaliana partial tgg1 gene for thioglucoside glucohydrolase, exons 1-12, ecotype PI-0	86.84	38	5	0	448	485	945	982	0.24	44.9
LQCBY22TFB	gi|74473434|emb|AJ831458.1|	Arabidopsis thaliana partial tgg1 gene for thioglucoside glucohydrolase, exons 1-12, ecotype RSCH-0	86.84	38	5	0	448	485	951	988	0.24	44.9
LQCBY22TFB	gi|74473436|emb|AJ831459.1|	Arabidopsis thaliana partial tgg1 gene for thioglucoside glucohydrolase, exons 1-12, ecotype SEI-0	86.84	38	5	0	448	485	945	982	0.24	44.9
LQCBY22TFB	gi|74473438|emb|AJ831460.1|	Arabidopsis thaliana partial tgg1 gene for thioglucoside glucohydrolase, exons 1-12, ecotype SU-0	86.84	38	5	0	448	485	946	983	0.24	44.9
LQCBY22TFB	gi|74473440|emb|AJ831461.1|	Arabidopsis thaliana partial tgg1 gene for thioglucoside glucohydrolase, exons 1-12, ecotype TA-0	86.84	38	5	0	448	485	950	987	0.24	44.9
LQCBY22TFB	gi|74473442|emb|AJ831462.1|	Arabidopsis thaliana partial tgg1 gene for thioglucoside glucohydrolase, exons 1-12, ecotype TAC	86.84	38	5	0	448	485	948	985	0.24	44.9
LQCBY22TFB	gi|74473444|emb|AJ831463.1|	Arabidopsis thaliana partial tgg1 gene for thioglucoside glucohydrolase, exons 1-12, ecotype TSU-1	86.84	38	5	0	448	485	945	982	0.24	44.9
LQCBY22TFB	gi|74473446|emb|AJ831464.1|	Arabidopsis thaliana partial tgg1 gene for thioglucoside glucohydrolase, exons 1-12, ecotype WL-0	86.84	38	5	0	448	485	945	982	0.24	44.9
LQCBY22TFB	gi|74473448|emb|AJ831465.1|	Arabidopsis thaliana partial tgg1 gene for thioglucoside glucohydrolase, exons 1-12, ecotype BA-1	86.84	38	5	0	448	485	946	983	0.24	44.9
LQCBY22TFB	gi|74473450|emb|AJ831466.1|	Arabidopsis thaliana partial tgg1 gene for thioglucoside glucohydrolase, exons 1-12, ecotype LER-1	86.84	38	5	0	448	485	1022	1059	0.24	44.9
LQCBY22TFB	gi|74473452|emb|AJ831467.1|	Arabidopsis thaliana partial tgg1 gene for thioglucoside glucohydrolase, exons 1-12, ecotype LL-0	86.84	38	5	0	448	485	1024	1061	0.24	44.9
LQCBY22TFB	gi|804655|gb|L41869.1|BLYBGQ6	Hordeum vulgare L.(barley) beta-glucosidase (BGQ60) gene, complete cds	89.47	38	4	0	450	487	1251	1288	0.004	50.7
LQCBY22TFB	gi|871989|emb|X79194.1|ATTGG1	Arabidopsis thaliana TGG1 gene for myrosinase	86.84	38	5	0	448	485	2866	2903	0.24	44.9
LQCBY22TFB	gi|91086762|ref|XM_967293.1|	Tribolium castaneum (red flour beetle) similar to CG9701-PA (LOC661111), mRNA PREDECTED	78.67	75	16	0	416	490	528	602	0.001	52.6
LQCBY22TFB	gi|9409|emb|X62290.1|HCBAATT	Hyalophora cecropia (cecropia moth) gene for basic attacin	94.59	37	2	0	151	187	2129	2093	6e-06	60.3
LQCBY27TRB	gi|1378121|gb|U58361.1|MSU58361	Tobacco hornworm Manduca sexta serpin 1 gene, exons 1-10, including alternate exons 9A-Z, complete cds	88.52	61	6	1	438	498	16086	16027	3e-08	68
LQCBY27TRB	gi|159484|gb|M28394.1|MOTARYAA	Tobacco hornworm (M.sexta) arylphorin alpha subunit gene, complete cds	93.44	61	4	0	438	498	2869	2809	2e-16	94.9
LQCBY27TRB	gi|159504|gb|M27808.1|MOTECLH3	Tobacco hornworm M.sexta eclosion hormone gene, exons 2 and 3, clone lambda D39.	85	60	9	0	439	498	3446	3505	4e-07	64.1
LQCBY27TRB	gi|60299971|gb|AY789467.1|AY789466S2	Tobacco hornworm Manduca sexta prophenoloxidase-activating proteinase-3 (PAP-3) gene, exons 2 through 8 and complete cds	96.61	59	2	0	438	496	2119	2177	1e-18	102
LQCBY27TRB	gi|73913561|gb|DQ115323.1|	Tobacco hornworm Manduca sexta hemolymph proteinase 12 (HP12), hemolymph proteinase 24 (HP24), and prophenoloxidase activating proteinase-2 (PAP-2) genes, complete cds	95.35	43	2	0	448	490	14961	15003	2e-09	71.8
LQCBY27TRB	gi|73913561|gb|DQ115323.1|	Tobacco hornworm Manduca sexta hemolymph proteinase 12 (HP12), hemolymph proteinase 24 (HP24), and prophenoloxidase activating proteinase-2 (PAP-2) genes, complete cds	93.22	59	4	0	440	498	1542	1600	3e-15	91.1
LQCBY27TRB	gi|73913561|gb|DQ115323.1|	Tobacco hornworm Manduca sexta hemolymph proteinase 12 (HP12), hemolymph proteinase 24 (HP24), and prophenoloxidase activating proteinase-2 (PAP-2) genes, complete cds	91.67	60	5	0	439	498	7894	7835	4e-14	87.2
LQCBY27TRB	gi|73913561|gb|DQ115323.1|	Tobacco hornworm Manduca sexta hemolymph proteinase 12 (HP12), hemolymph proteinase 24 (HP24), and prophenoloxidase activating proteinase-2 (PAP-2) genes, complete cds	86.89	61	8	0	438	498	12116	12176	2e-09	71.8
LQCBY28TRB	gi|115334521|dbj|AB254196.1|	Bombyx mori BmNUC mRNA for alkaline nuclease, complete cds.	75.79	95	23	0	562	656	538	632	0.004	50.7
LQCBY29TFB	gi|37725354|gb|AY162267.1|	Lymantria dispar (gypsy moth) reverse transcriptase/integrase (pol) gene, complete cds; and transgenic Glyptapanteles indiensis polydnavirus sequence	86.75	151	16	4	303	450	842	693	4e-29	137
LQCBY29TFB	gi|45271081|gb|AY459163.1|	Nephrolepis hirsutula ribosomal protein small subunit 4-like (rps4) gene, partial sequence; chloroplast	89.19	37	4	0	50	86	41	5	0.017	48.8
LQCBY29TRB	gi|12597213|dbj|AB046668.1|	Bombyx mori transposon TRAS3 DNA, complete sequence.	80.33	61	12	0	223	283	6553	6493	0.017	48.8
LQCBY29TRB	gi|21952778|dbj|AB088430.1|	Bombyx mori DNA, subtelomere region, clone:#6-11-55, 3'end.	81.97	61	11	0	223	283	505	565	0.0003	54.5
LQCBY29TRB	gi|74835150|dbj|AB211535.1|	Bombyx mori gene for putative cholesterol transporter BmStart1, complete cds, strain: KINSYU X SHOWA	71.96	378	106	0	135	512	27765	27388	9e-23	116
LQCBY29TRB	gi|74835157|dbj|AB211537.1|	Bombyx mori gene for non-LTR retrotransposon CATS, partial cds, strain: KINSYU X SHOWA	71.96	378	106	0	135	512	1718	1341	9e-23	116
LQCBY32TFB	gi|37515076|gb|AC117600.9|	Mus musculus chromosome 1, clone RP23-449C20, complete sequence (195kb)	84.62	39	6	0	771	809	151300	151262	3.5	41.1
LQCBY33TRB	gi|60299967|gb|AY789465.1|	Tobacco hornworm Manduca sexta prophenoloxidase-activating proteinase-1 (PAP-1) gene, complete cds	91.38	58	5	0	695	752	10922	10979	6e-13	83.4
LQCBY34TFB	gi|13928028|emb|AL132719.4|CNS01DTH	Human chromosome 14 DNA sequence BAC R-1082A3 of library RPCI-11 from chromosome 14 of Homo sapiens (Human), complete sequence. (171kb)	85	40	6	0	589	628	122420	122459	0.91	43
LQCBY34TFB	gi|20522208|gb|AC116156.3|	Homo sapiens chromosome 11, clone RP11-44D14, complete sequence. (176kb)	83.67	49	8	0	524	572	74773	74725	0.017	48.8
LQCBY34TFB	gi|24819853|gb|AC131574.4|	Homo sapiens chromosome 11, clone RP11-957H15, complete sequence. (166kb)	83.67	49	8	0	524	572	89962	89914	0.017	48.8
LQCBY34TRB	gi|112382207|gb|DQ835587.1|	Choristoneura fumiferana antifreeze protein Iu1 gene, complete cds (spruce budworm)	100	32	0	0	581	612	426	395	1e-06	62.2
LQCBY34TRB	gi|12247743|gb|AF323972.1|	Tobacco hornworm Manduca sexta general odorant-binding protein 2 (GOBP2) and pheromone-binding protein 1 (PBP1) genes, complete cds	86.57	134	15	2	624	754	4779	4646	2e-28	135
LQCBY34TRB	gi|159488|gb|M28395.1|MOTARYBA	Tobacco hornworm (M.sexta) arylphorin beta subunit gene, complete cds	86.92	107	11	1	643	746	417	311	9e-23	116
LQCBY34TRB	gi|22094830|gb|AF527635.1|	Tobacco hornworm Manduca sexta strain Black larval mutant hemolymph juvenile hormone binding protein (hJHBP) gene, hJHBP-Snb allele, complete cds.	80.31	320	46	5	452	754	3350	3031	2e-49	204
LQCBY34TRB	gi|22094832|gb|AF527636.1|	Tobacco hornworm Manduca sexta strain Seattle wild-type hemolymph juvenile hormone binding protein (hJHBP) gene, hJHBP-Snb allele, complete cds.	80.31	320	46	5	452	754	3350	3031	2e-49	204
LQCBY34TRB	gi|60299971|gb|AY789467.1|AY789466S2	Tobacco hornworm Manduca sexta prophenoloxidase-activating proteinase-3 (PAP-3) gene, exons 2 through 8 and complete cds	82.47	97	14	1	584	677	944	1040	9e-12	79.5
LQCBY34TRB	gi|73913561|gb|DQ115323.1|	Tobacco hornworm Manduca sexta hemolymph proteinase 12 (HP12), hemolymph proteinase 24 (HP24), and prophenoloxidase activating proteinase-2 (PAP-2) genes, complete cds	87.88	198	16	4	565	754	16898	16701	2e-49	204
LQCBY34TRB	gi|73913561|gb|DQ115323.1|	Tobacco hornworm Manduca sexta hemolymph proteinase 12 (HP12), hemolymph proteinase 24 (HP24), and prophenoloxidase activating proteinase-2 (PAP-2) genes, complete cds	84.97	306	34	5	453	746	3616	3311	8e-71	275
LQCBY34TRB	gi|73913561|gb|DQ115323.1|	Tobacco hornworm Manduca sexta hemolymph proteinase 12 (HP12), hemolymph proteinase 24 (HP24), and prophenoloxidase activating proteinase-2 (PAP-2) genes, complete cds	83.65	312	37	6	454	754	2230	2538	1e-62	248
LQCBY35TRB	gi|14588890|emb|AJ315143.1|MSE315143	Tobacco hornworm Manduca sexta mvB gene promoter region, clone pmvB-P.	90.48	42	4	0	5	46	192	233	2e-05	58.4
LQCBY35TRB	gi|6815278|gb|AF173553.1|AF173553	Tobacco hornworm Manduca sexta V-ATPase 110 kDa integral membrane subunit mRNA, complete cds	91.11	45	4	0	5	49	4400	4444	4e-07	64.1
LQCBY35TRB	gi|73913561|gb|DQ115323.1|	Tobacco hornworm Manduca sexta hemolymph proteinase 12 (HP12), hemolymph proteinase 24 (HP24), and prophenoloxidase activating proteinase-2 (PAP-2) genes, complete cds	93.02	43	3	0	7	49	16034	15992	1e-07	66.1
LQCBY35TRB	gi|73913561|gb|DQ115323.1|	Tobacco hornworm Manduca sexta hemolymph proteinase 12 (HP12), hemolymph proteinase 24 (HP24), and prophenoloxidase activating proteinase-2 (PAP-2) genes, complete cds	93.33	45	3	0	5	49	25539	25583	7e-09	69.9
LQCBY38TRB	gi|14588890|emb|AJ315143.1|MSE315143	Tobacco hornworm Manduca sexta mvB gene promoter region, clone pmvB-P.	92.31	39	3	0	356	394	190	228	2e-05	58.4
LQCBY38TRB	gi|14588890|emb|AJ315143.1|MSE315143	Tobacco hornworm Manduca sexta mvB gene promoter region, clone pmvB-P.	82.46	57	10	0	207	263	47	103	0.001	52.6
LQCBY38TRB	gi|3372755|gb|AF062751.1|AF062751	Tobacco hornworm Manduca sexta soluble guanylyl cyclase beta-1 subunit mRNA, complete cds	83.02	212	20	7	198	398	3170	2964	6e-28	133
LQCBY38TRB	gi|6815278|gb|AF173553.1|AF173553	Tobacco hornworm Manduca sexta V-ATPase 110 kDa integral membrane subunit mRNA, complete cds	80.57	211	29	4	203	402	4235	4444	2e-27	131
LQCBY38TRB	gi|73913561|gb|DQ115323.1|	Tobacco hornworm Manduca sexta hemolymph proteinase 12 (HP12), hemolymph proteinase 24 (HP24), and prophenoloxidase activating proteinase-2 (PAP-2) genes, complete cds	92.68	41	3	0	362	402	16032	15992	1e-06	62.2
LQCBY38TRB	gi|73913561|gb|DQ115323.1|	Tobacco hornworm Manduca sexta hemolymph proteinase 12 (HP12), hemolymph proteinase 24 (HP24), and prophenoloxidase activating proteinase-2 (PAP-2) genes, complete cds	83.13	83	8	1	218	294	13338	13420	7e-09	69.9
LQCBY38TRB	gi|73913561|gb|DQ115323.1|	Tobacco hornworm Manduca sexta hemolymph proteinase 12 (HP12), hemolymph proteinase 24 (HP24), and prophenoloxidase activating proteinase-2 (PAP-2) genes, complete cds	80	95	15	1	166	260	23154	23244	4e-07	64.1
LQCBY38TRB	gi|73913561|gb|DQ115323.1|	Tobacco hornworm Manduca sexta hemolymph proteinase 12 (HP12), hemolymph proteinase 24 (HP24), and prophenoloxidase activating proteinase-2 (PAP-2) genes, complete cds	83.41	217	24	5	197	402	25368	25583	1e-36	162
LQCBY39TRB	gi|35277828|gb|AY188445.1|	Tobacco hornworm Manduca sexta prophenoloxidase-activating proteinase-3 precursor, mRNA, complete cds.	89.13	46	5	0	291	336	1524	1569	6e-06	60.3
LQCBY39TRB	gi|60299971|gb|AY789467.1|AY789466S2	Tobacco hornworm Manduca sexta prophenoloxidase-activating proteinase-3 (PAP-3) gene, exons 2 through 8 and complete cds	89.13	46	5	0	291	336	8127	8172	6e-06	60.3
LQCBY39TRB	gi|62989953|emb|BX890570.11|	Zebrafish DNA sequence from clone DKEYP-7F1 in linkage group 25, complete sequence (170kb)	83.33	42	7	0	42	83	93401	93360	3.5	41.1
LQCBY39TRB	gi|71794053|emb|CR457445.15|	Zebrafish DNA sequence from clone CH211-204C5 in linkage group 8, complete sequence (155kb)	83.33	42	7	0	42	83	153394	153353	3.5	41.1
LQCBY40TFB	gi|110758210|ref|XM_623936.2|	Apis mellifera (honey bee) similar to heat shock protein 90-alpha, transcript variant 2 (LOC408928), mRNA.PREDECTED	88.57	35	4	0	28	62	227	193	0.24	44.9
LQCBY40TFB	gi|110758211|ref|XM_392456.3|	Apis mellifera (honey bee) similar to heat shock protein 90-alpha, transcript variant 1 (LOC408928), mRNA.PREDECTED	88.57	35	4	0	28	62	352	318	0.24	44.9
LQCBY40TFB	gi|6018201|gb|AF143854.1|AF143854	Sinantherina socialis 82 kD heat shock protein (hsp82) gene, partial cds	97.14	35	1	0	25	59	95	61	1e-06	62.2
LQCBY40TRB	gi|3372755|gb|AF062751.1|AF062751	Tobacco hornworm Manduca sexta soluble guanylyl cyclase beta-1 subunit mRNA, complete cds	83.89	180	25	2	96	275	3150	2975	5e-36	160
LQCBY40TRB	gi|35277828|gb|AY188445.1|	Tobacco hornworm Manduca sexta prophenoloxidase-activating proteinase-3 precursor, mRNA, complete cds.	83.61	122	19	1	117	237	2076	1955	5e-21	110
LQCBY40TRB	gi|60299971|gb|AY789467.1|AY789466S2	Tobacco hornworm Manduca sexta prophenoloxidase-activating proteinase-3 (PAP-3) gene, exons 2 through 8 and complete cds	83.61	122	19	1	117	237	8679	8558	5e-21	110
LQCBY40TRB	gi|6815278|gb|AF173553.1|AF173553	Tobacco hornworm Manduca sexta V-ATPase 110 kDa integral membrane subunit mRNA, complete cds	81.77	192	34	1	85	275	4238	4429	2e-35	158
LQCBY40TRB	gi|73913561|gb|DQ115323.1|	Tobacco hornworm Manduca sexta hemolymph proteinase 12 (HP12), hemolymph proteinase 24 (HP24), and prophenoloxidase activating proteinase-2 (PAP-2) genes, complete cds	81.11	180	34	0	96	275	25389	25568	4e-33	150
LQCBY41TFB	gi|38524714|gb|AC123847.4|	Mus musculus BAC clone RP23-443O1 from chromosome 3, complete sequence (189kb)	96	25	1	0	409	433	62335	62359	0.91	43
LQCBY42TRB	gi|5163415|gb|AF151527.1|AF151527	Hyphantria cunea (fall webworm moth) serpin gene, complete cds	83.72	43	7	0	330	372	3057	3099	0.91	43
LQCBY43TFB	gi|35277828|gb|AY188445.1|	Tobacco hornworm Manduca sexta prophenoloxidase-activating proteinase-3 precursor, mRNA, complete cds.	100	46	0	0	202	247	1566	1521	1e-14	89.1
LQCBY43TFB	gi|4336725|gb|AF103900.1|AF103900	Tobacco hornworm Manduca sexta fasciclin II transmembrane isoform mRNA, complete cds	90.7	43	4	0	202	244	3457	3415	6e-06	60.3
LQCBY43TFB	gi|60299971|gb|AY789467.1|AY789466S2	Tobacco hornworm Manduca sexta prophenoloxidase-activating proteinase-3 (PAP-3) gene, exons 2 through 8 and complete cds	100	46	0	0	202	247	8169	8124	1e-14	89.1
LQCBY43TFB	gi|7239258|gb|AF226857.1|	Tobacco hornworm Manduca sexta hemolymph juvenile hormone binding protein precursor, gene, complete cds	78.46	195	31	3	52	244	15668	15483	3e-19	104
LQCBY43TFB	gi|73913561|gb|DQ115323.1|	Tobacco hornworm Manduca sexta hemolymph proteinase 12 (HP12), hemolymph proteinase 24 (HP24), and prophenoloxidase activating proteinase-2 (PAP-2) genes, complete cds	84.48	116	9	2	131	246	13640	13746	4e-18	100
LQCBY43TRB	gi|103482860|emb|AM237401.1|	Plutella xylostella (diamondback moth) microsatellite DNA, clone TGA1B04.	88.89	36	4	0	180	215	344	379	0.063	46.8
LQCBY43TRB	gi|112382207|gb|DQ835587.1|	Choristoneura fumiferana antifreeze protein Iu1 gene, complete cds (spruce budworm)	100	35	0	0	183	217	395	429	3e-08	68
LQCBY43TRB	gi|12247743|gb|AF323972.1|	Tobacco hornworm Manduca sexta general odorant-binding protein 2 (GOBP2) and pheromone-binding protein 1 (PBP1) genes, complete cds	89.51	143	15	0	26	168	4637	4779	9e-45	189
LQCBY43TRB	gi|159488|gb|M28395.1|MOTARYBA	Tobacco hornworm (M.sexta) arylphorin beta subunit gene, complete cds	88.5	113	13	0	37	149	305	417	7e-31	142
LQCBY43TRB	gi|22094830|gb|AF527635.1|	Tobacco hornworm Manduca sexta strain Black larval mutant hemolymph juvenile hormone binding protein (hJHBP) gene, hJHBP-Snb allele, complete cds.	92.15	331	20	2	26	352	3022	3350	1e-128	467
LQCBY43TRB	gi|22094832|gb|AF527636.1|	Tobacco hornworm Manduca sexta strain Seattle wild-type hemolymph juvenile hormone binding protein (hJHBP) gene, hJHBP-Snb allele, complete cds.	92.15	331	20	2	26	352	3022	3350	1e-128	467
LQCBY43TRB	gi|42406062|gb|AY491940.1|	Euphydryas aurinia (lepidoptera) clone EA103 microsatellite sequence	100	32	0	0	185	216	306	337	1e-06	62.2
LQCBY43TRB	gi|60299967|gb|AY789465.1|	Tobacco hornworm Manduca sexta prophenoloxidase-activating proteinase-1 (PAP-1) gene, complete cds	89.06	320	31	4	29	346	9328	9011	7e-101	375
LQCBY43TRB	gi|60299971|gb|AY789467.1|AY789466S2	Tobacco hornworm Manduca sexta prophenoloxidase-activating proteinase-3 (PAP-3) gene, exons 2 through 8 and complete cds	86.46	96	13	0	116	211	1039	944	5e-21	110
LQCBY43TRB	gi|73913561|gb|DQ115323.1|	Tobacco hornworm Manduca sexta hemolymph proteinase 12 (HP12), hemolymph proteinase 24 (HP24), and prophenoloxidase activating proteinase-2 (PAP-2) genes, complete cds	95.59	295	12	1	32	326	2541	2248	3e-133	483
LQCBY43TRB	gi|73913561|gb|DQ115323.1|	Tobacco hornworm Manduca sexta hemolymph proteinase 12 (HP12), hemolymph proteinase 24 (HP24), and prophenoloxidase activating proteinase-2 (PAP-2) genes, complete cds	86.65	322	28	5	32	351	16698	17006	3e-85	323
LQCBY43TRB	gi|73913561|gb|DQ115323.1|	Tobacco hornworm Manduca sexta hemolymph proteinase 12 (HP12), hemolymph proteinase 24 (HP24), and prophenoloxidase activating proteinase-2 (PAP-2) genes, complete cds	94.24	330	16	2	22	351	3290	3616	3e-140	506
LQCBY46TFB	gi|12247743|gb|AF323972.1|	Tobacco hornworm Manduca sexta general odorant-binding protein 2 (GOBP2) and pheromone-binding protein 1 (PBP1) genes, complete cds	83.23	155	26	0	77	231	954	1108	1e-32	148
LQCBY46TFB	gi|3320616|gb|AF072458.1|HVHSCPPT1	Heliothis virescens voltage-gated sodium channel alpha subunit (hscp) gene, hscp-UCR-S allele, exons 1, 2, and 3.	82.27	141	24	1	56	196	134	273	2e-23	117
LQCBY46TFB	gi|3372755|gb|AF062751.1|AF062751	Tobacco hornworm Manduca sexta soluble guanylyl cyclase beta-1 subunit mRNA, complete cds	79.8	99	20	0	21	119	2428	2526	1e-10	75.7
LQCBY46TFB	gi|60299967|gb|AY789465.1|	Tobacco hornworm Manduca sexta prophenoloxidase-activating proteinase-1 (PAP-1) gene, complete cds	87.21	172	17	2	66	236	10575	10408	1e-43	185
LQCBY46TFB	gi|60299970|gb|AY789466.1|AY789466S1	Tobacco hornworm Manduca sexta prophenoloxidase-activating proteinase-3 (PAP-3) gene, exon 1 complete cds	80.62	160	27	1	48	207	2036	1881	6e-24	119
LQCBY46TFB	gi|60299971|gb|AY789467.1|AY789466S2	Tobacco hornworm Manduca sexta prophenoloxidase-activating proteinase-3 (PAP-3) gene, exons 2 through 8 and complete cds	80.85	94	18	0	10	103	457	550	3e-11	77.6
LQCBY46TFB	gi|60299971|gb|AY789467.1|AY789466S2	Tobacco hornworm Manduca sexta prophenoloxidase-activating proteinase-3 (PAP-3) gene, exons 2 through 8 and complete cds	83.84	99	16	0	51	149	4185	4087	1e-17	98.7
LQCBY46TRB	gi|12247743|gb|AF323972.1|	Tobacco hornworm Manduca sexta general odorant-binding protein 2 (GOBP2) and pheromone-binding protein 1 (PBP1) genes, complete cds	79.2	125	23	2	766	887	4643	4767	2e-09	71.8
LQCBY46TRB	gi|14588890|emb|AJ315143.1|MSE315143	Tobacco hornworm Manduca sexta mvB gene promoter region, clone pmvB-P.	91.3	46	4	0	102	147	181	226	1e-07	66.1
LQCBY46TRB	gi|3372755|gb|AF062751.1|AF062751	Tobacco hornworm Manduca sexta soluble guanylyl cyclase beta-1 subunit mRNA, complete cds	87.67	73	7	1	82	152	3037	2965	9e-12	79.5
LQCBY46TRB	gi|6815278|gb|AF173553.1|AF173553	Tobacco hornworm Manduca sexta V-ATPase 110 kDa integral membrane subunit mRNA, complete cds	91.43	70	4	1	85	152	4370	4439	3e-15	91.1
LQCBY46TRB	gi|73913561|gb|DQ115323.1|	Tobacco hornworm Manduca sexta hemolymph proteinase 12 (HP12), hemolymph proteinase 24 (HP24), and prophenoloxidase activating proteinase-2 (PAP-2) genes, complete cds	89.66	58	6	0	102	159	25528	25585	3e-11	77.6
LQCBY46TRB	gi|73913561|gb|DQ115323.1|	Tobacco hornworm Manduca sexta hemolymph proteinase 12 (HP12), hemolymph proteinase 24 (HP24), and prophenoloxidase activating proteinase-2 (PAP-2) genes, complete cds	88.71	62	7	0	104	165	16045	15984	9e-12	79.5
LQCBY47TFB	gi|15795466|emb|AL513205.8|	Human DNA sequence from clone RP11-432E18 on chromosome 1, complete seq (180kb)	86.84	38	5	0	162	199	150893	150930	0.24	44.9
LQCBY47TFB	gi|20163040|gb|AC109604.8|	Mus musculus strain 129Sv/CJ7 clone rp22-298k22, complete sequence. (139kb)	86.11	36	5	0	164	199	131741	131706	3.5	41.1
LQCBY47TFB	gi|2944418|gb|AF049850.1|MMHC438N12	Mus musculus major histocompatibility locus class III region: complement C4 (C4) and cytochrome P450 hydroxylase A (CYP21OH-A) genes, complete cds; slp pseudogene, complete sequence; NG6, SKI, and complement factor B (Bf) genes, complete cds; and compleme	86.11	36	5	0	164	199	80818	80853	3.5	41.1
LQCBY47TFB	gi|31297451|gb|AC129078.6|	Mus musculus BAC clone RP24-71C5 from chromosome 18, complete sequence (215kb)	86.11	36	5	0	164	199	38233	38268	3.5	41.1
LQCBY47TFB	gi|3273213|dbj|AB015623.1|	Mus musculus Cyp21 and Slp genes for steroid 21-hydroxylase and sex-limited protein, complete and partial cds	86.11	36	5	0	164	199	10405	10440	3.5	41.1
LQCBY47TFB	gi|45544753|gb|AC125024.6|	Mus musculus chromosome 5, clone RP24-320B23, complete sequence (192kb)	86.11	36	5	0	164	199	129471	129506	3.5	41.1
LQCBY47TFB	gi|52219360|gb|AC135290.5|	Mus musculus BAC clone RP23-58D13 from 18, complete sequence (233kb)	86.11	36	5	0	164	199	9319	9354	3.5	41.1
LQCBY47TFB	gi|8570523|dbj|AP002534.1|	Homo sapiens genomic DNA, chromosome 1q22-q23, CD1 region, section 3/4	86.84	38	5	0	162	199	70000	70037	0.24	44.9
LQCBY47TFB	gi|86261767|emb|CT025759.14|	Mouse DNA sequence from clone RP24-317H19 on chromosome 17, complete sequence (171kb)	86.11	36	5	0	164	199	34345	34380	3.5	41.1
LQCBY47TFB	gi|8918545|dbj|AB045361.1|	Homo sapiens genomic DNA, chromosome 1q22-q23, clone:713i11, complete sequence (148kb)	86.84	38	5	0	162	199	117103	117140	0.24	44.9
LQCBY50TFB	gi|10086020|emb|AL137020.13|	Human DNA sequence from clone RP11-146B14 on chromosome 9, complete seq (182kb)	82	50	9	0	173	222	62734	62685	0.24	44.9
LQCBY50TFB	gi|108793139|emb|CT030035.11|	Mouse DNA sequence from clone RP24-192J9 on chromosome 13, complete seq (183kb)	88.24	34	4	0	168	201	143691	143658	0.91	43
LQCBY50TFB	gi|11544527|emb|AL360220.12|	Human DNA sequence from clone RP11-173B15 on chromosome 6, complete seq (108kb)	88.24	34	4	0	168	201	7031	7064	0.91	43
LQCBY50TFB	gi|14018298|emb|AL512629.7|	Human DNA sequence from clone RP11-564N10 on chromosome 13, complete seq (188kb)	86.49	37	5	0	168	204	158881	158917	0.91	43
LQCBY50TFB	gi|14529898|emb|AL512324.14|	Human DNA sequence from clone RP11-432I13 on chromosome 10, complete seq (168kb)	96	25	1	0	168	192	99455	99479	0.91	43
LQCBY50TFB	gi|16195192|gb|AC008805.8|	Homo sapiens chromosome 19 clone CTD-2085J24, complete sequence. (112kb)	88.24	34	4	0	168	201	96138	96171	0.91	43
LQCBY50TFB	gi|20387449|gb|AC026877.15|	Homo sapiens 3 BAC RP11-550F7 complete seq (198kb)	88.24	34	4	0	168	201	197991	198024	0.91	43
LQCBY50TFB	gi|21536188|gb|AC112146.3|	Mus musculus BAC clone RP23-101G11 from 12, complete sequence. (188kb)	88.24	34	4	0	168	201	131091	131058	0.91	43
LQCBY50TFB	gi|22091247|gb|AC092831.10|	Homo sapiens 12 BAC RP11-115C18 complete seq (133kb)	85.37	41	6	0	169	209	98477	98517	0.24	44.9
LQCBY50TFB	gi|22380676|gb|AC117514.5|	Homo sapiens 3 BAC RP11-151B16 (Roswell Park Cancer Institute Human BAC Library) complete sequence (148kb)	88.24	34	4	0	168	201	1171	1204	0.91	43
LQCBY50TFB	gi|23592186|gb|AC124712.5|	Mus musculus BAC clone RP24-103K4 from chromosome 12, complete seq (169kb)	86.84	38	5	0	168	205	61123	61160	0.24	44.9
LQCBY50TFB	gi|24418079|gb|AC130451.2|	Homo sapiens chromosome 16 clone CTA-249B10, complete sequence. (215kb)	88.24	34	4	0	168	201	182756	182789	0.91	43
LQCBY50TFB	gi|24899624|gb|AC123869.4|	Mus musculus BAC clone RP23-245M16 from 12, complete sequence. (167kb)	86.84	38	5	0	168	205	23003	23040	0.24	44.9
LQCBY50TFB	gi|25901140|gb|AC122043.4|	Mus musculus BAC clone RP24-448C16 from chromosome 5, complete seq (187kb)	88.24	34	4	0	173	206	89120	89153	0.91	43
LQCBY50TFB	gi|26788176|emb|AL928556.7|	Zebrafish DNA sequence from clone DKEY-63M7, complete sequence (196kb)	86.84	38	5	0	168	205	19339	19302	0.24	44.9
LQCBY50TFB	gi|27452961|gb|AC122008.4|	Mus musculus BAC clone RP24-344F8 from chromosome 3, complete sequence (209kb)	88.24	34	4	0	168	201	164922	164955	0.91	43
LQCBY50TFB	gi|28300611|emb|AL928626.10|	Mouse DNA sequence from clone RP23-365O18 on chromosome 2, complete sequence (133kb)	86.84	38	5	0	168	205	117249	117286	0.24	44.9
LQCBY50TFB	gi|28400936|emb|AL513412.3|HS403H13	Homo sapiens chromosome 9 BAC RP11-403H13, complete sequence (191kb)	82	50	9	0	173	222	166313	166264	0.24	44.9
LQCBY50TFB	gi|2982171|gb|AC002288.1|HUAC002288	Homo sapiens Chromosome 16 BAC clone CIT987SK-A-249B10, complete sequence (213kb)	88.24	34	4	0	168	201	33105	33072	0.91	43
LQCBY50TFB	gi|33342446|gb|AC124571.5|	Mus musculus BAC clone RP23-155I21 from chromosome 2, complete sequence (181kb)	86.84	38	5	0	168	205	74216	74179	0.24	44.9
LQCBY50TFB	gi|40949619|gb|AC147241.2|	Mus musculus BAC clone RP23-417C21 from chromosome 12, complete sequence (199kb)	88.24	34	4	0	168	201	21191	21158	0.91	43
LQCBY50TFB	gi|42661935|emb|BX276102.11|	Zebrafish DNA sequence from clone CH211-268M12 in linkage group 5, complete sequence (55kb)	86.84	38	5	0	168	205	53493	53530	0.24	44.9
LQCBY50TFB	gi|45597708|gb|AC125160.3|	Mus musculus BAC clone RP24-409P4 from chromosome 7, complete sequence (178kb)	85	40	6	0	171	210	39299	39260	0.91	43
LQCBY50TFB	gi|49170122|gb|AC116075.5|	Rattus norvegicus (Norway rat) 6 BAC CH230-139H23 complete seq (153kb)	87.18	39	5	0	167	205	96630	96668	0.063	46.8
LQCBY50TFB	gi|50400109|gb|AC124106.10|	Mus musculus chromosome 5, clone RP24-299A7, complete sequence (167kb)	88.24	34	4	0	168	201	113343	113376	0.91	43
LQCBY50TFB	gi|50510614|dbj|AK173015.1|	Mus musculus premature mRNA for mKIAA0740 protein	86.84	38	5	0	168	205	2130	2167	0.24	44.9
LQCBY50TFB	gi|50510614|dbj|AK173015.1|	Mus musculus premature mRNA for mKIAA0740 protein	86.84	38	5	0	168	205	2258	2295	0.24	44.9
LQCBY50TFB	gi|50726712|gb|AC123253.4|	Rattus norvegicus (Norway rat) 12 BAC CH230-230N7 complete seq (231kb)	96	25	1	0	168	192	153515	153539	0.91	43
LQCBY50TFB	gi|52421431|gb|AC113060.11|	Mus musculus chromosome 13, clone RP23-255E18, complete sequence (192kb)	88.24	34	4	0	168	201	64980	65013	0.91	43
LQCBY50TFB	gi|52421431|gb|AC113060.11|	Mus musculus chromosome 13, clone RP23-255E18, complete sequence (192kb)	86.84	38	5	0	168	205	97860	97823	0.24	44.9
LQCBY50TFB	gi|5381398|gb|AF140778.1|	Lama pacos (alpaca) microsatellite VOLP90, complete sequence	88.89	36	4	0	168	203	107	142	0.063	46.8
LQCBY50TFB	gi|53850781|gb|AC102614.11|	Mus musculus chromosome 8, clone RP23-421L10, complete sequence (197kb)	88.24	34	4	0	168	201	87599	87566	0.91	43
LQCBY50TFB	gi|54019511|gb|AC117682.11|	Mus musculus chromosome 1, clone RP23-436K7, complete sequence (212kb)	88.24	34	4	0	168	201	146699	146732	0.91	43
LQCBY50TFB	gi|55700241|gb|AC114537.6|	Mus musculus chromosome 15, clone RP23-51A16, complete sequence 9189kb)	90.91	33	3	0	171	203	84646	84614	0.063	46.8
LQCBY50TFB	gi|55774382|gb|AC117209.3|	Mus musculus BAC clone RP23-281E24 from 10, complete sequence (195kb)	88.24	34	4	0	168	201	154688	154721	0.91	43
LQCBY50TFB	gi|55774382|gb|AC117209.3|	Mus musculus BAC clone RP23-281E24 from 10, complete sequence (195kb)	86.84	38	5	0	168	205	154614	154651	0.24	44.9
LQCBY50TFB	gi|55774382|gb|AC117209.3|	Mus musculus BAC clone RP23-281E24 from 10, complete sequence (195kb)	86.84	38	5	0	168	205	154808	154845	0.24	44.9
LQCBY50TFB	gi|55908997|gb|AC102414.8|	Mus musculus chromosome 15, clone RP24-474D5, complete sequence (159kb)	88.57	35	4	0	171	205	86856	86890	0.24	44.9
LQCBY50TFB	gi|56121939|gb|AC152982.1|	Tribolium castaneum BAC T.cast_C35H6 (Clemson University Genomics Institute Tribolium castaneum BAC Library (Red Flour Beetle)) complete sequence	88.24	34	4	0	168	201	111060	111093	0.91	43
LQCBY50TFB	gi|56178027|gb|AC109157.10|	Mus musculus chromosome 7, clone RP24-169M16, complete sequence (164kb)	85	40	6	0	173	212	54994	54955	0.91	43
LQCBY50TFB	gi|56606365|gb|AC149586.6|	Mus musculus BAC clone RP24-510C9 from 12, complete sequence (189kb)	86.84	38	5	0	168	205	192041	192078	0.24	44.9
LQCBY50TFB	gi|56797704|emb|CR388074.9|	Zebrafish DNA sequence from clone CH211-43F22 in linkage group 9, complete sequence (87kb)	86.84	38	5	0	168	205	20727	20690	0.24	44.9
LQCBY50TFB	gi|57506469|emb|BX322662.12|	Zebrafish DNA sequence from clone CH211-222C18 in linkage group 23, complete sequence (209kb)	86.84	38	5	0	168	205	40622	40659	0.24	44.9
LQCBY50TFB	gi|60458040|emb|BX255894.19|	Zebrafish DNA sequence from clone CH211-251G8 in linkage group 19, complete sequence	82.98	47	8	0	169	215	47963	48009	0.24	44.9
LQCBY50TFB	gi|63988277|gb|AC119873.38|	Mus musculus chromosome 3, clone RP24-275F18, complete sequence (183kb)	86.84	38	5	0	168	205	123447	123484	0.24	44.9
LQCBY50TFB	gi|68051868|gb|AC123753.7|	Mus musculus chromosome 5, clone RP24-200E3, complete sequence (167kb)	88.24	34	4	0	168	201	113428	113461	0.91	43
LQCBY50TFB	gi|68532125|gb|AC164572.4|	Mus musculus 6 BAC RP24-89J17 complete seq (221kb)	96	25	1	0	168	192	133517	133541	0.91	43
LQCBY50TFB	gi|71852592|ref|NW_921304.1|;gi|62358358|gb|AC091553.15|	Trypanosoma brucei TREU927 chromosome 7 clone RPCI93-10C21. (166kb)	88.24	34	4	0	168	201	157670	157703	0.91	43
LQCBY50TFB	gi|73695534|gb|AC163997.3|	Mus musculus chromosome 8, clone RP24-273M3, complete sequence. (147kb)	88.24	34	4	0	168	201	21355	21322	0.91	43
LQCBY50TFB	gi|74833389|emb|BX950226.13|	Zebrafish DNA sequence from clone CH211-105P23 in linkage group 7, complete sequence (174kb)	86.84	38	5	0	168	205	154628	154591	0.24	44.9
LQCBY50TFB	gi|77020497|gb|AC113099.12|	Mus musculus chromosome 8, clone RP23-314N20, complete sequence (199kb)	88.24	34	4	0	168	201	195854	195821	0.91	43
LQCBY50TFB	gi|77734850|gb|AC153856.23|	Mus musculus 10 BAC RP23-468J15 complete seq (188kb)	88.24	34	4	0	168	201	116680	116713	0.91	43
LQCBY50TFB	gi|78126890|gb|AC161580.12|	Mus musculus chromosome 3, clone RP23-422D10, complete sequence (224kb)	88.24	34	4	0	168	201	96424	96391	0.91	43
LQCBY50TFB	gi|90704949|gb|AC124231.17|	Mus musculus chromosome 18, clone RP23-17N19, complete sequence (219kb)	88.24	34	4	0	168	201	76479	76512	0.91	43
LQCBY51TFB	gi|38521358|emb|AL935025.11|	Zebrafish DNA sequence from clone CH211-160K2 in linkage group 16, complete sequence (147kb)	87.8	41	5	0	650	690	97312	97272	0.004	50.7
LQCBY53TFB	gi|12247743|gb|AF323972.1|	Tobacco hornworm Manduca sexta general odorant-binding protein 2 (GOBP2) and pheromone-binding protein 1 (PBP1) genes, complete cds	85.22	115	14	1	468	579	4665	4779	4e-22	114
LQCBY53TFB	gi|159488|gb|M28395.1|MOTARYBA	Tobacco hornworm (M.sexta) arylphorin beta subunit gene, complete cds	83.33	96	13	1	468	560	322	417	6e-13	83.4
LQCBY53TFB	gi|60299967|gb|AY789465.1|	Tobacco hornworm Manduca sexta prophenoloxidase-activating proteinase-1 (PAP-1) gene, complete cds	82.72	162	25	3	492	650	9277	9116	2e-24	121
LQCBY53TFB	gi|60299971|gb|AY789467.1|AY789466S2	Tobacco hornworm Manduca sexta prophenoloxidase-activating proteinase-3 (PAP-3) gene, exons 2 through 8 and complete cds	79.38	97	19	1	526	621	1040	944	1e-06	62.2
LQCBY53TFB	gi|73913561|gb|DQ115323.1|	Tobacco hornworm Manduca sexta hemolymph proteinase 12 (HP12), hemolymph proteinase 24 (HP24), and prophenoloxidase activating proteinase-2 (PAP-2) genes, complete cds	84.97	173	22	2	474	642	2513	2341	3e-37	164
LQCBY53TFB	gi|73913561|gb|DQ115323.1|	Tobacco hornworm Manduca sexta hemolymph proteinase 12 (HP12), hemolymph proteinase 24 (HP24), and prophenoloxidase activating proteinase-2 (PAP-2) genes, complete cds	85.64	181	22	2	474	650	3328	3508	7e-42	179
LQCBY53TFB	gi|73913561|gb|DQ115323.1|	Tobacco hornworm Manduca sexta hemolymph proteinase 12 (HP12), hemolymph proteinase 24 (HP24), and prophenoloxidase activating proteinase-2 (PAP-2) genes, complete cds	84.24	184	25	2	471	650	16725	16908	2e-38	167
LQCBY53TRB	gi|114842948|gb|DQ887770.1|	Ostrinia furnacalis (asian corn borer) chitinase gene, complete cds.	91.74	121	10	0	205	325	484	604	1e-40	175
LQCBY53TRB	gi|159488|gb|M28395.1|MOTARYBA	Tobacco hornworm (M.sexta) arylphorin beta subunit gene, complete cds	94.21	121	7	0	205	325	145	25	7e-46	192
LQCBY53TRB	gi|7239258|gb|AF226857.1|	Tobacco hornworm Manduca sexta hemolymph juvenile hormone binding protein precursor, gene, complete cds	81.73	197	24	2	205	401	2049	2233	2e-42	181
LQCBY54TFB	gi|27820110|gb|BT003320.1|	Drosophila melanogaster AT11823 full insert cDNA	83.72	43	7	0	254	296	3754	3712	0.91	43
LQCBY55TRB	gi|110164990|gb|CP000393.1|	Trichodesmium erythraeum (bacteria) IMS101, complete genome.	90.24	41	4	0	508	548	2804050	2804090	8e-05	56.4
LQCBY55TRB	gi|112421905|gb|BT028642.1|	Gasterosteus aculeatus (three spined stickleback, Vertebrata) clone CNB269-C04 mRNA sequence.	80	55	11	0	50	104	1372	1426	0.91	43
LQCBY55TRB	gi|112421905|gb|BT028642.1|	Gasterosteus aculeatus (three spined stickleback, Vertebrata) clone CNB269-C04 mRNA sequence.	78.12	96	21	0	509	604	1423	1518	4e-07	64.1
LQCBY55TRB	gi|114053252|ref|NM_001047060.1|;gi|95102843|gb|DQ443274.1|	Bombyx mori 6-phosphogluconate dehydrogenase (LOC733113), mRNA.	75	100	25	0	5	104	1350	1449	0.017	48.8
LQCBY55TRB	gi|114053252|ref|NM_001047060.1|;gi|95102843|gb|DQ443274.1|	Bombyx mori 6-phosphogluconate dehydrogenase (LOC733113), mRNA.	76.8	125	29	0	505	629	1442	1566	5e-10	73.7
LQCBY55TRB	gi|12833214|dbj|AK002894.1|	Mus musculus adult male kidney cDNA, RIKEN full-length enriched library, clone:0610042A05 product:PHOSPHOGLUCONATE DEHYDROGENASE homolog [Homo sapiens], full insert sequence	78.65	89	19	0	509	597	1405	1493	1e-06	62.2
LQCBY55TRB	gi|14250421|gb|BC008646.1|	Mus musculus phosphogluconate dehydrogenase, mRNA (cDNA clone MGC:11617 IMAGE:3155147), complete cds.	78.65	89	19	0	509	597	1374	1462	1e-06	62.2
LQCBY55TRB	gi|15030149|gb|BC011329.1|	Mus musculus phosphogluconate dehydrogenase, mRNA (cDNA clone MGC:18955 IMAGE:3984654), complete cds	78.65	89	19	0	509	597	1392	1480	1e-06	62.2
LQCBY55TRB	gi|15990383|gb|BC014793.1|	Mus musculus phosphogluconate dehydrogenase, mRNA (cDNA clone MGC:6994 IMAGE:3155100), complete cds.	78.65	89	19	0	509	597	1211	1299	1e-06	62.2
LQCBY55TRB	gi|22552843|emb|AL731655.8|	Mouse DNA sequence from clone RP23-249G3 on chromosome 4, complete seq (126kb)	78.89	90	19	0	508	597	30685	30596	4e-07	64.1
LQCBY55TRB	gi|26097205|dbj|AK077110.1|	Mus musculus adult male testis cDNA, RIKEN full-length enriched library, clone:4933406G02 product:PHOSPHOGLUCONATE DEHYDROGENASE homolog [Homo sapiens], full insert sequence	78.65	89	19	0	509	597	1402	1490	1e-06	62.2
LQCBY55TRB	gi|27559835|emb|BX010615.1|CNS08GCR	Anopheles gambiae (African malaria mosquito)Single read from an extremity of a full-length cDNA clone made from Anopheles gambiae total adult females. 3-PRIME end of clone FK0AAA17AC06 of strain 6-9 of	78.57	84	18	0	509	592	352	269	2e-05	58.4
LQCBY55TRB	gi|27600798|emb|BX027517.1|CNS08TE9	Anopheles gambiae (African malaria mosquito)Single read from an extremity of a full-length cDNA clone made from Anopheles gambiae total adult females. 3-PRIME end of clone FK0AAA41AG07 of strain 6-9 of Anopheles gambiae (African malaria mosquito)	79.76	84	17	0	509	592	268	185	4e-07	64.1
LQCBY55TRB	gi|33086671|gb|AY325247.1|	Rattus norvegicus Cc2-27 mRNA, complete cds	80.9	89	17	0	509	597	1915	2003	5e-10	73.7
LQCBY55TRB	gi|56122502|gb|AY654590.1|	Escherichia coli O59 O-antigen gene cluster, complete sequence	91.67	36	3	0	509	544	10435	10470	0.001	52.6
LQCBY55TRB	gi|56240176|emb|CR638613.2|CNS0ERQ3	Tetraodon nigroviridis (fish) full-length cDNA	77.12	118	26	1	509	625	658	775	1e-06	62.2
LQCBY55TRB	gi|56240666|emb|CR639945.2|CNS0ESR3	Tetraodon nigroviridis (fish) full-length cDNA	77.78	117	26	0	509	625	640	756	1e-10	75.7
LQCBY55TRB	gi|56243400|emb|CR646940.2|CNS0EY5E	Tetraodon nigroviridis (fish) full-length cDNA	82.76	58	10	0	47	104	1310	1367	0.0003	54.5
LQCBY55TRB	gi|56243400|emb|CR646940.2|CNS0EY5E	Tetraodon nigroviridis (fish) full-length cDNA	77.78	117	26	0	509	625	1364	1480	1e-10	75.7
LQCBY55TRB	gi|56244241|emb|CR649012.2|CNS0EZQY	Tetraodon nigroviridis (fish) full-length cDNA	78.99	119	23	2	509	625	1381	1499	1e-07	66.1
LQCBY55TRB	gi|56290972|emb|CR704670.2|CNS0G6OA	Tetraodon nigroviridis (fish) full-length cDNA	82.76	58	10	0	47	104	1309	1366	0.0003	54.5
LQCBY55TRB	gi|56290972|emb|CR704670.2|CNS0G6OA	Tetraodon nigroviridis (fish) full-length cDNA	79.35	92	19	0	509	600	1363	1454	3e-08	68
LQCBY55TRB	gi|56309870|emb|CR734905.2|CNS0GTU0	Tetraodon nigroviridis (fish) full-length cDNA	79.31	58	12	0	47	104	1329	1386	0.91	43
LQCBY55TRB	gi|56309870|emb|CR734905.2|CNS0GTU0	Tetraodon nigroviridis (fish) full-length cDNA	77.17	92	21	0	509	600	1383	1474	8e-05	56.4
LQCBY55TRB	gi|57164178|ref|NM_001009467.1|	Ovis aries (sheep) 6-phosphogluconate dehydrogenase (decarboxylating) (6-PGDH), mRNA	74.36	117	30	0	509	625	1400	1516	0.001	52.6
LQCBY55TRB	gi|58384191|ref|XM_313091.2|	Anopheles gambiae str. PEST ENSANGP00000012857 (ENSANGG00000010368), partial mRNA.	79.76	84	17	0	509	592	1408	1491	4e-07	64.1
LQCBY55TRB	gi|60417197|emb|AJ843880.1|	Platichthys flesus (European flounder) partial mRNA for 6-Phosphogluconate dehydrogenase (pgd gene)	80.88	68	13	0	37	104	534	601	8e-05	56.4
LQCBY55TRB	gi|60417197|emb|AJ843880.1|	Platichthys flesus (European flounder) partial mRNA for 6-Phosphogluconate dehydrogenase (pgd gene)	74.49	98	25	0	509	606	598	695	0.24	44.9
LQCBY55TRB	gi|61673807|emb|CR937098.1|	Aedes aegypti (yellow fever mosquito) Single read from an extremity of a cDNA clone made from Aedes aegypti total adult females. 3-prime end of clone KW0AAB2YO10BBM1 from strain Liverpool of	76.19	105	25	0	509	613	313	209	2e-05	58.4
LQCBY55TRB	gi|61673883|emb|CR937174.1|	Aedes aegypti (yellow fever mosquito) Single read from an extremity of a cDNA clone made from Aedes aegypti total adult females. 3-prime end of clone KW0AAB2YL15BBM1 from strain Liverpool	76.19	105	25	0	509	613	311	207	2e-05	58.4
LQCBY55TRB	gi|61673958|emb|CR937249.1|	Aedes aegypti (yellow fever mosquito) Single read from an extremity of a cDNA clone made from Aedes aegypti total adult females. 3-prime end of clone KW0AAB2YI17BBM1 from strain Liverpool	76.19	105	25	0	509	613	310	206	2e-05	58.4
LQCBY55TRB	gi|61674546|emb|CR937728.1|	Aedes aegypti (yellow fever mosquito) Single read from an extremity of a cDNA clone made from Aedes aegypti total adult females. 3-prime end of clone KW0AAB1YG24BBM1 from strain Liverpool	76.19	105	25	0	509	613	312	208	2e-05	58.4
LQCBY55TRB	gi|62989928|emb|BX957303.8|	Zebrafish DNA sequence from clone DKEYP-116B6 in linkage group 23, complete sequence (110kb)	79.71	69	14	0	38	106	336	404	0.001	52.6
LQCBY55TRB	gi|62989928|emb|BX957303.8|	Zebrafish DNA sequence from clone DKEYP-116B6 in linkage group 23, complete sequence (110kb)	74	100	26	0	510	609	2123	2222	0.91	43
LQCBY55TRB	gi|68533189|dbj|AP006505.1|	Mus musculus genomic DNA, chromosome 4, clone: RP23-266A3, complete sequence (199kb)	78.89	90	19	0	508	597	86729	86818	4e-07	64.1
LQCBY55TRB	gi|73586528|gb|BC102178.1|	Bos taurus (cattle) similar to 6-phosphogluconate dehydrogenase (decarboxylating), mRNA (cDNA clone IMAGE:7898196), partial cds	74.36	117	30	0	509	625	1418	1534	0.001	52.6
LQCBY55TRB	gi|74142430|dbj|AK153409.1|	Mus musculus bone marrow macrophage cDNA, RIKEN full-length enriched library, clone:I830156K05 product:phosphogluconate dehydrogenase, full insert sequence	78.65	89	19	0	509	597	1399	1487	1e-06	62.2
LQCBY55TRB	gi|74177770|dbj|AK166733.1|	Mus musculus blastocyst blastocyst cDNA, RIKEN full-length enriched library, clone:I1C0007N07 product:phosphogluconate dehydrogenase, full insert sequence	78.65	89	19	0	509	597	1397	1485	1e-06	62.2
LQCBY55TRB	gi|74185058|dbj|AK166947.1|	Mus musculus blastocyst blastocyst cDNA, RIKEN full-length enriched library, clone:I1C0025A14 product:phosphogluconate dehydrogenase, full insert sequence	78.65	89	19	0	509	597	1379	1467	1e-06	62.2
LQCBY55TRB	gi|74190997|dbj|AK167215.1|	Mus musculus blastocyst blastocyst cDNA, RIKEN full-length enriched library, clone:I1C0041F17 product:phosphogluconate dehydrogenase, full insert sequence	78.65	89	19	0	509	597	1397	1485	1e-06	62.2
LQCBY55TRB	gi|74191553|dbj|AK151380.1|	Mus musculus bone marrow macrophage cDNA, RIKEN full-length enriched library, clone:I830028N06 product:phosphogluconate dehydrogenase, full insert sequence	78.65	89	19	0	509	597	1402	1490	1e-06	62.2
LQCBY55TRB	gi|74196178|dbj|AK155027.1|	Mus musculus NOD-derived CD11c +ve dendritic cells cDNA, RIKEN full-length enriched library, clone:F630116N01 product:phosphogluconate dehydrogenase, full insert sequence	78.65	89	19	0	509	597	1402	1490	1e-06	62.2
LQCBY55TRB	gi|74207348|dbj|AK151993.1|	Mus musculus bone marrow macrophage cDNA, RIKEN full-length enriched library, clone:I830044L20 product:phosphogluconate dehydrogenase, full insert sequence	78.65	89	19	0	509	597	1402	1490	1e-06	62.2
LQCBY55TRB	gi|74212072|dbj|AK168251.1|	Mus musculus TIB-55 BB88 cDNA, RIKEN full-length enriched library, clone:I730071K10 product:phosphogluconate dehydrogenase, full insert sequence	78.65	89	19	0	509	597	1402	1490	1e-06	62.2
LQCBY55TRB	gi|74213912|dbj|AK150210.1|	Mus musculus bone marrow macrophage cDNA, RIKEN full-length enriched library, clone:G530144M13 product:phosphogluconate dehydrogenase, full insert sequence	78.65	89	19	0	509	597	1406	1494	1e-06	62.2
LQCBY55TRB	gi|74216810|dbj|AK145602.1|	Mus musculus blastocyst blastocyst cDNA, RIKEN full-length enriched library, clone:I1C0020M05 product:phosphogluconate dehydrogenase, full insert sequence	78.65	89	19	0	509	597	1407	1495	1e-06	62.2
LQCBY55TRB	gi|74219677|dbj|AK150490.1|	Mus musculus bone marrow macrophage cDNA, RIKEN full-length enriched library, clone:I830008I07 product:phosphogluconate dehydrogenase, full insert sequence	78.65	89	19	0	509	597	1402	1490	1e-06	62.2
LQCBY55TRB	gi|74220511|dbj|AK152758.1|	Mus musculus bone marrow macrophage cDNA, RIKEN full-length enriched library, clone:I830083N23 product:phosphogluconate dehydrogenase, full insert sequence	78.65	89	19	0	509	597	1402	1490	1e-06	62.2
LQCBY55TRB	gi|74225285|dbj|AK152894.1|	Mus musculus bone marrow macrophage cDNA, RIKEN full-length enriched library, clone:I830089J15 product:phosphogluconate dehydrogenase, full insert sequence	78.65	89	19	0	509	597	1402	1490	1e-06	62.2
LQCBY55TRB	gi|76637461|ref|XM_592859.2|	Bos taurus (cattle) similar to 6-phosphogluconate dehydrogenase (decarboxylating) (LOC514939), mRNA.PREDECTED	74.36	117	30	0	509	625	1492	1608	0.001	52.6
LQCBY55TRB	gi|91708343|gb|CP000284.1|	Methylobacillus flagellatus (bacteria) KT, complete genome	90	40	4	0	509	548	2800256	2800295	0.0003	54.5
LQCBY55TRB	gi|94372847|ref|XM_622094.3|	Mus musculus phosphogluconate dehydrogenase, transcript variant 1 (Pgd), mRNA.PREDECTED	78.65	89	19	0	509	597	1443	1531	1e-06	62.2
LQCBY55TRB	gi|94372848|ref|XM_001003312.1|	Mus musculus phosphogluconate dehydrogenase, transcript variant 4 (Pgd), mRNA. PREDECTED	78.65	89	19	0	509	597	1795	1883	1e-06	62.2
LQCBY55TRB	gi|94372946|ref|XM_906547.2|	Mus musculus phosphogluconate dehydrogenase, transcript variant 6 (Pgd), mRNA. PREDECTED	78.65	89	19	0	509	597	1443	1531	1e-06	62.2
LQCBY55TRB	gi|94372947|ref|XM_001002937.1|	Mus musculus phosphogluconate dehydrogenase, transcript variant 9 (Pgd), mRNA. PREDECTED	78.65	89	19	0	509	597	1799	1887	1e-06	62.2
LQCBY55TRB	gi|94374013|ref|XM_988384.1|	Mus musculus phosphogluconate dehydrogenase, transcript variant 4 (Pgd), mRNA. PREDECTED	78.65	89	19	0	509	597	1443	1531	1e-06	62.2
LQCBY55TRB	gi|94374015|ref|XM_988352.1|	Mus musculus phosphogluconate dehydrogenase, transcript variant 3 (Pgd), mRNA. PREDECTED	78.65	89	19	0	509	597	1795	1883	1e-06	62.2
LQCBY57TRB	gi|3372749|gb|AF062749.1|AF062749	Tobacco hornworm Manduca sexta nitric oxide synthase (NOS) mRNA, complete cds	90.91	33	3	0	316	348	5295	5263	0.063	46.8
LQCBY57TRB	gi|60299967|gb|AY789465.1|	Tobacco hornworm Manduca sexta prophenoloxidase-activating proteinase-1 (PAP-1) gene, complete cds	79.38	97	20	0	302	398	4155	4251	2e-09	71.8
LQCBY62TFB	gi|22094830|gb|AF527635.1|	Tobacco hornworm Manduca sexta strain Black larval mutant hemolymph juvenile hormone binding protein (hJHBP) gene, hJHBP-Snb allele, complete cds.	79.59	196	31	3	6	196	27	218	2e-23	117
LQCBY62TFB	gi|22094832|gb|AF527636.1|	Tobacco hornworm Manduca sexta strain Seattle wild-type hemolymph juvenile hormone binding protein (hJHBP) gene, hJHBP-Snb allele, complete cds.	79.59	196	31	3	6	196	27	218	2e-23	117
LQCBY62TFB	gi|38147032|gb|AF198385.2|	Lymantria dispar (gypsy moth) chromosome with in vitro integrated Glyptapanteles indiensis polydnavirus sequence	83.78	74	12	0	123	196	1471	1398	5e-10	73.7
LQCBY62TFB	gi|51094381|gb|AY587144.1|	Sesamia nonagrioides (lepidoptera) clone Sn7 trypsin Ia2 (TrIa2) gene, partial cds	77.11	83	19	0	81	163	650	568	0.004	50.7
LQCBY62TFB	gi|62275325|gb|AY884595.1|	Busseola fusca (lepidoptera) clone B1.29 microsatellite sequence	78.33	60	13	0	81	140	273	332	3.5	41.1
LQCBY62TFB	gi|7239258|gb|AF226857.1|	Tobacco hornworm Manduca sexta hemolymph juvenile hormone binding protein precursor, gene, complete cds	82.98	188	32	0	9	196	10697	10884	3e-41	177
LQCBY62TFB	gi|80972856|gb|DQ242941.1|	Bombyx mori chromosome 04 microsatellite S0407-F sequence	77.48	111	25	0	86	196	104	214	7e-09	69.9
LQCBY62TFB	gi|88697067|gb|DQ393603.1|	Busseola fusca (Lepidoptera) clone BFU011 microsatellite sequence	81.48	54	10	0	81	134	283	336	0.017	48.8
LQCBY62TFB	gi|88697086|gb|DQ393622.1|	Busseola fusca (Lepidoptera) clone BFU033 microsatellite sequence	83.33	60	10	0	81	140	62	3	2e-05	58.4
LQCBY62TFB	gi|88697088|gb|DQ393624.1|	Busseola fusca (Lepidoptera) clone BFU036 microsatellite sequence	83.33	60	10	0	81	140	62	3	2e-05	58.4
LQCBY62TFB	gi|88697093|gb|DQ393629.1|	Busseola fusca (Lepidoptera) clone BFU041 microsatellite sequence	83.33	60	10	0	81	140	279	338	2e-05	58.4
LQCBY64TFB	gi|12247743|gb|AF323972.1|	Tobacco hornworm Manduca sexta general odorant-binding protein 2 (GOBP2) and pheromone-binding protein 1 (PBP1) genes, complete cds	83.08	130	22	0	538	667	4650	4779	4e-25	123
LQCBY64TFB	gi|159488|gb|M28395.1|MOTARYBA	Tobacco hornworm (M.sexta) arylphorin beta subunit gene, complete cds	80.18	111	22	0	538	648	307	417	4e-14	87.2
LQCBY64TFB	gi|22094830|gb|AF527635.1|	Tobacco hornworm Manduca sexta strain Black larval mutant hemolymph juvenile hormone binding protein (hJHBP) gene, hJHBP-Snb allele, complete cds.	78.32	286	55	3	538	818	3035	3318	3e-37	164
LQCBY64TFB	gi|22094832|gb|AF527636.1|	Tobacco hornworm Manduca sexta strain Seattle wild-type hemolymph juvenile hormone binding protein (hJHBP) gene, hJHBP-Snb allele, complete cds.	78.32	286	55	3	538	818	3035	3318	3e-37	164
LQCBY64TFB	gi|60299967|gb|AY789465.1|	Tobacco hornworm Manduca sexta prophenoloxidase-activating proteinase-1 (PAP-1) gene, complete cds	80.07	281	53	3	538	816	9318	9039	9e-45	189
LQCBY64TFB	gi|73913561|gb|DQ115323.1|	Tobacco hornworm Manduca sexta hemolymph proteinase 12 (HP12), hemolymph proteinase 24 (HP24), and prophenoloxidase activating proteinase-2 (PAP-2) genes, complete cds	83.33	246	37	2	538	781	16705	16948	2e-53	217
LQCBY64TFB	gi|73913561|gb|DQ115323.1|	Tobacco hornworm Manduca sexta hemolymph proteinase 12 (HP12), hemolymph proteinase 24 (HP24), and prophenoloxidase activating proteinase-2 (PAP-2) genes, complete cds	81.02	274	50	2	538	810	2534	2262	2e-50	208
LQCBY64TFB	gi|73913561|gb|DQ115323.1|	Tobacco hornworm Manduca sexta hemolymph proteinase 12 (HP12), hemolymph proteinase 24 (HP24), and prophenoloxidase activating proteinase-2 (PAP-2) genes, complete cds	83.03	277	45	1	540	816	3309	3583	7e-64	252
LQCBY64TRB	gi|7239258|gb|AF226857.1|	Tobacco hornworm Manduca sexta hemolymph juvenile hormone binding protein precursor, gene, complete cds	92.81	139	9	1	4	141	2422	2560	3e-48	200
LQCBY65TFB	gi|1378121|gb|U58361.1|MSU58361	Tobacco hornworm Manduca sexta serpin 1 gene, exons 1-10, including alternate exons 9A-Z, complete cds	87.26	157	18	1	570	726	17500	17654	3e-41	177
LQCBY65TFB	gi|60459511|gb|AY821561.1|	Tobacco hornworm Manduca sexta chitin synthase 2 gene, complete cds	90.91	198	17	1	567	764	14675	14479	2e-68	267
LQCBY65TRB	gi|12247743|gb|AF323972.1|	Tobacco hornworm Manduca sexta general odorant-binding protein 2 (GOBP2) and pheromone-binding protein 1 (PBP1) genes, complete cds	84.51	71	11	0	669	739	1080	1010	5e-10	73.7
LQCBY65TRB	gi|60299967|gb|AY789465.1|	Tobacco hornworm Manduca sexta prophenoloxidase-activating proteinase-1 (PAP-1) gene, complete cds	84.42	77	8	1	669	745	10442	10514	7e-09	69.9
LQCBY66TRB	gi|12247743|gb|AF323972.1|	Tobacco hornworm Manduca sexta general odorant-binding protein 2 (GOBP2) and pheromone-binding protein 1 (PBP1) genes, complete cds	81.77	192	32	2	18	206	930	1121	1e-32	148
LQCBY69TRB	gi|73913561|gb|DQ115323.1|	Tobacco hornworm Manduca sexta hemolymph proteinase 12 (HP12), hemolymph proteinase 24 (HP24), and prophenoloxidase activating proteinase-2 (PAP-2) genes, complete cds	81.99	211	31	2	180	390	20365	20162	2e-38	167
LQCBY73TRB	gi|50284469|emb|BX682557.11|	Zebrafish DNA sequence from clone DKEY-288D17 in linkage group 3, complete sequence (103kb)	86.11	36	5	0	346	381	7078	7113	3.5	41.1
LQCBY73TRB	gi|7239258|gb|AF226857.1|	Tobacco hornworm Manduca sexta hemolymph juvenile hormone binding protein precursor, gene, complete cds	81.61	87	16	0	4	90	5197	5283	1e-10	75.7
LQCBY74TFB	gi|14141373|emb|AL390295.10|	Human DNA sequence from clone RP11-254D22 on chromosome 13, complete seq (98kb)	96.3	27	1	0	458	484	36753	36779	0.063	46.8
LQCBY74TRB	gi|27733416|gb|AF413065.1|	Tobacco hornworm Manduca sexta serpin 3b mRNA, complete cds	80	70	14	0	286	355	1870	1801	0.0003	54.5
LQCBY74TRB	gi|58380498|ref|XM_310590.2|	Anopheles gambiae str. PEST ENSANGP00000019350 (AgaP_ENSANGG00000016861) mRNA, partial cds	76.81	69	16	0	514	582	777	709	3.5	41.1
LQCBY74TRB	gi|60299971|gb|AY789467.1|AY789466S2	Tobacco hornworm Manduca sexta prophenoloxidase-activating proteinase-3 (PAP-3) gene, exons 2 through 8 and complete cds	84.21	266	24	7	11	266	9148	9405	8e-49	202
LQCBY75TRB	gi|54144336|emb|BX324185.6|	Zebrafish DNA sequence from clone DKEY-125M8 in linkage group 7, complete sequence (83kb)	78.95	57	12	0	179	235	12226	12170	3.5	41.1
LQCBY76TFB	gi|112983917|ref|NM_001043384.1|;gi|10801571|dbj|AB041638.1|	Bombyx mori Ec74 protein (Ec74), mRNA.	76.52	115	27	0	374	488	155	269	1e-07	66.1
LQCBY76TRB	gi|12247743|gb|AF323972.1|	Tobacco hornworm Manduca sexta general odorant-binding protein 2 (GOBP2) and pheromone-binding protein 1 (PBP1) genes, complete cds	81.48	162	29	1	787	947	1120	959	8e-27	129
LQCBY76TRB	gi|60299967|gb|AY789465.1|	Tobacco hornworm Manduca sexta prophenoloxidase-activating proteinase-1 (PAP-1) gene, complete cds	86.73	98	12	1	851	947	10462	10559	3e-19	104
LQCBY78TRB	gi|1378121|gb|U58361.1|MSU58361	Tobacco hornworm Manduca sexta serpin 1 gene, exons 1-10, including alternate exons 9A-Z, complete cds	89.47	95	8	1	202	294	16117	16023	9e-23	116
LQCBY78TRB	gi|159484|gb|M28394.1|MOTARYAA	Tobacco hornworm (M.sexta) arylphorin alpha subunit gene, complete cds	88.79	116	10	1	185	297	2917	2802	1e-29	139
LQCBY78TRB	gi|159504|gb|M27808.1|MOTECLH3	Tobacco hornworm M.sexta eclosion hormone gene, exons 2 and 3, clone lambda D39.	88.33	120	11	2	181	297	3393	3512	2e-27	131
LQCBY78TRB	gi|159521|gb|M26394.1|MOTLCP14A1	Tobacco hornworm M.sexta larval cuticle protein 14 (LCP-14) gene, exon 1.	94.74	38	2	0	260	297	65	102	1e-06	62.2
LQCBY78TRB	gi|22094830|gb|AF527635.1|	Tobacco hornworm Manduca sexta strain Black larval mutant hemolymph juvenile hormone binding protein (hJHBP) gene, hJHBP-Snb allele, complete cds.	86.21	87	9	1	182	265	6170	6084	1e-14	89.1
LQCBY78TRB	gi|22094832|gb|AF527636.1|	Tobacco hornworm Manduca sexta strain Seattle wild-type hemolymph juvenile hormone binding protein (hJHBP) gene, hJHBP-Snb allele, complete cds.	86.21	87	9	1	182	265	6170	6084	1e-14	89.1
LQCBY78TRB	gi|3372752|gb|AF062750.1|AF062750	Tobacco hornworm Manduca sexta soluble guanylyl cyclase alpha-1 subunit mRNA, complete cds	82.79	122	17	2	180	297	5039	5160	2e-16	94.9
LQCBY78TRB	gi|37719669|gb|AY344578.1|	Xanthopan morgani praedicta (lepidoptera) long wavelength-sensitive opsin gene, partial cds	86.44	59	8	0	186	244	1370	1428	3e-08	68
LQCBY78TRB	gi|60299967|gb|AY789465.1|	Tobacco hornworm Manduca sexta prophenoloxidase-activating proteinase-1 (PAP-1) gene, complete cds	88.52	122	10	2	180	297	7369	7248	2e-28	135
LQCBY78TRB	gi|60299971|gb|AY789467.1|AY789466S2	Tobacco hornworm Manduca sexta prophenoloxidase-activating proteinase-3 (PAP-3) gene, exons 2 through 8 and complete cds	91.82	110	6	1	188	294	2074	2183	4e-33	150
LQCBY78TRB	gi|7239258|gb|AF226857.1|	Tobacco hornworm Manduca sexta hemolymph juvenile hormone binding protein precursor, gene, complete cds	90.2	51	5	0	182	232	16931	16881	7e-09	69.9
LQCBY78TRB	gi|73913561|gb|DQ115323.1|	Tobacco hornworm Manduca sexta hemolymph proteinase 12 (HP12), hemolymph proteinase 24 (HP24), and prophenoloxidase activating proteinase-2 (PAP-2) genes, complete cds	97.44	39	1	0	244	282	14965	15003	7e-09	69.9
LQCBY78TRB	gi|73913561|gb|DQ115323.1|	Tobacco hornworm Manduca sexta hemolymph proteinase 12 (HP12), hemolymph proteinase 24 (HP24), and prophenoloxidase activating proteinase-2 (PAP-2) genes, complete cds	88.3	94	8	1	205	295	12088	12181	2e-20	108
LQCBY78TRB	gi|73913561|gb|DQ115323.1|	Tobacco hornworm Manduca sexta hemolymph proteinase 12 (HP12), hemolymph proteinase 24 (HP24), and prophenoloxidase activating proteinase-2 (PAP-2) genes, complete cds	92.45	106	5	1	189	291	1496	1601	1e-32	148
LQCBY78TRB	gi|73913561|gb|DQ115323.1|	Tobacco hornworm Manduca sexta hemolymph proteinase 12 (HP12), hemolymph proteinase 24 (HP24), and prophenoloxidase activating proteinase-2 (PAP-2) genes, complete cds	86.78	121	13	1	180	297	7948	7828	2e-27	131
LQCBY79TFB	gi|35277828|gb|AY188445.1|	Tobacco hornworm Manduca sexta prophenoloxidase-activating proteinase-3 precursor, mRNA, complete cds.	95.24	42	2	0	180	221	1559	1518	7e-09	69.9
LQCBY79TFB	gi|60299971|gb|AY789467.1|AY789466S2	Tobacco hornworm Manduca sexta prophenoloxidase-activating proteinase-3 (PAP-3) gene, exons 2 through 8 and complete cds	95.24	42	2	0	180	221	8162	8121	7e-09	69.9
LQCBY79TFB	gi|73913561|gb|DQ115323.1|	Tobacco hornworm Manduca sexta hemolymph proteinase 12 (HP12), hemolymph proteinase 24 (HP24), and prophenoloxidase activating proteinase-2 (PAP-2) genes, complete cds	92.11	38	3	0	180	217	13709	13746	8e-05	56.4
LQCBY80TFB	gi|1945485|gb|L49234.1|MOTCHIT	Tobacco hornworm Manduca sexta chitinase precursor gene, complete cds.	89.52	105	11	0	445	549	8612	8716	1e-29	139
LQCBY80TFB	gi|22094830|gb|AF527635.1|	Tobacco hornworm Manduca sexta strain Black larval mutant hemolymph juvenile hormone binding protein (hJHBP) gene, hJHBP-Snb allele, complete cds.	96	25	1	0	610	634	3674	3698	0.91	43
LQCBY80TFB	gi|22094832|gb|AF527636.1|	Tobacco hornworm Manduca sexta strain Seattle wild-type hemolymph juvenile hormone binding protein (hJHBP) gene, hJHBP-Snb allele, complete cds.	96	25	1	0	610	634	3674	3698	0.91	43
LQCBY80TFB	gi|23194091|gb|AF484812.1|	Zale galbanata (Lepidoptera) clone Z3 microsatellite sequence.	92.31	39	3	0	603	641	361	323	2e-05	58.4
LQCBY80TFB	gi|52430030|gb|AY714876.1|	Helicoverpa armigera (cotton bollworm) E-cadherin (E-cadherin) gene, partial cds	87	100	13	0	508	607	14823	14724	2e-23	117
LQCBY80TFB	gi|57471200|gb|AY785081.1|	Bicyclus anynana (squinting bush brown, Lep) clone BA-GA1 microsatellite sequences	93.33	45	3	0	597	641	123	79	7e-09	69.9
LQCBY80TFB	gi|73913561|gb|DQ115323.1|	Tobacco hornworm Manduca sexta hemolymph proteinase 12 (HP12), hemolymph proteinase 24 (HP24), and prophenoloxidase activating proteinase-2 (PAP-2) genes, complete cds	86.7	188	18	2	421	605	958	1141	1e-47	198
LQCBY82TFB	gi|7239258|gb|AF226857.1|	Tobacco hornworm Manduca sexta hemolymph juvenile hormone binding protein precursor, gene, complete cds	95.24	42	2	0	5	46	6640	6681	7e-09	69.9
LQCBY82TRB	gi|110756043|ref|XM_001120198.1|	Apis mellifera (honey bee) similar to lola like CG5738-PA, isoform A (LOC725311), mRNA.PREDECTED	82.46	57	10	0	265	321	309	365	0.001	52.6
LQCBY82TRB	gi|113194556|gb|AE013599.4|	Drosophila melanogaster chromosome 2R, complete sequence. (21.1Mb)	80.77	78	15	0	244	321	14042999	14042922	4e-07	64.1
LQCBY82TRB	gi|12007118|gb|AF308476.1|	Drosophila melanogaster batman protein mRNA, complete cds.	81.16	69	13	0	253	321	316	384	2e-05	58.4
LQCBY82TRB	gi|16648275|gb|AY060364.1|	Drosophila melanogaster LD14505 full length cDNA.	81.16	69	13	0	253	321	314	382	2e-05	58.4
LQCBY82TRB	gi|16798938|gb|AC099006.1|	Drosophila melanogaster, chromosome 2R, region 55B-55B, BAC clone BACR15G20, complete sequence. (136kb)	80.77	78	15	0	244	321	130520	130597	4e-07	64.1
LQCBY82TRB	gi|16798971|gb|AC099039.1|	Drosophila melanogaster, chromosome 2R, region 55A-55B, BAC clone BACR33K09, complete sequence. (162kb)	80.77	78	15	0	244	321	25101	25178	4e-07	64.1
LQCBY82TRB	gi|24654822|ref|NM_080039.2|	Drosophila melanogaster lola like CG5738-RA, transcript variant A (lolal), mRNA	81.16	69	13	0	253	321	312	380	2e-05	58.4
LQCBY82TRB	gi|24654825|ref|NM_166270.1|	Drosophila melanogaster lola like CG5738-RB, transcript variant B (lolal), mRNA	81.16	69	13	0	253	321	501	569	2e-05	58.4
LQCBY82TRB	gi|24654829|ref|NM_166271.1|	Drosophila melanogaster lola like CG5738-RC, transcript variant C (lolal), mRNA	81.16	69	13	0	253	321	375	443	2e-05	58.4
LQCBY82TRB	gi|24654833|ref|NM_166272.1|	Drosophila melanogaster lola like CG5738-RD, transcript variant D (lolal), mRNA	81.16	69	13	0	253	321	416	484	2e-05	58.4
LQCBY82TRB	gi|27628203|emb|BX054922.1|CNS09EJI	Anopheles gambiae (African malaria mosquito)Single read from an extremity of a full-length cDNA clone made from Anopheles gambiae total adult females. 5-PRIME end of clone FK0AAC33BC01 of strain 6-9 of Anopheles gambiae (African malaria mosquito)	80	75	15	0	247	321	342	416	2e-05	58.4
LQCBY82TRB	gi|27635899|emb|BX062618.1|CNS09KHA	Anopheles gambiae (African malaria mosquito)Single read from an extremity of a full-length cDNA clone made from Anopheles gambiae total adult females. 5-PRIME end of clone FK0AAC43DH11 of strain 6-9 of Anopheles gambiae (African malaria mosquito)	80	75	15	0	247	321	342	416	2e-05	58.4
LQCBY82TRB	gi|3342726|gb|AC004296.1|AC004296	Drosophila melanogaster DNA sequence (P1 DS08860 (D181)), complete sequence (78kb)	80.77	78	15	0	244	321	55490	55567	4e-07	64.1
LQCBY82TRB	gi|54287943|gb|AY750872.1|	Toxoptera citricida (brown citrus aphid) CG5738-like protein mRNA, complete cds	82.54	63	11	0	259	321	112	174	2e-05	58.4
LQCBY82TRB	gi|58423013|ref|XM_309398.2|	Anopheles gambiae str. PEST ENSANGP00000015036 (AgaP_ENSANGG00000012547) mRNA, complete cds	78.67	75	16	0	247	321	344	418	0.001	52.6
LQCBY82TRB	gi|58423014|ref|XM_309399.2|	Anopheles gambiae str. PEST ENSANGP00000015036 (ENSANGG00000012547), mRNA.	78.67	75	16	0	247	321	476	550	0.001	52.6
LQCBY82TRB	gi|91085938|ref|XM_965437.1|	Tribolium castaneum (red flour beetle) similar to CG5738-PA, isoform A (LOC659105), mRNA PREDECTED	83.53	85	14	0	250	334	162	246	6e-13	83.4
LQCBY82TRB	gi|94468927|gb|DQ440280.1|	Aedes aegypti (mosquito) clone AET-3581 BTB/POZ and Kelch domain-containing protein mRNA, complete cds	81.36	59	11	0	259	317	112	170	0.004	50.7
LQCBY83TFB	gi|19702478|gb|AF487332.1|	Tobacco hornworm Manduca sexta integrin betaPS gene, partial cds.	80.85	94	17	1	275	367	1119	1212	3e-08	68
LQCBY83TFB	gi|77696186|gb|DQ205092.1|	Colias eurytheme (orange sulphur butterfly) phosphoglucose isomerase (PGI) gene, complete cds	88.89	45	5	0	329	373	9556	9512	2e-05	58.4
LQCBY84TRB	gi|71979716|emb|CR956613.2|RP43043M20	Pan troglodytes (chimpanzee) chromosome X BAC RP43-043M20, complete sequence (81kb)	86.11	36	5	0	827	862	70982	70947	3.5	41.1
LQCBY85TRB	gi|1945485|gb|L49234.1|MOTCHIT	Tobacco hornworm Manduca sexta chitinase precursor gene, complete cds.	82.67	75	13	0	560	634	8851	8777	7e-09	69.9
LQCBY85TRB	gi|9409|emb|X62290.1|HCBAATT	Hyalophora cecropia (cecropia moth) gene for basic attacin	85.48	62	9	0	544	605	3457	3396	3e-08	68
LQCBY86TFB	gi|83649860|gb|CP000085.1|	Burkholderia thailandensis (bacteria) E264 chromosome II, complete sequence	84.09	44	7	0	366	409	2118858	2118815	0.24	44.9
LQCBY87TRB	gi|15559174|gb|AC018901.8|	Homo sapiens chromosome 15 clone RP11-292P13 map 15q15, complete seq (199kb)	82.61	46	8	0	367	412	124940	124895	0.91	43
LQCBY87TRB	gi|1817582|emb|Z82250.1|HSN86D4	Human DNA sequence from clone LL22NC03-86D4 on chromosome 22, complete seq	92.86	28	2	0	365	392	15228	15201	0.91	43
LQCBY87TRB	gi|20279410|gb|AC113416.2|	Homo sapiens chromosome 5 clone RP11-560F8, complete sequence. (190kb)	82.22	45	8	0	364	408	98641	98597	3.5	41.1
LQCBY87TRB	gi|21070444|gb|AC023688.4|	Drosophila melanogaster X BAC RP98-42F7 complete seq (186kb)	85	40	6	0	365	404	4030	4069	0.91	43
LQCBY87TRB	gi|23462899|gb|AC087828.6|	Homo sapiens chromosome 15, clone RP11-292P13, complete sequence. (185kb)	82.61	46	8	0	367	412	110787	110742	0.91	43
LQCBY87TRB	gi|2597854|emb|AJ002383.1|DDMYBS	Dictyostelium discoideum mybB gene.	82.61	46	8	0	364	409	966	921	0.91	43
LQCBY87TRB	gi|26006434|gb|AY077643.1|	Tobacco hornworm Manduca sexta prophenoloxidase-activating proteinase-2 mRNA, complete cds	84.3	121	13	3	431	549	1521	1637	2e-16	94.9
LQCBY87TRB	gi|29119921|emb|AL929378.13|	Zebrafish DNA sequence from clone CH211-169B18, complete sequence (169kb)	92.59	27	2	0	366	392	69635	69609	3.5	41.1
LQCBY87TRB	gi|29294426|gb|AC142307.1|	Pan troglodytes (chimpanzee) BAC clone RP43-131H12 from 7, complete sequence (158kb)	92.86	28	2	0	377	404	104921	104894	0.91	43
LQCBY87TRB	gi|37496353|emb|BX470164.10|	Zebrafish DNA sequence from clone DKEY-24L11 in linkage group 18, complete sequence (248kb)	92.59	27	2	0	366	392	129358	129332	3.5	41.1
LQCBY87TRB	gi|38229383|gb|AC145338.7|	Pan troglodytes (chimpanzee) clone rp43-47g15, complete sequence (202kb)	92.86	28	2	0	365	392	179249	179222	0.91	43
LQCBY87TRB	gi|40994815|emb|BX088591.11|	Zebrafish DNA sequence from clone CH211-205N20, complete sequence (181kb)	87.5	40	5	0	364	403	30818	30779	0.017	48.8
LQCBY87TRB	gi|41060375|emb|BX000358.11|	Zebrafish DNA sequence from clone DKEY-77A20 in linkage group 2, complete sequence (181kb)	93.1	29	2	0	365	393	66921	66893	0.24	44.9
LQCBY87TRB	gi|41392041|emb|BX119962.3|	Zebrafish DNA sequence from clone CH211-203L9 in linkage group 19, complete sequence (190kb)	95.83	24	1	0	369	392	123433	123410	3.5	41.1
LQCBY87TRB	gi|45752223|emb|BX005368.11|	Zebrafish DNA sequence from clone CH211-64C10 in linkage group 6, complete sequence (187kb)	87.5	40	5	0	364	403	101070	101109	0.017	48.8
LQCBY87TRB	gi|46094703|emb|BX510912.4|	Zebrafish DNA sequence from clone CH211-18J22 in linkage group 3, complete sequence (189kb)	83.33	48	8	0	364	411	178303	178350	0.063	46.8
LQCBY87TRB	gi|46362238|emb|CR382398.1|	Plasmodium falciparum chromosome 6, complete sequence; segment 1/5	86.11	36	5	0	368	403	327214	327179	3.5	41.1
LQCBY87TRB	gi|50788432|emb|BX530071.7|	Zebrafish DNA sequence from clone CH211-189P14 in linkage group 10, complete sequence (148kb)	93.1	29	2	0	364	392	68044	68016	0.24	44.9
LQCBY87TRB	gi|52839490|emb|BX649493.8|	Zebrafish DNA sequence from clone CH211-226H23 in linkage group 2, complete sequence (175kb)	92.59	27	2	0	366	392	119404	119378	3.5	41.1
LQCBY87TRB	gi|55783814|emb|BX465857.6|	Zebrafish DNA sequence from clone DKEYP-59A12 in linkage group 17, complete sequence (96kb)	96.43	28	1	0	365	392	58367	58340	0.017	48.8
LQCBY87TRB	gi|57209891|emb|BX085193.16|	Zebrafish DNA sequence from clone DKEY-20F20 in linkage group 2, complete sequence (246kb)	92.59	27	2	0	366	392	21310	21284	3.5	41.1
LQCBY87TRB	gi|58219098|emb|CR457458.4|	Zebrafish DNA sequence from clone BUSM1-85A12 in linkage group 15, complete sequence (43kb)	96.15	26	1	0	367	392	30013	29988	0.24	44.9
LQCBY87TRB	gi|63025457|gb|AC154622.2|	Mus musculus BAC clone RP23-325D11 from chromosome 16, complete sequence (189kb)	83.72	43	7	0	366	408	104996	104954	0.91	43
LQCBY87TRB	gi|73913561|gb|DQ115323.1|	Tobacco hornworm Manduca sexta hemolymph proteinase 12 (HP12), hemolymph proteinase 24 (HP24), and prophenoloxidase activating proteinase-2 (PAP-2) genes, complete cds	84.3	121	13	3	431	549	32407	32523	2e-16	94.9
LQCBY87TRB	gi|82653474|emb|CR925745.5|	Zebrafish DNA sequence from clone DKEYP-100G5 in linkage group 10, complete sequence (197kb)	92.59	27	2	0	366	392	54206	54180	3.5	41.1
LQCBY87TRB	gi|82653559|emb|CR385047.19|	Zebrafish DNA sequence from clone DKEY-221N16 in linkage group 18, complete sequence (193kb)	92.59	27	2	0	366	392	155255	155229	3.5	41.1
LQCBY87TRB	gi|86170700|ref|XM_960974.1|	Plasmodium falciparum 3D7 hypothetical protein (PFF0380w) mRNA, complete cds	86.11	36	5	0	368	403	6479	6444	3.5	41.1
LQCBY88TFB	gi|60299970|gb|AY789466.1|AY789466S1	Tobacco hornworm Manduca sexta prophenoloxidase-activating proteinase-3 (PAP-3) gene, exon 1 complete cds	83.13	83	14	0	244	326	294	212	9e-12	79.5
LQCBY88TRB	gi|1945485|gb|L49234.1|MOTCHIT	Tobacco hornworm Manduca sexta chitinase precursor gene, complete cds.	82.56	86	15	0	131	216	3646	3731	9e-12	79.5
LQCBY88TRB	gi|7239258|gb|AF226857.1|	Tobacco hornworm Manduca sexta hemolymph juvenile hormone binding protein precursor, gene, complete cds	82.01	278	36	3	110	376	6700	6426	2e-53	217
LQCBY89TRB	gi|56044572|gb|AC152928.1|	Tribolium castaneum BAC T.cast_C35H6 (Clemson University Genomics Institute Tribolium castaneum BAC Library (Red Flour Beetle)) complete sequence	89.47	38	4	0	139	176	42207	42170	0.004	50.7
LQCBY89TRB	gi|56797765|gb|AC154130.1|	Tribolium castaneum BAC T.cast_C11O3 (Clemson University Genomics Institute Tribolium castaneum BAC Library (Red Flour Beetle)) complete sequence	89.47	38	4	0	139	176	39564	39527	0.004	50.7
LQCBY90TFB	gi|14588890|emb|AJ315143.1|MSE315143	Tobacco hornworm Manduca sexta mvB gene promoter region, clone pmvB-P.	85	60	9	0	326	385	164	223	4e-07	64.1
LQCBY90TFB	gi|6815278|gb|AF173553.1|AF173553	Tobacco hornworm Manduca sexta V-ATPase 110 kDa integral membrane subunit mRNA, complete cds	84.47	103	12	1	286	384	4328	4430	6e-17	96.8
LQCBY90TFB	gi|73913561|gb|DQ115323.1|	Tobacco hornworm Manduca sexta hemolymph proteinase 12 (HP12), hemolymph proteinase 24 (HP24), and prophenoloxidase activating proteinase-2 (PAP-2) genes, complete cds	80.29	137	23	1	268	400	25449	25585	1e-17	98.7
LQCBY90TRB	gi|111036512|dbj|AB262389.1|	Bombyx mori BMWCP5, BMWCP4, BMWCP3, BMWCP2 genes for cuticle proteins (111kb)	76.62	77	18	0	223	299	30736	30812	0.24	44.9
LQCBY90TRB	gi|114842948|gb|DQ887770.1|	Ostrinia furnacalis (asian corn borer) chitinase gene, complete cds.	92.94	85	6	0	405	489	723	639	8e-27	129
LQCBY90TRB	gi|22474505|dbj|AB090307.1|	Bombyx mori Bmfkbp13, Bmhepa, Bmhig, Bm6922, Bmlap, Bmprojectin, Bmkettin, Bmtitin1 genes, partial and complete cds	89.19	37	4	0	191	227	131158	131194	0.017	48.8
LQCBY90TRB	gi|456246|emb|X77747.1|BM6F2ECP	Bombyx mori 6F6.2 gene for early chorion protein	78.9	109	23	0	191	299	1285	1393	3e-11	77.6
LQCBY90TRB	gi|7239258|gb|AF226857.1|	Tobacco hornworm Manduca sexta hemolymph juvenile hormone binding protein precursor, gene, complete cds	93.72	207	10	1	293	496	2387	2181	2e-82	314
LQCBY92TFB	gi|113194865|gb|AE014296.4|	Drosophila melanogaster chromosome 3L, complete sequence. (24Mb)	87.72	57	6	1	10	66	16046609	16046664	6e-06	60.3
LQCBY92TFB	gi|18481756|gb|AC010066.9|	Drosophila melanogaster 3L BAC RPCI98-25O1, complete seq (176kb)	87.72	57	6	1	10	66	37017	37072	6e-06	60.3
LQCBY92TFB	gi|21328443|gb|AC093499.2|	Drosophila melanogaster 3L BAC RP98-18K24 complete seq (169kb)	87.72	57	6	1	10	66	149221	149276	6e-06	60.3
LQCBY92TFB	gi|21392167|gb|AY118409.1|	Drosophila melanogaster RE63915 full insert cDNA	87.04	54	6	1	10	63	678	730	0.0003	54.5
LQCBY92TFB	gi|21667648|gb|AF500094.1|	Drosophila melanogaster myosin binding subunit of myosin phosphatase (MYPT) mRNA, complete cds	87.04	54	6	1	10	63	204	256	0.0003	54.5
LQCBY92TFB	gi|24664978|ref|NM_168646.1|	Drosophila melanogaster Myosin binding subunit CG32156-RC, transcript variant C (Mbs), mRNA	87.04	54	6	1	10	63	681	733	0.0003	54.5
LQCBY92TFB	gi|24664982|ref|NM_168647.1|	Drosophila melanogaster Myosin binding subunit CG32156-RA, transcript variant A (Mbs), mRNA	87.04	54	6	1	10	63	663	715	0.0003	54.5
LQCBY92TFB	gi|24664986|ref|NM_168648.1|	Drosophila melanogaster Myosin binding subunit CG32156-RB, transcript variant B (Mbs), mRNA	87.04	54	6	1	10	63	688	740	0.0003	54.5
LQCBY92TFB	gi|28565114|gb|AY048675.1|	Drosophila melanogaster myosin phosphatase DMBS-L (Mbs) mRNA, complete cds	87.04	54	6	1	10	63	349	401	0.0003	54.5
LQCBY92TFB	gi|28565116|gb|AY048676.1|	Drosophila melanogaster myosin phosphatase DMBS-S (Mbs) mRNA, complete cds	87.04	54	6	1	10	63	349	401	0.0003	54.5
LQCBY93TFB	gi|159832|gb|M74321.1|OMMCRYSB1	O.sloanei (Sloane's squid) S-crystallin (SL11) gene, exon 1.	90	40	4	0	594	633	558	519	0.0003	54.5
LQCBY93TFB	gi|159832|gb|M74321.1|OMMCRYSB1	O.sloanei (Sloane's squid) S-crystallin (SL11) gene, exon 1.	88.37	43	5	0	437	479	558	516	0.0003	54.5
LQCBY93TFB	gi|217279|dbj|D12523.1|BMOLSP	Bombyx mori BmSLP gene for hemolymph protein	85.71	42	6	0	592	633	1700	1659	0.063	46.8
LQCBY93TFB	gi|248886|gb|S97760.1|	Sqiud S-crystallin {5' region, clone SL11, promoter} [Ommastrephes sloani=squid, ssp. pacificus, Genomic, 1792 nt]	90	40	4	0	594	633	558	519	0.0003	54.5
LQCBY93TFB	gi|248886|gb|S97760.1|	Squid S-crystallin {5' region, clone SL11, promoter} [Ommastrephes sloani=squid, ssp. pacificus, Genomic, 1792 nt]	88.37	43	5	0	437	479	558	516	0.0003	54.5
LQCBY93TFB	gi|27501733|gb|AY172027.1|	Bombyx mori larval serum protein gene, exon 1	85.71	42	6	0	592	633	700	659	0.063	46.8
LQCBY93TFB	gi|42406017|gb|AY491896.1|	Euphydryas aurinia (lepidoptera) clone EA46 microsatellite sequence	92.59	27	2	0	583	609	304	278	3.5	41.1
LQCBY93TFB	gi|78776179|gb|DQ225276.1|	Bicyclus anynana (butterfly-squinting bush brown) clone BA-ATG027 microsatellite sequence	87.5	40	5	0	440	479	498	459	0.017	48.8
LQCBY93TFB	gi|78776179|gb|DQ225276.1|	Bicyclus anynana (butterfly-squinting bush brown) clone BA-ATG027 microsatellite sequence	88.1	42	5	0	592	633	503	462	0.001	52.6
LQCBY93TFB	gi|78776181|gb|DQ225278.1|	Bicyclus anynana (butterfly-squinting bush brown) clone BA-ATG101 microsatellite sequence	87.5	40	5	0	440	479	501	462	0.017	48.8
LQCBY93TFB	gi|78776181|gb|DQ225278.1|	Bicyclus anynana (butterfly-squinting bush brown) clone BA-ATG101 microsatellite sequence	88.1	42	5	0	592	633	506	465	0.001	52.6
LQCBY93TFB	gi|78776182|gb|DQ225279.1|	Bicyclus anynana (butterfly-squinting bush brown) clone BA-ATG104 microsatellite sequence	87.5	40	5	0	440	479	498	459	0.017	48.8
LQCBY93TFB	gi|78776182|gb|DQ225279.1|	Bicyclus anynana (butterfly-squinting bush brown) clone BA-ATG104 microsatellite sequence	88.1	42	5	0	592	633	503	462	0.001	52.6
LQCBY93TFB	gi|78776193|gb|DQ225290.1|	Bicyclus anynana (butterfly-squinting bush brown) clone BA-ATG220 microsatellite sequence	87.5	40	5	0	440	479	501	462	0.017	48.8
LQCBY93TFB	gi|78776193|gb|DQ225290.1|	Bicyclus anynana (butterfly-squinting bush brown) clone BA-ATG220 microsatellite sequence	88.1	42	5	0	592	633	506	465	0.001	52.6
LQCBY93TFB	gi|78776199|gb|DQ225296.1|	Bicyclus anynana (butterfly-squinting bush brown) clone BA-ATG238 microsatellite sequence	87.5	40	5	0	440	479	501	462	0.017	48.8
LQCBY93TFB	gi|78776199|gb|DQ225296.1|	Bicyclus anynana (butterfly-squinting bush brown) clone BA-ATG238 microsatellite sequence	88.1	42	5	0	592	633	506	465	0.001	52.6
LQCBY93TFB	gi|78778299|gb|DQ225298.1|	Bicyclus anynana (butterfly-squinting bush brown) clone BA-ATG242 microsatellite sequence	87.5	40	5	0	440	479	501	462	0.017	48.8
LQCBY93TFB	gi|78778299|gb|DQ225298.1|	Bicyclus anynana (butterfly-squinting bush brown) clone BA-ATG242 microsatellite sequence	88.1	42	5	0	592	633	506	465	0.001	52.6
LQCBY93TFB	gi|80972712|gb|DQ242797.1|	Bombyx mori chromosome 18 microsatellite S1815-F sequence	81.63	49	9	0	585	633	425	377	0.91	43
LQCBY93TFB	gi|87133366|gb|DQ380839.1|	Arhopala epimuta (Lepidoptera) clone AEP059 microsatellite sequence	82	50	9	0	584	633	85	134	0.24	44.9
LQCBY93TFB	gi|87133372|gb|DQ380845.1|	Arhopala epimuta (Lepidoptera) clone AEP070 microsatellite sequence	84.09	44	7	0	512	555	90	133	0.24	44.9
LQCBY93TFB	gi|87133372|gb|DQ380845.1|	Arhopala epimuta (Lepidoptera) clone AEP070 microsatellite sequence	84	50	8	0	584	633	85	134	0.004	50.7
LQCBY93TFB	gi|87133378|gb|DQ380851.1|	Arhopala epimuta (Lepidoptera) clone AEP078 microsatellite sequence	82	50	9	0	584	633	85	134	0.24	44.9
LQCBY93TFB	gi|913847|gb|S76003.1|S76003	lens-specific S-crystallin {SL20-1, exon 1, promoter} [octopus, Genomic, 1792 nt]	90	40	4	0	594	633	558	519	0.0003	54.5
LQCBY93TFB	gi|913847|gb|S76003.1|S76003	lens-specific S-crystallin {SL20-1, exon 1, promoter} [octopus, Genomic, 1792 nt]	88.37	43	5	0	437	479	558	516	0.0003	54.5
LQCBY93TRB	gi|109078641|ref|XM_001109331.1|	Macaca mulatta (rhesus monkey) similar to DEAD (Asp-Glu-Ala-Asp) box polypeptide 46 (LOC711026), mRNA. PREDECTED	80.77	52	10	0	88	139	1381	1432	0.91	43
LQCBY93TRB	gi|110347620|gb|AC136174.2|	Rattus norvegicus (Norway rat) BAC CH230-413G15 () complete sequence.(188kb)	92.59	27	2	0	769	795	42602	42628	3.5	41.1
LQCBY93TRB	gi|110762933|ref|XM_001122722.1|	Apis mellifera (honey bee) similar to CG6227-PA (LOC727008), mRNA.PREDECTED	71.11	225	65	0	413	637	1192	1416	2e-05	58.4
LQCBY93TRB	gi|113193577|gb|AE014298.4|	Drosophila melanogaster chromosome X, complete sequence. (22Mb)	71.17	163	47	0	402	564	15241621	15241783	0.91	43
LQCBY93TRB	gi|115474896|ref|NM_001067580.1|	Oryza sativa (japonica cultivar-group) Os08g0159900 (Os08g0159900) mRNA, complete cds.	80.39	51	10	0	413	463	1449	1499	3.5	41.1
LQCBY93TRB	gi|15187245|gb|AC024589.5|	Homo sapiens chromosome 5 clone RP11-42L13, complete sequence.(170kb)	84.62	39	6	0	783	821	45947	45909	3.5	41.1
LQCBY93TRB	gi|15281141|gb|AY043229.1|	Folsomia candida (anthropoda) RNA helicase FcDEAD1 gene, partial cds.	74.58	118	30	0	519	636	78	195	0.0003	54.5
LQCBY93TRB	gi|15887314|gb|AC025771.6|	Homo sapiens chromosome 5 clone CTD-2203L19, complete sequence. (134kb)	84.62	39	6	0	783	821	77331	77293	3.5	41.1
LQCBY93TRB	gi|16197946|gb|AY058515.1|	Drosophila melanogaster LD21880 full length cDNA.	71.17	163	47	0	402	564	68	230	0.91	43
LQCBY93TRB	gi|20072319|gb|BC026492.1|	Mus musculus DEAD (Asp-Glu-Ala-Asp) box polypeptide 46, mRNA (cDNA clone MGC:31579 IMAGE:4505095), complete cds.	80.77	52	10	0	88	139	301	352	0.91	43
LQCBY93TRB	gi|24642150|ref|NM_132792.2|	Drosophila melanogaster CG6227-RA (CG6227), mRNA.	71.17	163	47	0	402	564	1930	2092	0.91	43
LQCBY93TRB	gi|26105004|dbj|AK088950.1|	Mus musculus 2 days neonate thymus thymic cells cDNA, RIKEN full-length enriched library, clone:E430033D06 product:weakly similar to RNA HELICASE [Homo sapiens], full insert sequence	80.77	52	10	0	88	139	1328	1379	0.91	43
LQCBY93TRB	gi|32987565|dbj|AK102356.1|	Oryza sativa (japonica cultivar-group) cDNA clone:J033091H10, full insert sequence	80.39	51	10	0	413	463	1450	1500	3.5	41.1
LQCBY93TRB	gi|33633502|emb|BX572090.1|	Prochlorococcus marinus (bacteria) MED4 complete genome; segment 1/5	84.31	51	8	0	198	248	288507	288457	0.001	52.6
LQCBY93TRB	gi|37360103|dbj|AK129220.1|	Mus musculus mRNA for mKIAA0801 protein	80.77	52	10	0	88	139	1329	1380	0.91	43
LQCBY93TRB	gi|39944781|ref|XM_361928.1|	Magnaporthe grisea (fungi) 70-15 hypothetical protein (MG04373.4) partial mRNA	79.31	58	12	0	411	468	1910	1967	0.91	43
LQCBY93TRB	gi|41350025|gb|AC133205.3|	Mus musculus BAC clone RP23-108P11 from chromosome 13, complete sequence (205kb)	80.77	52	10	0	88	139	80400	80451	0.91	43
LQCBY93TRB	gi|45917439|gb|AC126408.6|	Mus musculus chromosome 13, clone RP23-216P14, complete sequence (238kb)	80.77	52	10	0	88	139	156556	156607	0.91	43
LQCBY93TRB	gi|46108283|ref|XM_381200.1|	Gibberella zeae (fungi) PH-1 chromosome 1 hypothetical protein (FG01024.1) partial mRNA	73.74	99	26	0	446	544	1948	2046	3.5	41.1
LQCBY93TRB	gi|49072839|gb|AY559246.1|	Choristoneura fumiferana (spruce budworm, Lep) DEAD box RNA helicase mRNA, complete cds	78.26	138	30	0	5	142	1148	1285	8e-16	93
LQCBY93TRB	gi|49072839|gb|AY559246.1|	Choristoneura fumiferana (spruce budworm, Lep) DEAD box RNA helicase mRNA, complete cds	76.37	237	56	0	401	637	1283	1519	6e-28	133
LQCBY93TRB	gi|49656035|emb|CR382138.1|	Debaryomyces hansenii (fungi) chromosome F of strain CBS767 of Debaryomyces hansenii	86.49	37	5	0	102	138	413545	413581	0.91	43
LQCBY93TRB	gi|50423950|ref|XM_460560.1|	Debaryomyces hansenii (fungi) CBS767 hypothetical protein (DEHA0F04895g) partial mRNA	86.49	37	5	0	102	138	1025	1061	0.91	43
LQCBY93TRB	gi|50872346|gb|AC008255.9|	Drosophila melanogaster clone BACR48D17, complete sequence (183kb)	71.17	163	47	0	402	564	31600	31438	0.91	43
LQCBY93TRB	gi|54650791|gb|BT016090.1|	Drosophila melanogaster LD41277 full insert cDNA	71.17	163	47	0	402	564	1838	2000	0.91	43
LQCBY93TRB	gi|55731938|emb|CR860553.1|	Pongo pygmaeus (orangutan) mRNA; cDNA DKFZp459D167 (from clone DKFZp459D167)	80.77	52	10	0	88	139	1267	1318	0.91	43
LQCBY93TRB	gi|57223396|gb|AE017342.1|	Cryptococcus neoformans var. neoformans (fungi) JEC21 chromosome 2, complete sequence	83.33	42	7	0	94	135	574634	574675	3.5	41.1
LQCBY93TRB	gi|58263429|ref|XM_569125.1|	Cryptococcus neoformans var. neoformans (fungi) JEC21 pre-mRNA splicing factor (CNB01970) partial mRNA	83.33	42	7	0	94	135	1275	1316	3.5	41.1
LQCBY93TRB	gi|58381637|ref|XM_311375.2|	Anopheles gambiae str. PEST ENSANGP00000016791 (ENSANGG00000014302), partial mRNA.	71.74	184	52	0	402	585	542	725	0.0003	54.5
LQCBY93TRB	gi|67459930|ref|NM_001024817.1|;gi|66473311|gb|DQ054379.1|	Zebrafish Danio rerio DEAD (Asp-Glu-Ala-Asp) box polypeptide 46 (ddx46), mRNA	80.39	51	10	0	89	139	1089	1139	3.5	41.1
LQCBY93TRB	gi|78126141|ref|NM_145975.2|;gi|62089533|gb|BC092240.1|	Mus musculus DEAD (Asp-Glu-Ala-Asp) box polypeptide 46 (Ddx46), mRNA	80.77	52	10	0	88	139	1267	1318	0.91	43
LQCBY93TRB	gi|85118551|ref|XM_960376.1|	Neurospora crassa (fungi) OR74A hypothetical protein (NCU02696.1) partial mRNA	87.8	41	5	0	516	556	1910	1950	0.004	50.7
LQCBY93TRB	gi|86355146|dbj|AB188384.1|	Pelodiscus sinensis (Chinese softshell turtle) PsPrp5-like mRNA for DEAD-box containing Prp5-like, partial cds	84.78	46	7	0	88	133	992	1037	0.017	48.8
LQCBY93TRB	gi|91089610|ref|XM_968033.1|	Tribolium castaneum (red flour beetle) similar to CG6227-PA (LOC661902), mRNA PREDECTED	73.28	131	35	0	446	576	1138	1268	0.004	50.7
LQCBY93TRB	gi|94395004|ref|XM_001000956.1|	Mus musculus DEAD (Asp-Glu-Ala-Asp) box polypeptide 46 (Ddx46), mRNA. PREDECTED	80.77	52	10	0	88	139	1014	1065	0.91	43
LQCBY94TFB	gi|60299967|gb|AY789465.1|	Tobacco hornworm Manduca sexta prophenoloxidase-activating proteinase-1 (PAP-1) gene, complete cds	93.02	43	3	0	328	370	11139	11181	1e-07	66.1
LQCBY94TFB	gi|60299967|gb|AY789465.1|	Tobacco hornworm Manduca sexta prophenoloxidase-activating proteinase-1 (PAP-1) gene, complete cds	85.07	67	10	0	46	112	10913	10979	2e-09	71.8
LQCBY94TFB	gi|60299971|gb|AY789467.1|AY789466S2	Tobacco hornworm Manduca sexta prophenoloxidase-activating proteinase-3 (PAP-3) gene, exons 2 through 8 and complete cds	82.48	274	35	8	54	324	9136	9399	4e-40	173
LQCBY94TFB	gi|71274389|gb|AC154233.3|	Mus musculus BAC clone RP24-345G9 from chromosome 16, complete sequence (178kb)	83.33	42	7	0	168	209	16632	16673	3.5	41.1
LQCBY94TFB	gi|78190181|gb|AC167720.2|	Mus musculus BAC clone RP24-216G15 from chromosome 16, complete sequence (172kb)	83.33	42	7	0	168	209	170153	170194	3.5	41.1
LQCBY96TRB	gi|12247743|gb|AF323972.1|	Tobacco hornworm Manduca sexta general odorant-binding protein 2 (GOBP2) and pheromone-binding protein 1 (PBP1) genes, complete cds	88.46	130	15	0	541	670	4779	4650	3e-37	164
LQCBY96TRB	gi|159488|gb|M28395.1|MOTARYBA	Tobacco hornworm (M.sexta) arylphorin beta subunit gene, complete cds	90.09	111	11	0	560	670	417	307	4e-33	150
LQCBY96TRB	gi|22094830|gb|AF527635.1|	Tobacco hornworm Manduca sexta strain Black larval mutant hemolymph juvenile hormone binding protein (hJHBP) gene, hJHBP-Snb allele, complete cds.	86.71	316	36	3	361	670	3350	3035	3e-89	337
LQCBY96TRB	gi|22094832|gb|AF527636.1|	Tobacco hornworm Manduca sexta strain Seattle wild-type hemolymph juvenile hormone binding protein (hJHBP) gene, hJHBP-Snb allele, complete cds.	86.71	316	36	3	361	670	3350	3035	3e-89	337
LQCBY96TRB	gi|60299967|gb|AY789465.1|	Tobacco hornworm Manduca sexta prophenoloxidase-activating proteinase-1 (PAP-1) gene, complete cds	87.74	318	33	5	358	670	9002	9318	7e-90	339
LQCBY96TRB	gi|60299971|gb|AY789467.1|AY789466S2	Tobacco hornworm Manduca sexta prophenoloxidase-activating proteinase-3 (PAP-3) gene, exons 2 through 8 and complete cds	89.19	74	8	0	498	571	944	1017	6e-17	96.8
LQCBY96TRB	gi|73913561|gb|DQ115323.1|	Tobacco hornworm Manduca sexta hemolymph proteinase 12 (HP12), hemolymph proteinase 24 (HP24), and prophenoloxidase activating proteinase-2 (PAP-2) genes, complete cds	89.96	269	25	2	404	670	2266	2534	5e-91	342
LQCBY96TRB	gi|73913561|gb|DQ115323.1|	Tobacco hornworm Manduca sexta hemolymph proteinase 12 (HP12), hemolymph proteinase 24 (HP24), and prophenoloxidase activating proteinase-2 (PAP-2) genes, complete cds	90.91	308	27	1	362	668	3616	3309	9e-115	421
LQCBY96TRB	gi|73913561|gb|DQ115323.1|	Tobacco hornworm Manduca sexta hemolymph proteinase 12 (HP12), hemolymph proteinase 24 (HP24), and prophenoloxidase activating proteinase-2 (PAP-2) genes, complete cds	86.44	317	30	3	357	670	17011	16705	4e-88	333
