# Supplementary material for: Construction and sequence sampling of deep-coverage, large-insert BAC libraries for three model lepidopteran species
Source: BMC Genomics. 2009 Jun 26;10:283. doi: 10.1186/1471-2164-10-283 (PMC2718931; doi:10.1186/1471-2164-10-283)
Supplement: Additional file 8 — High scoring BES hits identified by BLASTx search. Table S8 lists the high scoring BLASTx hits in ButterflyBase and GenBank for H. erato, H. virescens, and M. sexta [file 1471-2164-10-283-S8.xls]

## Sheet: BLASTx high scoring BES
Table S8. High scoring BES hits identified by BLASTx search
Species	BES	Butterflybase protein	ButterflyBase e-value	Butterflybase bitscore	GenBank Accession no.	NCBI e-value	NCBI bitscore	NCBI Description	Species
Manduca sexta	LQCBX03TFB	BMP015449_1	3e-60	225	XP_001599344	1e-14	82.4	PREDICTED: hypothetical protein	Nasonia vitripennis
	LQCBX39TRB	BMP104729_1	3e-33	137	XP_974608	4e-24	115	PREDICTED: similar to MGC84545 protein	Tribolium castaneum
	LQCBX53TRB	BMP103610_1	2e-09	57.8	XP_970391	1e-14	83.6	PREDICTED: similar to Hormone receptor 51 CG16801-PA	Tribolium castaneum
	LQCBX66TFB	BMP000770_1	9e-17	81.3	NP_001040306	2e-14	81.3	presenilin-like signal peptide peptidase	Bombyx mori
	LQCBX71TFB	BMP006836_1	1e-27	118	XP_002092394	5e-20	102	GE14168	Drosophila yakuba
	LQCBY22TRB	BMP000637_1	2e-14	75.1	XP_392327.2	2e-14	83.6	PREDICTED: similar to vacuolar protein sorting 35 isoform 1	Apis mellifera
	LQCBY28TRB	SFP00771_2	4e-20	93.6	NP_001091744	3e-17	92.8	alkaline nuclease	Bombyx mori
	LQCBY51TFB	HEP04952_1	5e-14	73.6	XP_001867078	2e-17	93.6	serine 3-dehydrogenase	Culex quinquefasciatus
	LQCBY55TRB	SFP00920_1	1e-17	84.7	EDL81154	1e-13	80.1	rCG31394, isoform CRA_b	Rattus norvegicus
	LQCBY74TRB	BMP029134_1	2e-13	71.6	XP_001947946	1e-19	100	PREDICTED: similar to IP09257p, partial	Acyrthosiphon pisum
	LQCBY76TFB	BMP113921_1	8e-14	71.6	NP_001036849	2e-11	71.6	Ec74 protein	Bombyx mori
	LQCBY93TRB	BMP001870_1	5e-40	159	AAT51707	3e-36	156	DEAD box RNA helicase	Choristoneura fumiferana
	LQCBY95TFB	BMP012422_1	2e-31	130	XP_001850255	9e-22	107	conserved hypothetical protein	Culex quinquefasciatus
Heliothis virescens	LQCBV12TR	BAP00809_1	1e-15	79	XP_001947457	4e-16	54.7	PREDICTED: similar to cap binding protein 80 CG7035-PA, partial	Acyrthosiphon pisum
	LQCBV15TF	MSP00337_1	0.0001	42	XP_396485	2e-21	107	PREDICTED: similar to RhoBTB CG5701-PA isoform 1	Apis mellifera
	LQCBV26TF	MSP01350_1	1e-50	194	NP_001037090	5e-23	112	serpin-4A	Bombyx mori
	LQCBV54TR	BMP113946_1	9e-39	155	ABE68382	3e-36	155	kynurenine 3-monooxygenase	Bombyx mori
	LQCBV71TR	BMP008475_1	1e-115	410	XP_968188	7e-105	383	PREDICTED: similar to shoc2	Tribolium castaneum
	LQCBV78TR	PIP03810_1	5e-14	73.6	XP_001608167	1e-10	70.9	PREDICTED: similar to organic cation transporter	Nasonia vitripennis
	LQCBW35TF	HVP00014_1	5e-27	115	CAD31947	1e-24	115	putative chemosensory receptor 5	Heliothis virescens
	LQCBW38TF	BMP009694_2	7e-65	242	XP_969398	1e-19	100	PREDICTED: similar to GA11945-PA	Tribolium castaneum
	LQCBW62TF	BMP113646_1	2e-10	60.8	ABI52743	7e-22	107	10 kDa putative secreted protein	Argas monolakensis
	LQCBW70TR	HEP01490_1	9e-32	132	AAB46366	2e-11	73.6	apterous homeodomain protein	Junonia coenia
Heliconius erato	LQCBT06TFB	HEP12900_1	2e-55	210	AAM15154.1	1e-26	100	unknown protein	Arabidopsis thaliana
	LQCBT28TR	HMP00921_1	3e-32	134	XP_001599817	3e-40	121	PREDICTED: similar to conserved hypothetical protein	Nasonia vitripennis
	LQCBU10TR	BMP040889_1	4e-42	166	XP_001952677	8e-14	81.3	PREDICTED: similar to CG5060 CG5060-PB, partial	Acyrthosiphon pisum
	LQCBU26TFB	SFP05973_1	4e-16	80.1	BAB61868	1e-12	77.4	5906 RAP1A | RAP1A, member of RAS oncogene family	Homo sapiens
	LQCBU27TR	HEP00324_1	4e-20	93.6	NP_001040307	7e-16	88.2	TPR-repeat protein	Bombyx mori
	LQCBU41TR	HEP12308_1	5e-23	102	ABV58013	4e-18	94	pheromone biosynthesis-activating neuropeptide receptor isoform-C	Heliothis virescens
	LQCBU74TR	HZP00022_1	1e-73	271	AAM54724	4e-71	271	cytochrome P450 monooxygenase CYP321A1	Helicoverpa zea
	LQCBU80TFB	HEP09373_1	3e-32	132	XP_001997518	4e-15	84	GH23720	Drosophila grimshawi
	LQCBU96TFB	BMP005742_1	2e-32	133	XP_001353321	5e-30	133	GA19001	Drosophila pseudoobscura pseudoobscura
